# Supplementary material for: Canopy soil bacterial communities altered by severing host tree limbs
Source: PeerJ. 2017 Sep 6;5:e3773. doi: 10.7717/peerj.3773 (PMC5591635; doi:10.7717/peerj.3773)
Supplement: File S2 [file peerj-05-3773-s002.xlsx]

## Sheet: Class
		This table is available as an interactive visualization with Krona graphs at http://doi.org/10.5281/zenodo.208202			CA-AT											CA-SE													GR-PE							GR-FL			GR-SO
taxlevel	rankID	taxon	daughterlevels	total	CAATDIS1	CAATDIS3	CAATDIS4	CAATDIS7	CAATDIS8	CAATDIS9	CAATINT1	CAATINT2	CAATINT4	CAATINT6	CAATINT7	CASEDIS1	CASEDIS2	CASEDIS3	CASEDIS4	CASEDIS7	CASEDIS8	CASEINT1	CASEINT2	CASEINT3	CASEINT4	CASEINT6	CASEINT7	CASEINT9	GRDIS1	GRDIS2	GRDIS5	GRDIS7	GRINT2	GRINT4	GRINT6	GRFL2	GRFL6	GRFL9	Ground_soil_1	Ground_soil_2	Ground_soil_3
3	0.1.49.4	Bacteria;Proteobacteria;Alphaproteobacteria	12	455197	14220	5239	12306	12275	12589	9269	13647	5700	10347	4712	13809	12781	5871	3984	13955	13079	6429	15762	4942	4395	12361	4759	18426	5367	17162	5306	14323	12059	12446	18018	13947	13042	10306	14599	15722	14535	11829
3	0.1.2.1	Bacteria;Acidobacteria;Acidobacteria	19	334191	18490	4575	12139	9956	12381	10861	8589	6156	13897	3037	9298	8316	3837	2039	11999	6328	3301	10435	3009	1767	4668	2257	9156	2249	15730	4117	6346	6369	6875	11658	10822	8163	8321	18272	10394	8596	12933
3	0.1.9.13	Bacteria;Bacteroidetes;Sphingobacteriia	1	225346	8366	987	6590	8050	8670	6724	7478	1099	5737	914	6908	9751	1943	1818	8426	6865	1373	10654	1750	1675	10106	2501	9731	1256	6494	1344	8337	6680	7963	10506	7730	5201	5065	5812	7683	5979	4416
3	0.1.21.1	Bacteria;Cyanobacteria;Chloroplast	49	174107	4818	415	4776	15252	8550	5426	10439	479	4597	1725	6353	5338	937	3266	6376	15124	3074	8477	908	1759	16290	2352	16759	1314	242	69	1571	262	1390	1313	595	398	7538	1123	128	169	125
3	0.1.49.7	Bacteria;Proteobacteria;Deltaproteobacteria	15	146805	5725	891	2591	2614	3824	2318	4436	1081	1846	658	3352	4400	1128	1781	3375	3124	1047	7178	1755	1592	4706	1700	3949	1141	5663	2201	7745	7440	6452	6605	7748	6819	4963	2407	2909	3573	3032
3	0.1.3.2	Bacteria;Actinobacteria;Actinobacteria	15	135715	5375	1723	5440	2782	4884	3523	3698	2994	5253	2474	5125	3987	2183	1767	5941	3363	1412	5814	1449	1583	3886	1494	4135	1933	1965	812	3124	2807	3188	5131	1283	2517	1329	4979	4189	3707	3193
3	0.1.49.11	Bacteria;Proteobacteria;Gammaproteobacteria	23	132790	3514	1219	4149	3259	3649	3727	2877	2475	4386	969	3917	2875	1100	647	3860	1912	818	2105	697	264	1071	517	3718	659	7562	1576	6144	3123	3764	5135	4210	5726	4544	4590	8029	9271	5602
3	0.1.49.6	Bacteria;Proteobacteria;Betaproteobacteria	12	107109	2654	236	1108	1366	1970	541	1687	165	906	348	1540	2516	773	801	1025	3351	553	2712	1096	684	2392	1045	3167	341	4343	1811	5586	3421	4889	4402	6425	5808	5585	1670	8857	7508	6768
3	0.1.3.11	Bacteria;Actinobacteria;Thermoleophilia	3	92424	4985	1881	2136	1283	3010	2278	2134	2328	1937	1839	3002	2404	1967	1547	2854	1304	1601	2866	2031	2550	2944	1889	1889	2099	1728	861	1321	1670	1904	3353	837	1483	748	1980	2663	1361	1088
3	0.1.63.6	Bacteria;Verrucomicrobia;Spartobacteria	1	63047	5072	359	1057	1661	4296	1083	2484	197	1192	418	1943	3850	706	397	1934	2023	380	3426	685	341	3233	560	3087	433	1420	202	1750	2292	1759	2860	1148	1161	960	596	1841	1619	868
3	0.1.63.4	Bacteria;Verrucomicrobia;Opitutae	6	60225	3240	862	2412	1510	1971	2336	2218	1980	2013	325	1634	2047	449	459	1613	1401	629	2679	527	741	2262	471	2127	433	1402	336	2222	4211	2798	2899	1517	839	778	528	660	720	439
3	0.1.48.10	Bacteria;Planctomycetes;Planctomycetacia	3	57876	2977	491	2550	1403	1856	1796	1823	626	3431	244	1675	1444	253	225	1897	1007	175	1820	269	143	786	217	1318	249	2690	359	1923	1890	2410	2280	2312	2010	1536	1528	2560	2930	1924
3	0.1.63.3	Bacteria;Verrucomicrobia;OPB35_soil_group	20	54262	3188	831	2767	1956	1404	2225	1748	698	1780	250	1918	1340	350	155	2428	688	317	1098	228	77	592	102	696	277	3119	377	1463	1831	1855	2352	3233	1592	1782	2878	1528	1089	1641
3	0.1.48.7	Bacteria;Planctomycetes;Phycisphaerae	9	44041	1871	911	2440	1279	1988	1768	1648	1419	1859	572	1331	1468	640	346	1757	789	603	1389	482	371	1134	381	1186	714	859	257	837	1107	847	1417	1183	598	474	1998	687	581	601
3	0.1.9.6	Bacteria;Bacteroidetes;Cytophagia	2	32498	562	19	121	292	186	100	613	1	49	4	140	995	30	420	290	1073	140	825	104	365	1346	388	716	18	848	504	2818	5409	2895	1921	1660	1959	1755	87	619	1227	559
3	0.1.68.1	Bacteria;unclassified;unclassified	1	22496	899	166	411	820	916	415	836	189	307	125	522	598	171	234	489	541	176	749	262	211	500	211	548	189	970	388	660	956	554	904	832	784	1037	816	653	720	772
3	0.1.18.1	Bacteria;Chloroflexi;Anaerolineae	1	19651	792	129	60	223	543	80	739	51	118	33	300	784	201	355	306	609	83	1217	308	253	648	348	433	105	464	378	564	1165	673	1496	1311	597	626	72	570	1039	435
3	0.1.21.2	Bacteria;Cyanobacteria;Cyanobacteria	7	19119	14	6	68	3734	961	60	239	2	57	40	1359	766	191	92	188	1725	394	923	84	365	5148	404	830	108	31	1	189	1	133	20	35	12	183	8	5	0	0
3	0.1.31.1	Bacteria;Gemmatimonadetes;Gemmatimonadetes	6	17541	1203	40	29	91	352	91	375	44	11	21	361	584	177	135	320	404	77	911	234	179	556	234	351	113	754	311	467	664	509	391	1378	918	910	613	843	780	725
3	0.1.2.2	Bacteria;Acidobacteria;Holophagae	5	11250	1200	32	0	44	114	4	307	1	5	13	54	146	50	158	26	66	27	234	91	769	457	248	129	22	586	388	113	224	228	210	524	759	461	91	473	689	589
3	0.1.3.1	Bacteria;Actinobacteria;Acidimicrobiia	1	11136	607	38	282	141	462	283	354	46	389	47	340	296	107	124	808	165	50	433	68	79	205	66	286	63	235	116	467	362	354	364	346	511	218	319	573	507	261
3	0.1.18.13	Bacteria;Chloroflexi;Ktedonobacteria	6	11097	166	274	1655	60	220	441	1075	330	224	138	482	138	212	23	1147	102	105	186	272	32	81	22	95	163	213	65	91	56	95	289	243	114	330	133	196	129	258
3	0.1.25.1	Bacteria;Elusimicrobia;Elusimicrobia	7	10319	626	95	259	146	370	189	378	78	73	37	171	325	62	57	117	183	61	349	87	21	131	52	181	52	584	180	365	270	410	321	611	517	634	218	582	266	593
3	0.1.16.1	Bacteria;Chlamydiae;Chlamydiae	1	10169	697	68	207	278	238	280	210	55	299	27	305	155	37	36	238	69	53	206	34	17	156	22	90	43	538	141	508	377	396	471	435	341	461	364	644	515	537
3	0.1.21.4	Bacteria;Cyanobacteria;Melainabacteria	5	8044	332	130	561	322	293	601	313	88	474	111	394	225	83	26	326	122	25	137	60	4	67	17	150	35	250	56	218	255	277	410	78	178	141	148	185	214	201
3	0.1.65.6	Bacteria;WD272;uncultured_bacterium	1	7467	32	231	572	430	471	309	124	409	434	461	320	92	124	38	494	73	132	107	56	5	21	33	347	255	59	17	19	14	11	98	34	2	12	234	14	7	44
3	0.1.49.23	Bacteria;Proteobacteria;unclassified	1	6449	213	116	117	180	155	151	181	37	78	54	157	246	52	87	155	186	46	214	84	56	213	90	173	36	265	81	224	243	229	327	321	239	221	154	202	161	173
3	0.1.7.1	Bacteria;Armatimonadetes;Armatimonadia	1	6282	106	168	625	352	224	275	171	207	357	97	213	195	93	19	282	165	57	135	50	6	111	38	267	47	199	27	74	100	107	157	208	30	56	428	13	53	92
3	0.1.7.7	Bacteria;Armatimonadetes;unclassified	1	5880	244	23	109	229	276	83	174	23	266	20	192	391	83	57	219	158	28	309	57	45	232	80	217	26	151	24	174	176	210	303	124	126	81	169	99	124	192
3	0.1.18.11	Bacteria;Chloroflexi;KD4-96	6	5680	369	27	9	4	623	8	84	6	7	10	211	79	39	86	10	59	35	182	74	49	32	61	126	14	190	197	257	271	305	189	212	308	145	35	365	270	98
3	0.1.18.20	Bacteria;Chloroflexi;TK10	9	5390	200	48	45	41	115	27	155	37	36	57	133	155	171	191	193	109	57	289	131	69	82	148	155	123	115	99	126	203	119	397	194	166	122	44	100	85	70
3	0.1.48.14	Bacteria;Planctomycetes;vadinHA49	8	4595	100	26	118	183	116	130	141	36	104	19	107	163	34	45	66	206	17	215	69	32	63	22	118	41	104	49	290	325	321	292	160	90	101	26	61	35	39
3	0.1.7.2	Bacteria;Armatimonadetes;Chthonomonadetes	1	4399	169	50	72	176	140	83	192	53	151	82	109	162	141	51	74	164	82	225	71	13	129	70	159	70	63	34	114	134	88	202	111	38	27	133	32	79	62
3	0.1.27.1	Bacteria;Firmicutes;Bacilli	3	4396	119	4	140	24	25	24	53	5	106	3	130	52	4	4	40	83	3	60	1	3	20	2	73	5	168	42	100	65	140	137	104	696	157	65	876	530	203
3	0.1.63.8	Bacteria;Verrucomicrobia;Verrucomicrobia_Incertae_Sedis	1	3987	52	32	399	291	158	238	230	45	184	38	197	210	54	24	292	153	75	98	34	9	36	10	193	60	16	5	69	30	73	226	15	21	24	123	7	15	16
3	0.1.26.2	Bacteria;Fibrobacteres;Fibrobacteria	1	3683	94	8	4	29	26	9	56	5	0	0	23	107	7	262	93	132	5	121	56	618	318	73	50	6	124	55	95	142	238	90	71	135	108	93	86	74	43
3	0.1.43.1	Bacteria;Nitrospirae;Nitrospira	1	3453	105	0	0	0	1	1	0	0	0	5	5	1	0	12	0	2	0	7	0	6	4	6	2	0	586	160	74	29	8	3	580	353	692	60	237	174	238
3	0.1.9.7	Bacteria;Bacteroidetes;Flavobacteriia	1	3245	24	0	3	11	36	7	25	1	33	0	27	143	22	19	7	83	8	41	10	21	127	15	100	1	33	26	496	125	257	82	170	272	356	12	165	306	43
3	0.1.17.1	Bacteria;Chlorobi;Chlorobia	1	3091	191	4	24	12	34	93	29	4	9	0	42	125	3	33	28	42	12	200	31	19	192	52	44	0	89	12	87	169	112	754	101	121	75	35	76	62	97
3	0.1.63.9	Bacteria;Verrucomicrobia;Verrucomicrobiae	1	2941	145	5	36	45	51	15	38	1	44	3	29	151	10	26	81	153	14	135	18	27	124	31	186	16	74	12	302	85	221	67	62	190	75	14	103	173	26
3	0.1.18.24	Bacteria;Chloroflexi;uncultured	5	2388	353	3	3	27	84	1	33	0	0	1	326	57	20	40	2	37	6	124	13	52	132	30	91	0	39	17	66	39	40	86	61	81	39	5	79	176	53
3	0.1.9.15	Bacteria;Bacteroidetes;unclassified	1	2369	95	8	45	56	44	65	68	18	72	6	65	65	4	16	47	77	2	97	7	12	72	19	67	8	103	5	122	88	118	86	94	85	100	81	76	145	147
3	0.1.48.6	Bacteria;Planctomycetes;OM190	5	2180	156	1	0	0	124	0	13	0	1	0	13	17	3	7	0	1	1	21	4	7	22	13	9	0	57	111	162	164	172	97	274	203	155	0	113	94	21
3	0.1.18.10	Bacteria;Chloroflexi;JG37-AG-4	4	2168	44	113	71	0	12	64	50	202	485	84	31	0	27	0	103	0	3	1	5	1	0	0	0	19	13	4	0	0	0	15	8	25	63	96	18	16	204
3	0.1.63.10	Bacteria;Verrucomicrobia;unclassified	1	2067	53	4	22	59	64	55	96	1	20	3	32	93	13	24	29	96	13	83	16	27	133	39	44	6	46	8	96	85	113	111	64	50	49	21	144	70	46
3	0.1.65.9	Bacteria;WD272;uncultured_forest_soil_bacterium	1	1956	31	182	153	1	23	26	40	268	187	68	30	4	55	0	41	0	3	0	1	0	0	0	0	9	44	11	0	0	0	11	9	4	0	207	10	7	21
3	0.1.59.5	Bacteria;TM6;unclassified	1	1908	89	6	49	21	17	23	45	11	71	7	36	20	8	4	28	7	12	16	7	4	7	0	5	8	143	16	149	86	71	78	59	64	124	165	100	119	126
3	0.1.18.5	Bacteria;Chloroflexi;Chloroflexia	3	1654	61	1	0	6	7	2	34	0	8	1	19	83	10	18	11	68	8	208	48	77	178	106	97	0	5	11	76	56	44	86	46	28	32	0	33	94	6
3	0.1.18.23	Bacteria;Chloroflexi;unclassified	1	1558	92	16	4	7	22	0	25	5	9	4	49	45	21	18	24	11	16	78	24	65	14	31	5	13	45	25	15	48	32	91	171	71	77	15	86	80	67
3	0.1.47.20	Bacteria;Parcubacteria;uncultured_bacterium	1	1384	92	4	76	5	16	38	57	27	56	1	22	22	2	1	41	18	5	15	1	2	20	3	17	1	101	9	33	100	36	110	64	43	101	96	42	26	51
3	0.1.48.2	Bacteria;Planctomycetes;BD7-11	4	1383	69	83	121	33	24	96	46	105	119	14	9	21	3	13	5	4	11	46	12	0	0	3	8	14	17	23	38	31	13	52	33	40	50	15	26	10	13
3	0.1.59.12	Bacteria;TM6;uncultured_bacterium	1	1323	80	8	40	7	20	61	31	2	17	9	11	3	2	0	20	7	1	1	4	0	1	1	7	0	118	8	113	108	23	45	65	63	53	71	71	111	99
3	0.1.56.1	Bacteria;Spirochaetae;Spirochaetes	1	1322	0	0	0	0	0	0	0	2	0	0	0	0	0	0	1	0	0	0	0	0	0	0	0	0	129	38	149	119	54	46	166	124	241	16	72	6	42
3	0.1.63.5	Bacteria;Verrucomicrobia;S-BQ2-57_soil_group	3	1254	146	10	95	0	5	2	17	18	85	1	19	4	2	1	18	0	0	18	2	0	0	0	3	4	92	15	14	12	3	7	81	61	85	197	25	35	102
3	0.1.64.7	Bacteria;WCHB1-60;uncultured_bacterium	1	1076	17	2	6	31	42	36	28	1	22	7	22	96	13	29	12	11	10	62	17	2	10	8	42	3	23	0	64	63	23	121	20	28	36	25	26	31	41
3	0.1.65.1	Bacteria;WD272;unclassified	1	969	13	61	62	52	48	39	17	47	64	58	51	13	14	2	43	14	16	6	7	2	21	5	23	17	2	3	0	0	6	11	4	0	0	71	0	0	3
3	0.1.27.2	Bacteria;Firmicutes;Clostridia	4	964	64	2	21	23	30	15	16	1	75	5	49	49	3	2	22	20	4	59	5	5	12	1	29	0	46	1	18	13	39	37	14	17	21	47	44	74	37
3	0.1.39.5	Bacteria;Latescibacteria;unclassified	1	906	10	0	0	0	1	0	0	0	0	0	0	1	0	0	0	0	0	0	0	0	0	0	0	0	90	81	25	0	2	0	158	84	212	0	79	68	64
3	0.1.18.16	Bacteria;Chloroflexi;S085	4	861	43	11	0	2	16	0	13	0	0	5	12	27	4	21	4	8	4	29	13	4	3	9	10	4	31	29	30	26	29	76	34	60	46	3	55	41	26
3	0.1.65.2	Bacteria;WD272;uncultured_Acidobacteria_bacterium	1	832	0	4	30	148	66	117	15	10	32	10	54	8	6	2	40	40	13	6	3	0	4	4	27	3	0	0	2	3	1	9	0	0	0	125	0	0	6
3	0.1.48.9	Bacteria;Planctomycetes;Pla4_lineage	3	826	20	18	15	3	3	25	18	4	15	1	0	0	0	0	4	4	5	11	1	0	0	0	3	3	37	30	77	56	57	19	126	65	36	0	28	27	38
3	0.1.7.9	Bacteria;Armatimonadetes;uncultured_Armatimonadetes_bacterium	1	810	58	2	65	35	13	11	22	1	29	2	60	29	5	0	63	14	2	1	4	0	0	0	16	3	21	4	20	47	23	26	19	26	9	63	25	22	31
3	0.1.18.22	Bacteria;Chloroflexi;Thermomicrobia	3	730	32	1	6	3	16	0	17	0	0	4	11	25	11	26	11	18	8	37	16	76	42	39	31	11	11	7	18	22	28	24	2	21	8	0	14	29	9
3	0.1.47.10	Bacteria;Parcubacteria;unclassified	1	693	51	2	11	12	32	7	20	4	2	0	12	28	1	0	29	7	2	11	2	0	8	2	11	1	34	3	19	57	37	57	34	22	43	26	26	26	41
3	0.1.3.6	Bacteria;Actinobacteria;MB-A2-108	7	673	24	0	0	0	3	0	3	0	0	0	0	0	0	5	4	0	0	1	1	1	0	4	4	0	69	69	21	9	19	5	39	88	27	2	146	105	5
3	0.1.13.3	Bacteria;Candidate_division_OP3;unclassified	1	657	8	1	1	0	2	3	0	0	1	0	0	9	0	2	0	0	1	1	0	1	3	0	0	0	155	21	13	23	17	38	92	44	60	2	46	26	61
3	0.1.3.12	Bacteria;Actinobacteria;unclassified	1	655	7	6	4	9	3	2	15	7	1	9	7	10	11	7	22	29	3	16	15	9	20	8	9	3	21	9	29	25	31	17	8	13	31	8	132	11	11
3	0.1.7.34	Bacteria;Armatimonadetes;uncultured_soil_bacterium	1	603	14	10	52	6	34	33	33	40	10	29	17	16	21	0	22	9	22	9	7	1	2	2	1	8	14	0	5	12	11	74	3	4	0	15	5	0	9
3	0.1.49.20	Bacteria;Proteobacteria;TA18	3	566	34	1	1	2	3	0	7	0	0	0	0	74	0	3	0	7	2	23	13	5	55	3	9	3	6	1	45	14	31	14	12	34	19	1	36	73	9
3	0.1.21.3	Bacteria;Cyanobacteria;ML635J-21	7	543	19	2	8	12	4	3	8	0	10	1	15	26	7	11	12	24	3	38	26	4	12	3	27	0	3	0	17	40	24	47	7	36	23	9	7	16	4
3	0.1.2.3	Bacteria;Acidobacteria;Subgroup_22	5	518	35	0	0	0	0	0	0	0	2	0	0	0	0	0	0	0	0	1	0	0	0	0	0	0	19	44	14	0	3	0	58	72	145	1	50	60	9
3	0.1.34.3	Bacteria;Hydrogenedentes;unclassified	1	517	20	3	0	5	15	0	9	1	0	1	23	27	3	3	4	23	5	36	10	6	26	7	22	2	24	5	26	16	22	30	23	7	24	1	17	23	25
3	0.1.64.1	Bacteria;WCHB1-60;unclassified	1	512	7	1	2	11	23	1	13	2	6	0	20	45	2	3	12	10	1	18	10	0	19	2	17	0	6	4	32	26	66	16	39	19	7	0	26	12	12
3	0.1.4.8	Bacteria;Aerophobetes;uncultured_Geobacillus_sp.	1	475	20	8	21	5	38	43	35	6	48	3	4	10	1	5	10	7	6	6	9	0	0	0	11	11	8	0	15	10	9	5	13	13	0	0	0	2	1
3	0.1.53.3	Bacteria;SHA-109;unclassified	1	473	35	3	4	19	32	20	17	0	13	1	28	0	6	6	13	8	6	14	4	7	6	3	13	2	29	2	11	7	26	34	18	16	7	3	3	19	5
3	0.1.18.3	Bacteria;Chloroflexi;Caldilineae	1	463	21	0	0	1	2	1	16	0	0	0	3	17	2	9	4	6	3	61	2	44	49	22	12	0	4	7	12	31	19	14	15	7	2	0	14	18	4
3	0.1.48.13	Bacteria;Planctomycetes;unclassified	1	447	14	5	1	9	20	0	3	1	1	1	29	13	4	6	8	8	2	4	9	1	2	2	8	1	30	21	8	17	7	7	51	48	36	0	11	32	4
3	0.1.9.5	Bacteria;Bacteroidetes;Bacteroidia	1	352	10	0	5	7	13	4	6	0	119	0	45	0	0	1	5	5	1	5	0	0	0	1	25	1	7	0	1	6	14	14	1	11	7	9	12	10	2
3	0.3.1.1	unknown;unclassified;unclassified	1	286	14	0	2	62	6	5	10	0	0	0	7	5	0	1	4	8	0	5	1	1	25	4	14	13	10	1	9	3	7	18	1	4	10	14	2	5	7
3	0.1.18.9	Bacteria;Chloroflexi;JG30-KF-CM66	6	269	3	3	1	1	3	4	3	10	13	7	2	3	5	3	4	1	1	0	3	0	1	1	2	3	8	8	9	3	1	18	6	20	29	39	3	13	15
3	0.1.42.9	Bacteria;Microgenomates;unclassified	1	207	14	1	0	0	3	0	22	0	0	0	3	3	0	0	0	2	0	4	0	0	3	0	5	0	5	2	5	31	26	17	4	8	17	0	10	17	4
3	0.1.54.3	Bacteria;SM2F11;uncultured_bacterium	1	204	26	0	5	0	10	7	4	0	2	0	7	11	0	0	6	2	0	4	0	0	0	0	3	0	7	0	5	22	3	10	8	10	10	11	8	8	15
3	0.1.63.7	Bacteria;Verrucomicrobia;UA11	2	204	0	0	0	0	0	0	6	0	0	0	0	17	3	15	1	18	0	22	3	27	19	4	3	0	0	0	6	0	14	2	0	7	0	0	0	4	0
3	0.1.39.6	Bacteria;Latescibacteria;uncultured_Acidobacteria_bacterium	1	200	6	0	0	0	0	0	0	0	0	0	0	0	0	0	0	0	0	0	0	0	0	0	0	0	31	18	0	0	0	0	7	20	48	0	10	57	3
3	0.1.3.4	Bacteria;Actinobacteria;FFCH16263	1	180	10	0	0	1	7	0	2	0	0	0	2	3	1	3	0	1	0	61	5	0	0	1	6	0	0	3	11	0	6	6	4	5	0	0	13	11	5
3	0.1.45.1	Bacteria;Omnitrophica;NPL-UPA2	5	177	16	0	0	0	0	0	0	0	0	0	0	6	0	2	0	0	0	0	0	0	2	0	0	0	16	5	2	27	10	0	16	19	5	0	13	26	6
3	0.1.27.3	Bacteria;Firmicutes;Erysipelotrichia	1	175	20	1	1	2	0	5	1	0	4	0	1	0	0	0	4	22	0	7	0	0	0	0	3	0	12	0	4	13	21	5	0	21	3	3	6	3	9
3	0.1.53.12	Bacteria;SHA-109;uncultured_soil_bacterium	1	166	2	0	1	0	0	0	0	0	0	0	7	2	0	3	0	0	0	0	2	1	0	3	0	0	10	3	10	10	15	1	8	10	1	20	4	8	32
3	0.1.7.31	Bacteria;Armatimonadetes;uncultured_endolithic_bacterium	1	162	11	0	2	3	5	0	0	0	0	1	1	8	2	5	1	9	4	10	0	12	33	8	7	1	0	0	4	0	12	0	0	1	0	0	0	0	0
3	0.1.21.8	Bacteria;Cyanobacteria;unclassified	1	158	13	3	2	12	10	8	7	11	2	0	10	6	1	1	3	2	2	7	0	2	21	0	4	4	2	0	0	4	2	3	2	1	3	0	0	0	0
3	0.1.7.21	Bacteria;Armatimonadetes;uncultured_bacterium	1	158	12	0	0	0	4	0	5	0	0	0	4	6	4	1	0	2	1	3	8	5	6	9	2	0	4	5	2	8	4	10	13	8	1	0	3	3	1
3	0.1.59.26	Bacteria;TM6;uncultured_soil_bacterium	1	139	0	0	0	0	0	0	0	0	0	0	0	0	0	0	0	0	2	0	0	0	0	0	0	0	32	1	40	0	2	0	24	16	0	0	2	7	12
3	0.1.18.25	Bacteria;Chloroflexi;uncultured_Bellilinea_sp.	1	135	14	1	0	0	0	0	2	0	0	0	0	9	0	0	0	1	1	2	1	0	0	1	0	0	2	1	1	14	5	36	7	3	6	0	6	11	3
3	0.1.49.18	Bacteria;Proteobacteria;SPOTSOCT00m83	2	113	6	0	0	0	0	0	0	0	0	0	1	0	0	1	0	0	0	0	0	0	0	0	0	0	0	5	17	1	5	23	18	15	8	0	0	0	8
3	0.1.55.25	Bacteria;Saccharibacteria;unclassified	1	108	8	3	0	0	2	1	4	8	5	2	1	1	2	3	2	1	3	5	2	4	0	1	0	2	1	2	4	4	4	2	3	1	2	7	1	0	2
3	0.1.42.16	Bacteria;Microgenomates;uncultured_bacterium	1	101	17	0	1	1	0	0	0	0	0	0	0	1	0	0	0	0	0	0	0	0	0	0	0	0	3	0	3	11	3	6	4	13	6	0	13	14	4
3	0.1.13.15	Bacteria;Candidate_division_OP3;uncultured_planctomycete	1	99	1	1	1	1	0	10	2	2	2	0	0	1	0	0	1	0	0	1	0	0	0	0	0	0	13	0	3	3	2	9	4	3	7	13	0	2	16
3	0.1.39.7	Bacteria;Latescibacteria;uncultured_Acidobacterium_sp.	1	97	0	0	0	0	0	0	0	0	1	0	0	0	0	0	0	0	0	0	0	0	0	0	0	0	7	14	1	0	0	0	20	5	25	0	16	5	1
3	0.1.64.11	Bacteria;WCHB1-60;uncultured_soil_bacterium	1	95	5	0	0	3	2	0	10	0	0	0	3	1	1	0	3	0	0	5	0	0	0	0	5	1	7	0	3	4	1	1	0	1	11	4	15	5	1
3	0.1.7.3	Bacteria;Armatimonadetes;Fimbriimonas_ginsengisoli_Gsoil_348	1	86	0	0	0	0	0	0	1	0	0	0	0	23	1	5	0	7	1	0	1	1	3	8	6	0	0	0	6	1	10	0	0	3	1	0	0	4	0
3	0.1.34.12	Bacteria;Hydrogenedentes;uncultured_bacterium	1	81	1	0	0	0	0	0	6	0	0	0	0	7	0	0	0	3	1	3	1	0	5	2	0	0	12	0	5	3	6	2	2	9	2	0	4	1	0
3	0.1.65.3	Bacteria;WD272;uncultured_Chitinophagaceae_bacterium	1	79	0	0	0	3	19	0	2	0	0	0	3	10	4	0	0	10	2	1	2	0	5	0	6	0	0	0	4	0	0	2	0	0	0	1	0	0	0
3	0.1.40.18	Bacteria;Lentisphaerae;PBS-III-20	3	72	5	0	0	0	0	0	0	0	0	0	0	0	0	0	0	0	0	0	0	0	0	0	0	0	12	1	0	13	0	0	8	9	11	0	6	7	0
3	0.1.47.29	Bacteria;Parcubacteria;uncultured_soil_bacterium	1	65	1	1	0	0	10	2	1	0	0	0	8	9	1	0	3	0	0	7	0	0	0	0	9	0	3	0	1	0	0	3	0	0	2	2	0	0	0
3	0.1.32.16	Bacteria;Gracilibacteria;unclassified	1	64	3	0	0	0	7	0	7	1	0	0	0	5	0	0	0	0	0	0	1	0	2	0	2	0	0	2	2	5	3	1	0	3	5	0	10	1	0
3	0.1.59.17	Bacteria;TM6;uncultured_candidate_division_TM6_bacterium	1	63	3	0	6	0	0	0	1	0	0	0	0	4	0	1	0	0	0	0	0	0	0	0	0	0	13	0	1	0	0	0	0	12	0	4	8	0	6
3	0.1.7.10	Bacteria;Armatimonadetes;uncultured_Carnobacterium_sp.	1	60	0	0	0	0	0	0	0	0	0	1	0	0	2	0	0	4	1	3	1	1	34	0	3	0	0	0	0	0	0	1	0	2	0	0	0	1	0
3	0.1.60.1	Bacteria;Tenericutes;Mollicutes	4	59	14	0	0	1	2	0	3	0	2	0	8	1	0	0	0	0	0	0	0	0	0	0	2	0	0	0	1	3	1	1	3	1	0	0	4	6	6
3	0.1.27.4	Bacteria;Firmicutes;Negativicutes	1	58	3	3	3	0	0	0	0	0	5	1	0	1	0	0	0	0	2	0	0	4	0	0	0	0	8	0	0	0	2	3	0	0	2	3	4	11	0
3	0.1.2.5	Bacteria;Acidobacteria;unclassified	1	57	9	1	1	0	0	0	0	0	0	0	0	0	1	0	0	0	2	0	1	0	2	0	0	0	8	4	1	0	0	0	10	1	4	0	1	2	7
3	0.1.28.1	Bacteria;Fusobacteria;Fusobacteriia	1	56	0	0	0	0	0	1	1	0	47	0	0	0	0	0	0	0	0	0	0	0	0	0	0	0	1	0	0	0	0	2	0	0	0	0	4	0	0
3	0.1.34.18	Bacteria;Hydrogenedentes;uncultured_gamma_proteobacterium	1	50	0	0	0	0	9	0	8	0	0	0	0	0	0	0	0	1	0	4	0	0	0	2	0	1	0	0	4	0	0	8	2	2	0	0	2	1	1
3	0.1.39.28	Bacteria;Latescibacteria;uncultured_soil_bacterium	1	50	0	0	0	0	0	0	0	0	0	0	0	0	0	0	0	0	0	0	0	0	0	0	0	0	11	3	0	0	0	0	2	9	11	0	2	9	3
3	0.1.17.2	Bacteria;Chlorobi;Ignavibacteria	1	49	0	0	0	0	0	0	0	0	0	0	0	0	0	0	0	0	1	1	0	0	0	0	0	0	8	0	3	0	0	0	13	0	12	0	6	0	1
3	0.1.7.32	Bacteria;Armatimonadetes;uncultured_microorganism	1	46	1	0	0	0	0	0	0	0	0	0	0	2	2	5	0	0	1	9	0	1	2	2	0	0	2	0	1	3	5	1	1	4	0	0	1	0	0
3	0.1.18.8	Bacteria;Chloroflexi;Gitt-GS-136	1	44	0	0	0	0	0	0	0	0	0	0	0	0	0	0	0	0	0	0	0	0	0	0	0	0	4	9	0	0	0	0	2	2	15	0	7	5	0
3	0.1.59.24	Bacteria;TM6;uncultured_proteobacterium	1	42	5	1	2	0	0	0	2	0	0	0	0	0	0	0	0	0	0	0	0	0	0	0	0	0	2	0	7	2	1	0	1	7	2	3	3	3	0
3	0.1.40.23	Bacteria;Lentisphaerae;WCHB1-41	1	36	7	0	0	0	0	0	0	0	0	0	0	0	0	0	0	0	0	1	1	0	0	0	0	0	2	1	3	4	5	0	4	3	1	0	1	0	0
3	0.1.53.6	Bacteria;SHA-109;uncultured_alpha_proteobacterium	1	35	8	0	0	0	0	0	0	0	0	0	0	0	0	3	0	0	0	0	3	1	0	1	0	0	0	0	0	0	3	1	0	3	0	0	0	10	0
3	0.1.27.6	Bacteria;Firmicutes;unclassified	1	30	0	0	0	0	2	0	0	0	4	1	0	0	2	0	0	4	1	0	2	0	1	0	1	0	0	0	0	2	0	0	3	0	5	0	0	0	0
3	0.1.65.7	Bacteria;WD272;uncultured_cyanobacterium	1	30	0	2	0	0	0	2	0	3	5	0	0	0	0	0	2	0	0	0	0	0	0	0	0	0	0	0	0	0	0	3	0	0	0	4	0	0	0
3	0.1.13.11	Bacteria;Candidate_division_OP3;uncultured_beta_proteobacterium	1	29	1	0	0	0	0	0	0	0	0	0	0	0	0	0	0	0	0	0	0	0	0	0	0	0	4	1	0	1	0	0	5	2	6	0	0	0	3
3	0.1.32.38	Bacteria;Gracilibacteria;uncultured_sludge_bacterium	1	24	4	0	0	0	0	0	0	0	0	0	0	0	0	0	0	0	0	1	0	0	0	0	0	0	1	0	0	4	9	2	0	0	0	0	2	0	0
3	0.1.59.7	Bacteria;TM6;uncultured_Acidobacterium_sp.	1	24	0	0	0	0	0	0	0	0	0	0	0	0	0	1	0	0	0	0	0	0	0	0	0	0	0	0	0	0	0	0	0	3	0	0	0	1	19
3	0.1.49.9	Bacteria;Proteobacteria;Epsilonproteobacteria	1	22	6	0	1	0	1	0	1	0	1	1	1	1	0	0	0	1	1	0	0	0	0	0	0	0	0	0	0	0	0	1	0	2	1	0	1	2	0
3	0.1.18.7	Bacteria;Chloroflexi;Elev-1554	1	20	0	0	1	2	1	1	0	2	1	0	0	0	0	0	2	0	0	0	0	0	0	0	0	0	1	0	0	0	0	3	1	0	0	5	0	0	0
3	0.1.32.15	Bacteria;Gracilibacteria;mixed_culture_isolate_koll6	1	20	0	0	0	0	0	0	0	0	0	0	0	0	0	0	0	0	0	0	0	0	0	0	0	0	0	0	1	0	3	5	4	3	0	0	3	0	0
3	0.1.53.7	Bacteria;SHA-109;uncultured_bacterium	1	20	0	0	0	0	0	0	0	0	0	0	0	0	0	1	1	4	0	0	0	1	7	0	0	0	0	2	2	0	0	0	0	0	0	0	0	0	1
3	0.1.64.3	Bacteria;WCHB1-60;uncultured_Candidatus_Saccharibacteria_bacterium	1	19	1	0	0	0	0	0	0	0	0	0	0	0	0	0	1	0	0	0	0	0	0	0	0	0	0	0	5	0	2	3	0	0	2	1	3	1	0
3	0.1.7.11	Bacteria;Armatimonadetes;uncultured_Chloroflexi_bacterium	1	19	1	0	0	0	0	0	0	0	0	0	0	0	0	0	0	0	0	0	0	0	0	0	0	0	0	2	0	0	0	0	0	0	2	0	0	3	4
3	0.1.7.19	Bacteria;Armatimonadetes;uncultured_actinobacterium	1	17	0	0	0	0	0	0	0	0	0	0	0	2	0	0	0	0	0	1	0	0	0	1	0	0	0	0	2	5	1	1	0	2	0	0	0	2	0
3	0.1.48.8	Bacteria;Planctomycetes;Pla3_lineage	2	16	0	0	0	0	0	0	0	0	0	0	1	0	0	0	0	0	0	0	0	0	0	0	0	0	3	3	0	0	0	0	0	9	0	0	0	0	0
3	0.1.39.25	Bacteria;Latescibacteria;uncultured_prokaryote	1	15	0	0	0	0	0	0	0	0	0	0	0	0	0	0	0	0	0	0	0	0	0	0	0	0	0	1	0	0	0	0	3	1	10	0	0	0	0
3	0.1.59.8	Bacteria;TM6;uncultured_Blastomonas_sp.	1	15	0	0	0	0	0	0	0	0	0	0	0	0	0	0	0	0	0	0	0	0	0	0	0	0	0	0	2	0	0	0	0	1	1	11	0	0	0
3	0.1.17.3	Bacteria;Chlorobi;unclassified	1	12	1	0	0	0	0	0	0	0	0	0	0	2	0	0	1	1	0	5	0	0	0	1	1	0	0	0	0	0	0	0	0	0	0	0	0	0	0
3	0.1.18.17	Bacteria;Chloroflexi;SAR202_clade	6	12	0	0	0	0	0	0	0	0	0	0	0	0	0	0	0	0	1	0	1	1	0	0	0	0	0	2	0	0	0	0	0	0	0	0	0	0	0
3	0.1.14.11	Bacteria;Candidate_division_SR1;uncultured_candidate_division_SR1_bacterium	1	11	0	0	0	0	0	0	0	0	0	0	0	0	0	0	0	4	0	2	0	0	0	0	3	0	0	0	0	1	0	0	0	0	0	0	0	0	0
3	0.1.13.10	Bacteria;Candidate_division_OP3;uncultured_bacterium	1	10	0	0	0	0	0	0	0	0	0	0	0	0	0	0	0	0	0	1	0	0	2	0	0	0	1	1	1	0	1	0	1	0	0	0	2	0	0
3	0.1.14.9	Bacteria;Candidate_division_SR1;uncultured_bacterium	1	10	0	0	0	0	0	0	0	0	0	0	0	0	0	0	0	0	0	0	0	0	0	0	0	0	0	0	8	0	0	0	0	0	0	0	0	0	2
3	0.1.34.4	Bacteria;Hydrogenedentes;uncultured_Acidobacteria_bacterium	1	10	0	0	0	0	0	0	0	0	0	0	0	3	0	0	0	0	0	0	0	0	2	3	1	0	0	0	0	0	1	0	0	0	0	0	0	0	0
3	0.1.57.1	Bacteria;Synergistetes;Synergistia	1	10	0	0	0	0	0	0	0	0	0	1	0	0	0	0	0	0	2	0	0	3	0	0	0	0	0	0	0	0	0	0	0	0	0	0	0	0	0
3	0.1.59.11	Bacteria;TM6;uncultured_Verrucomicrobia_bacterium	1	9	1	0	0	0	0	0	0	0	0	0	0	0	0	0	0	0	0	0	0	0	0	0	0	0	4	0	0	0	0	0	2	1	1	0	0	0	0
3	0.1.7.35	Bacteria;Armatimonadetes;wastewater_metagenome	1	9	0	0	0	0	0	0	0	0	0	0	2	0	0	0	1	1	0	0	1	1	0	0	1	0	0	0	0	0	2	0	0	0	0	0	0	0	0
3	0.1.32.26	Bacteria;Gracilibacteria;uncultured_bacterium_GKS2-174	1	8	0	0	0	0	0	0	2	0	0	0	0	0	0	0	0	0	0	0	0	0	0	0	0	0	0	0	6	0	0	0	0	0	0	0	0	0	0
3	0.1.55.16	Bacteria;Saccharibacteria;bacterium_LWQ8	1	8	0	0	0	1	0	0	0	0	0	0	1	0	0	0	0	0	2	0	1	0	0	1	1	0	0	0	0	0	0	0	0	0	0	0	0	0	0
3	0.1.18.2	Bacteria;Chloroflexi;Ardenticatenia	2	7	0	0	0	0	0	0	0	0	0	0	0	0	0	0	0	0	0	0	0	0	0	0	0	0	0	0	0	0	0	0	0	0	0	0	0	5	0
3	0.1.40.25	Bacteria;Lentisphaerae;unclassified	1	7	0	0	0	0	0	0	0	0	0	0	0	0	0	0	0	0	0	0	0	0	0	0	0	0	0	1	2	0	0	0	0	0	0	0	0	3	0
3	0.1.55.26	Bacteria;Saccharibacteria;uncultured_Candidatus_Saccharibacteria_bacterium	1	7	0	0	0	0	0	0	0	0	0	0	2	0	0	0	0	0	0	0	0	0	0	0	0	0	0	0	0	0	0	0	0	0	0	3	0	0	1
3	0.1.58.17	Bacteria;TA06;uncultured_delta_proteobacterium	1	7	0	0	0	0	0	0	0	0	0	0	0	0	0	0	0	0	0	0	0	0	0	0	0	0	2	0	0	0	0	0	3	2	0	0	0	0	0
3	0.1.65.4	Bacteria;WD272;uncultured_Firmicutes_bacterium	1	7	0	0	0	0	0	0	0	0	0	0	0	0	0	0	0	0	0	0	0	0	0	0	0	0	0	0	0	0	0	0	3	0	4	0	0	0	0
3	0.1.9.10	Bacteria;Bacteroidetes;SB-5	2	7	0	0	0	0	0	0	0	0	0	0	0	0	0	0	0	0	0	1	0	0	0	0	0	0	0	1	0	0	0	0	1	0	4	0	0	0	0
3	0.1.3.3	Bacteria;Actinobacteria;Coriobacteriia	1	6	6	0	0	0	0	0	0	0	0	0	0	0	0	0	0	0	0	0	0	0	0	0	0	0	0	0	0	0	0	0	0	0	0	0	0	0	0
3	0.1.42.10	Bacteria;Microgenomates;uncultured_Anaerolineales_bacterium	1	6	6	0	0	0	0	0	0	0	0	0	0	0	0	0	0	0	0	0	0	0	0	0	0	0	0	0	0	0	0	0	0	0	0	0	0	0	0
3	0.1.42.17	Bacteria;Microgenomates;uncultured_candidate_division_WS6_bacterium	1	6	0	0	0	0	0	0	0	0	0	0	0	1	0	0	0	0	0	0	0	0	0	0	0	0	0	0	0	2	1	0	0	1	0	0	0	0	1
3	0.1.48.1	Bacteria;Planctomycetes;028H05-P-BN-P5	1	6	0	0	0	0	0	0	0	0	0	0	0	0	0	0	0	0	0	0	0	0	0	0	0	0	0	0	0	0	0	0	0	2	0	0	2	2	0
3	0.1.58.5	Bacteria;TA06;unclassified	1	6	0	0	0	0	0	0	0	0	0	0	0	0	0	0	0	0	0	0	0	0	0	0	0	0	1	0	0	0	0	0	0	0	1	0	0	4	0
3	0.1.9.1	Bacteria;Bacteroidetes;BSV13	2	6	0	0	0	0	0	0	0	0	0	0	3	0	0	0	0	0	0	0	0	0	0	0	0	0	0	0	0	0	0	0	0	0	3	0	0	0	0
3	0.1.9.4	Bacteria;Bacteroidetes;Bacteroidetes_vadinHA17	3	6	0	0	0	0	0	0	0	0	0	2	0	0	0	0	0	0	0	0	0	0	0	1	0	0	0	0	0	0	0	0	0	0	0	0	0	0	0
3	0.1.18.18	Bacteria;Chloroflexi;SHA-26	2	5	0	0	0	0	0	0	0	0	0	0	0	0	0	0	0	0	0	0	0	0	0	0	0	0	1	0	0	0	0	0	0	1	2	1	0	0	0
3	0.1.7.18	Bacteria;Armatimonadetes;uncultured_Tetrasphaera_sp.	1	5	0	0	0	0	0	0	0	0	0	0	0	0	0	0	0	0	0	0	0	0	0	0	0	0	0	0	0	0	4	0	0	1	0	0	0	0	0
3	0.1.2.4	Bacteria;Acidobacteria;Subgroup_26	1	4	1	0	0	0	0	0	0	0	0	0	0	0	0	0	0	0	0	1	0	0	0	0	0	0	0	0	0	0	0	2	0	0	0	0	0	0	0
3	0.1.34.15	Bacteria;Hydrogenedentes;uncultured_candidate_division_BRC1_bacterium	1	4	0	0	0	0	0	0	0	0	0	0	0	0	0	0	0	0	0	0	0	0	0	0	0	0	0	0	0	0	0	0	0	4	0	0	0	0	0
3	0.1.39.12	Bacteria;Latescibacteria;uncultured_Pelobacter_sp.	1	4	0	0	0	0	0	0	0	0	0	0	0	0	0	0	0	0	0	0	0	0	0	0	0	0	0	0	0	0	0	0	2	1	0	0	0	1	0
3	0.1.41.9	Bacteria;Marinimicrobia_(SAR406_clade);unclassified	1	4	0	0	0	0	0	0	0	0	0	0	0	0	0	0	0	0	0	0	0	2	0	0	0	0	0	0	0	0	0	0	0	0	0	0	0	0	0
3	0.1.65.5	Bacteria;WD272;uncultured_Thermoanaerobacteraceae_bacterium	1	4	0	0	0	1	0	0	1	0	2	0	0	0	0	0	0	0	0	0	0	0	0	0	0	0	0	0	0	0	0	0	0	0	0	0	0	0	0
3	0.1.7.24	Bacteria;Armatimonadetes;uncultured_bacterium_GC55	1	4	0	0	0	0	0	0	0	0	0	0	0	0	0	0	0	0	0	0	0	0	0	0	0	0	0	0	0	0	2	2	0	0	0	0	0	0	0
3	0.1.9.14	Bacteria;Bacteroidetes;WCHB1-32	2	4	1	0	0	0	0	0	0	0	0	0	0	0	0	0	0	0	1	0	0	0	0	0	0	0	0	0	0	1	0	1	0	0	0	0	0	0	0
3	0.1.10.5	Bacteria;CKC4;uncultured_bacterium	1	3	0	0	0	0	0	0	0	0	0	0	0	0	0	0	0	3	0	0	0	0	0	0	0	0	0	0	0	0	0	0	0	0	0	0	0	0	0
3	0.1.32.25	Bacteria;Gracilibacteria;uncultured_bacterium	1	3	0	0	0	0	0	0	0	0	0	0	0	0	0	0	0	0	0	0	1	0	0	0	0	0	0	0	0	0	0	1	0	0	0	0	1	0	0
3	0.1.34.9	Bacteria;Hydrogenedentes;uncultured_Fusobacteria_bacterium	1	3	0	0	0	0	0	0	0	0	0	0	0	0	0	0	0	0	0	0	0	0	0	0	0	0	0	0	0	0	0	0	0	0	0	0	3	0	0
3	0.1.40.7	Bacteria;Lentisphaerae;DEV055	1	3	0	0	0	0	0	0	0	0	0	0	0	0	0	0	0	0	0	0	0	0	0	0	0	0	0	0	3	0	0	0	0	0	0	0	0	0	0
3	0.1.42.15	Bacteria;Microgenomates;uncultured_anaerobic_bacterium	1	3	0	0	0	0	0	0	0	0	0	0	0	0	0	0	0	0	0	0	0	0	0	0	0	0	0	0	3	0	0	0	0	0	0	0	0	0	0
3	0.1.5.3	Bacteria;Aminicenantes;unclassified	1	3	0	2	0	0	0	0	0	0	0	0	0	0	0	0	0	0	0	0	0	0	0	0	0	0	0	0	0	0	0	0	0	0	0	0	0	0	0
3	0.1.14.7	Bacteria;Candidate_division_SR1;unclassified	1	2	0	0	0	0	0	0	0	0	0	0	0	0	0	0	0	0	0	0	0	0	0	0	0	0	0	0	0	0	0	0	0	0	2	0	0	0	0
3	0.1.27.5	Bacteria;Firmicutes;OPB54	1	2	0	0	0	0	0	0	0	0	0	0	0	0	0	0	0	0	0	0	0	0	0	0	0	0	2	0	0	0	0	0	0	0	0	0	0	0	0
3	0.1.39.16	Bacteria;Latescibacteria;uncultured_bacterium	1	2	0	0	0	0	0	0	0	0	0	0	0	0	0	0	0	0	0	0	0	0	0	0	0	0	0	0	2	0	0	0	0	0	0	0	0	0	0
3	0.1.39.30	Bacteria;Latescibacteria;uncultured_soil_bacterium_PBS-III-30	1	2	0	0	0	0	0	0	0	0	0	0	0	0	0	0	0	0	0	0	0	0	0	0	0	0	0	1	0	0	0	0	0	0	1	0	0	0	0
3	0.1.42.4	Bacteria;Microgenomates;Microgenomates_bacterium_SCGC_AAA011-L6	1	2	0	0	0	0	0	0	0	0	0	0	0	0	0	0	0	0	0	0	0	0	0	0	0	0	0	0	0	0	0	0	0	0	2	0	0	0	0
3	0.1.47.28	Bacteria;Parcubacteria;uncultured_prokaryote	1	2	0	0	0	0	0	0	0	0	0	0	0	0	0	0	0	0	0	0	0	0	0	0	1	0	0	0	1	0	0	0	0	0	0	0	0	0	0
3	0.1.47.7	Bacteria;Parcubacteria;bacterium_SH4-10	1	2	0	0	0	0	0	0	0	0	0	0	0	0	0	0	0	0	0	0	0	0	0	0	0	0	0	0	0	1	0	0	0	0	1	0	0	0	0
3	0.1.49.17	Bacteria;Proteobacteria;SK259	2	2	0	0	0	0	0	0	0	0	0	0	0	0	0	0	0	0	0	0	0	0	0	0	0	0	0	0	0	1	0	0	0	0	0	1	0	0	0
3	0.1.55.30	Bacteria;Saccharibacteria;uncultured_bacterium	1	2	0	0	0	0	0	0	0	0	0	0	0	1	0	0	0	0	0	0	0	0	0	0	0	0	0	0	0	0	0	0	0	0	0	0	0	0	0
3	0.1.59.14	Bacteria;TM6;uncultured_bacterium_SBRH58	1	2	0	0	0	0	0	0	0	0	0	0	0	0	0	0	0	0	0	0	0	0	0	0	0	0	0	0	0	1	0	0	0	0	0	0	1	0	0
3	0.1.9.12	Bacteria;Bacteroidetes;SM1A07	1	2	0	0	0	0	0	0	0	0	0	0	0	0	0	0	0	0	0	0	0	0	0	0	0	0	0	0	0	0	0	0	0	0	2	0	0	0	0
3	0.1.11.1	Bacteria;Caldiserica;Caldisericia	1	1	0	1	0	0	0	0	0	0	0	0	0	0	0	0	0	0	0	0	0	0	0	0	0	0	0	0	0	0	0	0	0	0	0	0	0	0	0
3	0.1.13.4	Bacteria;Candidate_division_OP3;uncultured_Banisveld_landfill_bacterium_BVC56	1	1	0	0	0	0	0	0	0	0	0	0	0	0	0	0	0	0	0	0	0	0	0	0	0	0	0	0	0	0	0	0	0	0	0	0	1	0	0
3	0.1.18.15	Bacteria;Chloroflexi;P2-11E	1	1	0	0	0	0	0	0	0	0	0	0	0	0	0	0	0	0	1	0	0	0	0	0	0	0	0	0	0	0	0	0	0	0	0	0	0	0	0
3	0.1.23.1	Bacteria;Deinococcus-Thermus;Deinococci	1	1	0	0	0	0	0	0	0	0	0	0	0	0	0	0	0	0	0	0	0	0	0	0	0	0	0	0	0	0	0	0	0	0	0	0	0	0	0
3	0.1.26.1	Bacteria;Fibrobacteres;Chitinivibrionia	1	1	0	0	0	0	0	0	0	0	0	0	0	0	0	0	0	0	0	0	0	0	0	0	0	0	0	0	0	0	1	0	0	0	0	0	0	0	0
3	0.1.32.9	Bacteria;Gracilibacteria;Gyrodactylus_salaris_(gyrodactylosis_fluke)	1	1	0	0	0	0	0	0	0	0	0	0	0	0	0	0	0	0	0	0	0	0	0	0	0	0	0	0	0	0	0	0	0	0	0	0	1	0	0
3	0.1.40.13	Bacteria;Lentisphaerae;Lentisphaeria	1	1	0	0	0	0	0	0	0	0	0	0	0	0	0	0	0	0	0	0	0	0	0	0	1	0	0	0	0	0	0	0	0	0	0	0	0	0	0
3	0.1.41.16	Bacteria;Marinimicrobia_(SAR406_clade);uncultured_bacterium_413004-H17	1	1	0	0	0	0	0	0	0	0	0	0	0	0	0	0	0	0	0	0	0	0	0	0	0	0	0	0	0	0	0	0	0	0	0	0	0	0	0
3	0.1.41.17	Bacteria;Marinimicrobia_(SAR406_clade);uncultured_bacterium_AD261-B2	1	1	0	0	0	0	0	0	0	0	0	1	0	0	0	0	0	0	0	0	0	0	0	0	0	0	0	0	0	0	0	0	0	0	0	0	0	0	0
3	0.1.41.3	Bacteria;Marinimicrobia_(SAR406_clade);Marinimicrobia_bacterium_SCGC_AAA003-E22	1	1	0	0	0	0	0	0	0	1	0	0	0	0	0	0	0	0	0	0	0	0	0	0	0	0	0	0	0	0	0	0	0	0	0	0	0	0	0
3	0.1.41.8	Bacteria;Marinimicrobia_(SAR406_clade);marine_metagenome	1	1	0	0	0	0	0	0	0	0	0	0	0	0	0	0	0	0	0	0	0	0	0	1	0	0	0	0	0	0	0	0	0	0	0	0	0	0	0
3	0.1.42.13	Bacteria;Microgenomates;uncultured_Microgenomates_bacterium	1	1	0	0	0	0	0	0	0	0	0	0	0	0	0	0	0	0	0	0	0	0	0	0	0	0	0	0	0	0	0	0	0	1	0	0	0	0	0
3	0.1.42.2	Bacteria;Microgenomates;Microgenomates_bacterium_SCGC_AAA011-B20	1	1	0	0	0	0	0	0	0	0	0	0	0	0	0	0	0	0	0	0	0	0	0	0	0	0	0	0	0	0	0	0	0	0	0	0	0	0	0
3	0.1.42.29	Bacteria;Microgenomates;uncultured_soil_bacterium	1	1	0	0	0	0	0	0	0	0	0	0	0	0	0	0	0	0	0	0	0	0	0	0	0	0	0	0	0	0	0	0	0	0	0	0	0	1	0
3	0.1.46.4	Bacteria;PAUC34f;uncultured_bacterium	1	1	0	0	0	0	0	0	0	0	0	0	0	0	0	0	0	0	0	0	0	0	0	0	0	0	0	0	0	0	0	0	0	0	0	0	0	0	0
3	0.1.47.16	Bacteria;Parcubacteria;uncultured_Parcubacteria_bacterium	1	1	0	0	0	0	0	0	0	0	0	0	0	0	0	0	0	0	0	0	0	0	0	0	0	0	0	0	0	0	0	1	0	0	0	0	0	0	0
3	0.1.47.2	Bacteria;Parcubacteria;Parcubacteria_bacterium_RAAC4_OD1_1	1	1	0	0	0	0	0	0	0	0	0	0	0	0	0	0	0	0	0	0	0	0	0	0	0	0	0	0	0	0	0	0	0	0	1	0	0	0	0
3	0.1.47.25	Bacteria;Parcubacteria;uncultured_eubacterium_WCHB1-58	1	1	0	0	0	0	0	0	0	0	0	0	0	0	0	0	1	0	0	0	0	0	0	0	0	0	0	0	0	0	0	0	0	0	0	0	0	0	0
3	0.1.48.3	Bacteria;Planctomycetes;C47	1	1	0	0	0	0	0	0	0	0	0	0	0	0	0	0	0	0	0	0	0	0	0	0	0	0	0	0	0	0	0	0	0	1	0	0	0	0	0
3	0.1.49.1	Bacteria;Proteobacteria;AEGEAN-245	1	1	0	0	0	0	0	0	0	0	0	0	0	0	0	0	0	0	0	0	0	0	0	0	0	0	0	0	0	0	0	0	0	0	0	0	0	0	0
3	0.1.49.8	Bacteria;Proteobacteria;Elev-16S-509	1	1	0	0	0	0	0	0	0	0	0	0	0	0	0	0	0	0	0	0	0	0	0	0	0	0	0	1	0	0	0	0	0	0	0	0	0	0	0
3	0.1.53.5	Bacteria;SHA-109;uncultured_Firmicutes_bacterium	1	1	0	0	0	0	0	0	0	0	0	0	0	0	0	0	0	0	0	0	0	0	0	0	0	0	0	0	0	0	0	0	0	0	0	0	0	0	0
3	0.1.54.1	Bacteria;SM2F11;unclassified	1	1	0	0	0	0	0	0	0	0	0	0	0	0	0	0	0	0	0	0	0	0	0	0	0	0	0	0	0	0	0	0	0	1	0	0	0	0	0
3	0.1.55.23	Bacteria;Saccharibacteria;metal-contaminated_soil_clone_K20-27	1	1	0	0	0	0	0	0	0	0	0	0	0	0	0	0	0	0	0	0	0	0	0	0	0	0	0	0	0	1	0	0	0	0	0	0	0	0	0
3	0.1.55.24	Bacteria;Saccharibacteria;soil_bacterium_WF55	1	1	1	0	0	0	0	0	0	0	0	0	0	0	0	0	0	0	0	0	0	0	0	0	0	0	0	0	0	0	0	0	0	0	0	0	0	0	0
3	0.1.55.50	Bacteria;Saccharibacteria;uncultured_soil_bacterium	1	1	0	0	0	0	0	0	0	0	0	0	0	0	0	0	0	0	0	0	0	0	0	0	0	0	0	0	0	0	0	0	0	0	0	0	0	1	0
3	0.1.59.18	Bacteria;TM6;uncultured_deep-sea_bacterium	1	1	0	0	0	0	0	0	0	0	0	0	0	0	0	0	0	0	0	0	0	0	0	0	0	0	0	0	0	0	0	0	0	0	1	0	0	0	0
3	0.1.59.9	Bacteria;TM6;uncultured_Desulfobacteraceae_bacterium	1	1	0	0	0	0	0	0	0	0	0	0	0	0	0	0	0	0	0	0	0	0	0	0	0	0	0	0	0	0	0	0	0	0	1	0	0	0	0
3	0.1.64.4	Bacteria;WCHB1-60;uncultured_Clostridiales_bacterium	1	1	1	0	0	0	0	0	0	0	0	0	0	0	0	0	0	0	0	0	0	0	0	0	0	0	0	0	0	0	0	0	0	0	0	0	0	0	0
3	0.1.64.8	Bacteria;WCHB1-60;uncultured_candidate_division_WS5_bacterium	1	1	0	0	0	0	0	0	0	0	0	0	0	0	0	0	0	0	0	0	0	0	0	0	0	0	0	0	0	0	0	0	0	0	0	0	0	1	0
3	0.1.7.14	Bacteria;Armatimonadetes;uncultured_Kribbella_sp.	1	1	0	0	0	0	0	0	0	0	0	0	0	0	1	0	0	0	0	0	0	0	0	0	0	0	0	0	0	0	0	0	0	0	0	0	0	0	0
3	0.1.7.4	Bacteria;Armatimonadetes;bacterium_LY17	1	1	0	0	0	0	0	0	0	0	0	0	0	0	0	0	0	0	0	0	0	1	0	0	0	0	0	0	0	0	0	0	0	0	0	0	0	0	0
3	0.1.9.3	Bacteria;Bacteroidetes;Bacteroidetes_VC2.1_Bac22	1	1	0	0	0	0	0	0	0	0	0	0	0	0	0	0	0	0	0	0	0	0	0	0	0	0	0	0	0	0	0	0	0	0	0	0	1	0	0

## Sheet: Order
					CA-AT											CA-SE													GR-PE							GR-FL			GR-SO
taxlevel	rankID	taxon	daughterlevels	total	CAATDIS1	CAATDIS3	CAATDIS4	CAATDIS7	CAATDIS8	CAATDIS9	CAATINT1	CAATINT2	CAATINT4	CAATINT6	CAATINT7	CASEDIS1	CASEDIS2	CASEDIS3	CASEDIS4	CASEDIS7	CASEDIS8	CASEINT1	CASEINT2	CASEINT3	CASEINT4	CASEINT6	CASEINT7	CASEINT9	GRDIS1	GRDIS2	GRDIS5	GRDIS7	GRINT2	GRINT4	GRINT6	GRFL2	GRFL6	GRFL9	Ground_soil_1	Ground_soil_2	Ground_soil_3
4	0.1.49.4.12	Bacteria;Proteobacteria;Alphaproteobacteria;Rhizobiales	28	256571	10149	3857	6879	5426	7611	5044	7342	4663	5066	2163	6708	6211	2844	2136	7408	5496	3267	7811	2809	2450	6082	2524	7866	2815	10480	3039	8049	7168	7229	10864	8214	7893	5726	8834	11337	9284	7693
4	0.1.9.13.1	Bacteria;Bacteroidetes;Sphingobacteriia;Sphingobacteriales	14	225346	8366	987	6590	8050	8670	6724	7478	1099	5737	914	6908	9751	1943	1818	8426	6865	1373	10654	1750	1675	10106	2501	9731	1256	6494	1344	8337	6680	7963	10506	7730	5201	5065	5812	7683	5979	4416
4	0.1.21.1.1108	Bacteria;Cyanobacteria;Chloroplast;unclassified	1	155432	3104	260	3273	14758	8308	5308	9964	400	3898	1643	6101	4922	877	3253	6032	14552	2997	7732	803	1642	15541	2225	15837	1206	78	54	1471	132	916	1154	532	138	1342	975	40	100	88
4	0.1.2.1.3	Bacteria;Acidobacteria;Acidobacteria;Acidobacteriales	1	128963	5496	2114	5856	5114	6276	5384	3942	2253	6386	1883	4181	3562	2000	427	6243	2499	1246	4200	1062	103	998	394	5490	1055	6271	766	2011	1519	1529	4373	3657	1448	2412	8333	2237	1073	4933
4	0.1.49.7.14	Bacteria;Proteobacteria;Deltaproteobacteria;Myxococcales	23	122980	5028	794	1977	2045	3402	1879	3942	919	1298	558	2976	3723	1009	1594	2914	2688	947	6502	1585	1453	4011	1554	3384	1039	4501	1800	6756	6535	5545	5528	6400	5438	3776	1562	1914	2258	2183
4	0.1.49.11.53	Bacteria;Proteobacteria;Gammaproteobacteria;Xanthomonadales	7	93346	2025	1073	3484	2784	2994	3145	2221	2301	3902	869	3220	2077	827	505	3379	1495	689	1783	571	186	800	352	1958	579	6623	1158	3999	2257	2308	3772	2838	3734	3062	3951	3119	2127	4153
4	0.1.2.1.17	Bacteria;Acidobacteria;Acidobacteria;Subgroup_3	5	90250	5068	791	3656	3729	3392	3970	2602	749	4783	492	3016	2550	682	367	3295	1540	350	3577	488	196	1700	414	2552	494	4021	628	1870	2260	2044	3838	3325	1670	2088	5598	2919	1653	3202
4	0.1.49.4.14	Bacteria;Proteobacteria;Alphaproteobacteria;Rhodospirillales	16	83787	1606	840	1994	2829	2698	1840	1943	662	1540	1472	2271	1749	1591	653	1850	1895	1439	2259	1023	520	1400	780	2766	1204	4663	1402	2659	2428	2157	3753	3339	2569	2170	3639	2319	1994	2477
4	0.1.3.11.2	Bacteria;Actinobacteria;Thermoleophilia;Solirubrobacterales	14	75222	4117	1613	1942	1134	2552	2009	1800	2124	1818	1657	2627	2170	1648	1355	2513	1158	1285	2373	1748	2472	2840	1757	1647	1828	973	410	908	1291	1527	2743	354	926	256	1496	1048	684	500
4	0.1.63.6.1	Bacteria;Verrucomicrobia;Spartobacteria;Chthoniobacterales	8	63047	5072	359	1057	1661	4296	1083	2484	197	1192	418	1943	3850	706	397	1934	2023	380	3426	685	341	3233	560	3087	433	1420	202	1750	2292	1759	2860	1148	1161	960	596	1841	1619	868
4	0.1.49.6.5	Bacteria;Proteobacteria;Betaproteobacteria;Burkholderiales	5	59747	683	157	908	1016	1492	464	985	145	843	290	1011	1551	607	531	770	2789	410	1841	716	501	1732	808	2520	269	1160	664	2320	1632	2308	2264	2406	2292	2023	1177	5395	4886	3663
4	0.1.63.4.7	Bacteria;Verrucomicrobia;Opitutae;Opitutales	1	59229	3175	831	2367	1504	1968	2328	2182	1976	1969	325	1631	2041	449	459	1613	1400	628	2674	526	740	2261	470	2123	433	1287	330	2109	4184	2724	2861	1459	778	728	523	605	700	399
4	0.1.48.10.2	Bacteria;Planctomycetes;Planctomycetacia;Planctomycetales	1	57873	2977	491	2550	1403	1854	1796	1823	626	3431	244	1675	1444	253	225	1897	1007	174	1820	269	143	786	217	1318	249	2690	359	1923	1890	2410	2280	2312	2010	1536	1528	2560	2930	1924
4	0.1.3.2.8	Bacteria;Actinobacteria;Actinobacteria;Frankiales	8	49536	1083	1185	4113	1526	2105	2571	1042	2161	3600	1616	1956	956	862	348	3390	670	429	1394	347	318	563	336	1100	1059	518	201	364	312	371	956	522	337	369	3006	528	457	741
4	0.1.49.4.15	Bacteria;Proteobacteria;Alphaproteobacteria;Rickettsiales	20	49225	765	130	2621	2462	665	1611	2900	196	3170	644	3745	2978	558	121	3710	2044	987	3750	164	270	1409	169	5195	848	334	93	668	469	508	841	492	303	816	348	239	266	244
4	0.1.2.1.13	Bacteria;Acidobacteria;Acidobacteria;Subgroup_2	11	42679	1243	1340	2404	842	1239	1375	1114	2897	2676	537	646	486	651	108	2171	199	1002	574	368	11	8	46	107	540	2098	266	272	204	231	996	1014	512	1646	3877	720	510	2802
4	0.1.2.1.20	Bacteria;Acidobacteria;Acidobacteria;Subgroup_6	21	41488	2275	227	138	115	1069	61	732	195	24	108	942	781	295	560	154	439	214	877	696	480	397	591	388	142	2319	1896	1195	1252	1819	1615	1653	3051	1303	154	3236	3621	1459
4	0.1.63.3.19	Bacteria;Verrucomicrobia;OPB35_soil_group;unclassified	1	40368	1696	364	2454	1778	1222	1550	1405	577	1518	229	1693	1182	331	100	2004	635	280	984	204	62	379	88	614	254	1847	270	1043	1246	1333	1978	1927	1046	1270	2063	1002	793	1099
4	0.1.48.7.17	Bacteria;Planctomycetes;Phycisphaerae;WD2101_soil_group	13	40173	1732	895	2401	1224	1858	1729	1562	1406	1803	565	1268	1373	617	328	1696	751	591	1300	453	351	1074	363	1094	688	613	189	557	846	640	1212	860	339	353	1956	492	399	530
4	0.1.9.6.1	Bacteria;Bacteroidetes;Cytophagia;Cytophagales	5	32412	562	19	121	292	186	100	613	1	49	4	140	995	30	408	290	1073	140	825	104	349	1298	385	716	18	848	504	2818	5409	2895	1921	1660	1959	1755	87	619	1227	559
4	0.1.49.4.4	Bacteria;Proteobacteria;Alphaproteobacteria;Caulobacterales	3	31939	716	237	510	815	823	600	810	97	384	340	624	755	490	327	615	896	338	925	468	199	666	303	1536	367	1055	517	1334	1128	1164	1267	1356	1355	875	803	1194	1586	771
4	0.1.49.4.20	Bacteria;Proteobacteria;Alphaproteobacteria;Sphingomonadales	9	24042	768	28	119	583	512	98	384	26	142	45	326	872	267	644	204	2573	336	731	373	846	2584	890	823	96	275	148	1219	460	851	828	217	600	426	50	436	1016	288
4	0.1.2.1.18	Bacteria;Acidobacteria;Acidobacteria;Subgroup_4	7	22502	3949	12	9	139	358	27	140	2	1	4	415	864	204	555	99	1618	483	1158	388	950	1557	787	606	10	399	186	627	948	992	735	486	662	359	6	450	760	147
4	0.1.68.1.1	Bacteria;unclassified;unclassified;unclassified	1	22496	899	166	411	820	916	415	836	189	307	125	522	598	171	234	489	541	176	749	262	211	500	211	548	189	970	388	660	956	554	904	832	784	1037	816	653	720	772
4	0.1.49.6.12	Bacteria;Proteobacteria;Betaproteobacteria;Nitrosomonadales	3	20362	888	6	17	26	38	0	152	2	3	3	116	166	4	45	18	109	9	54	23	22	42	22	43	4	1973	630	1694	875	975	521	2306	1924	1867	96	1802	1081	2033
4	0.1.18.1.1	Bacteria;Chloroflexi;Anaerolineae;Anaerolineales	1	19651	792	129	60	223	543	80	739	51	118	33	300	784	201	355	306	609	83	1217	308	253	648	348	433	105	464	378	564	1165	673	1496	1311	597	626	72	570	1039	435
4	0.1.31.1.3	Bacteria;Gemmatimonadetes;Gemmatimonadetes;Gemmatimonadales	1	17238	1194	39	27	90	345	91	375	44	11	21	342	577	176	130	320	397	77	909	233	179	544	228	350	113	745	301	467	656	502	376	1369	902	855	612	834	767	676
4	0.1.3.2.15	Bacteria;Actinobacteria;Actinobacteria;Pseudonocardiales	1	16960	1965	156	312	311	1176	259	328	291	900	299	1492	624	264	353	824	395	117	754	125	97	621	59	408	144	171	24	271	289	502	892	68	81	66	257	50	34	22
4	0.1.49.11.42	Bacteria;Proteobacteria;Gammaproteobacteria;Pseudomonadales	3	16704	58	12	53	83	230	11	65	0	4	1	145	349	114	24	23	181	23	28	17	11	48	20	1143	4	67	143	716	141	449	350	234	520	545	42	4092	5757	355
4	0.1.3.2.12	Bacteria;Actinobacteria;Actinobacteria;Micromonosporales	1	14989	683	70	23	167	412	93	836	9	22	55	271	521	271	269	502	630	123	1288	193	226	649	223	385	191	335	127	357	412	400	698	155	818	342	137	363	815	219
4	0.1.3.11.1	Bacteria;Actinobacteria;Thermoleophilia;Gaiellales	3	13963	778	215	127	91	383	213	250	201	84	128	318	156	210	126	210	59	224	329	190	35	50	51	138	196	723	392	330	285	253	482	441	464	466	469	1507	608	580
4	0.1.3.2.11	Bacteria;Actinobacteria;Actinobacteria;Micrococcales	13	12156	95	29	203	332	287	166	283	10	105	88	289	251	129	53	156	373	216	404	87	96	149	48	489	114	157	156	723	338	770	675	180	492	220	415	950	817	1048
4	0.1.3.2.10	Bacteria;Actinobacteria;Actinobacteria;Kineosporiales	1	12145	288	24	43	96	166	14	350	5	14	22	205	605	241	382	85	619	117	1035	247	418	1162	515	895	72	59	74	524	831	424	623	18	202	83	12	56	72	17
4	0.1.21.2.9	Bacteria;Cyanobacteria;Cyanobacteria;SubsectionIV	2	11563	3	3	42	1336	203	16	219	0	23	10	198	627	189	56	147	1298	112	630	72	287	4410	377	523	56	9	0	127	0	96	20	2	8	52	0	0	0	0
4	0.1.3.1.1	Bacteria;Actinobacteria;Acidimicrobiia;Acidimicrobiales	6	11136	607	38	282	141	462	283	354	46	389	47	340	296	107	124	808	165	50	433	68	79	205	66	286	63	235	116	467	362	354	364	346	511	218	319	573	507	261
4	0.1.49.6.15	Bacteria;Proteobacteria;Betaproteobacteria;SC-I-84	9	10816	487	39	30	154	238	33	291	1	13	13	175	317	87	109	96	174	49	492	176	57	332	112	333	34	424	203	585	241	638	455	475	491	513	221	943	626	393
4	0.1.49.11.30	Bacteria;Proteobacteria;Gammaproteobacteria;Legionellales	3	10452	1036	96	428	257	278	377	424	112	271	72	379	280	122	53	327	153	77	169	81	28	85	40	113	60	376	59	442	386	410	626	350	256	310	362	241	257	305
4	0.1.16.1.1	Bacteria;Chlamydiae;Chlamydiae;Chlamydiales	6	10169	697	68	207	278	238	280	210	55	299	27	305	155	37	36	238	69	53	206	34	17	156	22	90	43	538	141	508	377	396	471	435	341	461	364	644	515	537
4	0.1.21.1.166	Bacteria;Cyanobacteria;Chloroplast;Cercis_gigantea	1	10112	1693	144	951	0	0	0	1	64	345	26	1	0	0	0	0	3	0	1	0	0	0	0	5	0	70	12	44	55	55	100	17	247	6000	2	68	47	25
4	0.1.3.2.17	Bacteria;Actinobacteria;Actinobacteria;Streptomycetales	1	9627	492	44	172	47	103	41	161	113	60	32	166	55	38	51	102	186	44	151	117	21	65	36	123	40	429	119	367	323	194	602	94	155	72	646	1660	994	892
4	0.1.18.13.6	Bacteria;Chloroflexi;Ktedonobacteria;Ktedonobacterales	7	9200	77	264	1644	49	166	420	931	324	213	134	460	25	191	4	1120	15	93	43	257	1	0	2	33	148	162	39	52	39	61	226	197	35	242	106	137	87	131
4	0.1.49.6.21	Bacteria;Proteobacteria;Betaproteobacteria;unclassified	1	9171	375	24	127	150	109	27	167	16	33	27	161	273	62	52	75	198	73	218	140	79	210	64	193	20	538	218	552	311	376	558	721	479	455	106	407	471	438
4	0.1.65.6.1	Bacteria;WD272;uncultured_bacterium;unclassified	1	7467	32	231	572	430	471	309	124	409	434	461	320	92	124	38	494	73	132	107	56	5	21	33	347	255	59	17	19	14	11	98	34	2	12	234	14	7	44
4	0.1.49.7.15	Bacteria;Proteobacteria;Deltaproteobacteria;Oligoflexales	14	7402	217	42	278	192	151	177	207	55	125	47	123	250	58	87	180	230	57	293	79	64	392	68	244	57	233	73	318	271	324	336	366	267	195	234	201	191	128
4	0.1.21.4.3	Bacteria;Cyanobacteria;Melainabacteria;Obscuribacterales	5	7160	253	129	560	313	274	598	287	87	465	109	366	139	63	20	314	89	16	128	49	3	46	13	130	29	235	31	177	223	205	396	66	159	71	143	154	143	189
4	0.1.49.7.13	Bacteria;Proteobacteria;Deltaproteobacteria;GR-WP33-30	16	7115	194	37	209	117	114	154	143	78	271	25	69	94	22	39	86	41	15	93	17	7	29	10	52	22	554	188	194	186	159	330	391	452	474	421	444	584	364
4	0.1.49.4.23	Bacteria;Proteobacteria;Alphaproteobacteria;unclassified	1	6967	191	141	102	85	227	63	238	52	21	45	100	148	96	84	121	100	39	242	89	56	89	63	121	28	322	83	180	157	214	357	249	169	217	912	141	228	333
4	0.1.25.1.5	Bacteria;Elusimicrobia;Elusimicrobia;Lineage_IIa	6	6807	479	85	176	106	259	177	286	68	58	34	138	193	54	22	90	108	49	195	50	15	68	36	135	39	281	96	194	192	313	230	327	296	361	177	390	139	422
4	0.1.3.2.14	Bacteria;Actinobacteria;Actinobacteria;Propionibacteriales	3	6704	397	25	18	57	226	31	189	5	13	34	192	309	179	153	82	216	97	350	188	288	451	160	410	61	74	48	240	115	216	217	112	152	78	58	255	161	74
4	0.1.3.2.20	Bacteria;Actinobacteria;Actinobacteria;unclassified	1	6673	230	124	144	111	253	176	172	234	289	228	386	420	150	116	580	97	127	282	101	70	144	84	136	174	65	26	64	54	99	164	42	45	21	155	32	63	37
4	0.1.49.23.1	Bacteria;Proteobacteria;unclassified;unclassified	1	6449	213	116	117	180	155	151	181	37	78	54	157	246	52	87	155	186	46	214	84	56	213	90	173	36	265	81	224	243	229	327	321	239	221	154	202	161	173
4	0.1.7.1.1	Bacteria;Armatimonadetes;Armatimonadia;Armatimonadales	7	6282	106	168	625	352	224	275	171	207	357	97	213	195	93	19	282	165	57	135	50	6	111	38	267	47	199	27	74	100	107	157	208	30	56	428	13	53	92
4	0.1.7.7.1	Bacteria;Armatimonadetes;unclassified;unclassified	1	5880	244	23	109	229	276	83	174	23	266	20	192	391	83	57	219	158	28	309	57	45	232	80	217	26	151	24	174	176	210	303	124	126	81	169	99	124	192
4	0.1.2.2.9	Bacteria;Acidobacteria;Holophagae;Subgroup_7	8	5659	983	25	0	29	97	3	283	0	0	12	54	115	39	122	2	36	13	205	87	14	7	121	37	19	184	173	83	114	125	196	173	209	127	5	239	314	140
4	0.1.3.2.6	Bacteria;Actinobacteria;Actinobacteria;Corynebacteriales	7	5287	113	51	214	131	150	101	91	65	152	95	147	188	47	42	215	171	141	152	43	45	72	30	183	77	124	31	174	104	167	249	75	186	72	179	256	266	54
4	0.1.2.2.7	Bacteria;Acidobacteria;Holophagae;Subgroup_10	4	5189	216	7	0	15	17	1	24	1	0	1	0	31	11	36	24	30	14	29	4	755	450	127	92	3	372	192	17	89	86	14	329	536	181	86	222	352	412
4	0.1.49.7.4	Bacteria;Proteobacteria;Deltaproteobacteria;Bdellovibrionales	3	4807	157	14	106	143	95	75	91	21	118	19	90	185	27	29	149	124	14	206	33	30	139	27	176	13	174	32	276	216	253	313	204	229	164	175	166	141	188
4	0.1.63.3.30	Bacteria;Verrucomicrobia;OPB35_soil_group;uncultured_bacterium	1	4687	258	27	86	113	142	195	63	24	197	11	124	111	11	7	248	15	14	50	7	12	136	4	16	16	432	32	74	57	58	101	365	230	161	614	148	111	261
4	0.1.49.11.55	Bacteria;Proteobacteria;Gammaproteobacteria;unclassified	1	4491	140	18	112	67	58	87	100	45	48	20	83	81	24	22	75	31	13	56	20	14	52	19	73	8	308	62	254	158	101	209	399	278	306	183	264	216	253
4	0.1.7.2.1	Bacteria;Armatimonadetes;Chthonomonadetes;Chthonomonadales	3	4399	169	50	72	176	140	83	192	53	151	82	109	162	141	51	74	164	82	225	71	13	129	70	159	70	63	34	114	134	88	202	111	38	27	133	32	79	62
4	0.1.18.20.4	Bacteria;Chloroflexi;TK10;unclassified	1	4241	155	46	43	40	98	27	138	37	36	57	98	122	163	140	192	83	49	266	107	36	56	74	144	122	89	59	91	156	82	279	122	95	82	39	66	49	59
4	0.1.27.1.2	Bacteria;Firmicutes;Bacilli;Bacillales	10	4218	115	4	138	19	24	20	53	4	102	3	126	49	4	4	37	81	3	43	1	3	19	2	49	5	168	41	95	63	134	73	103	687	157	57	876	528	200
4	0.1.63.8.1	Bacteria;Verrucomicrobia;Verrucomicrobia_Incertae_Sedis;Unknown_Order	1	3987	52	32	399	291	158	238	230	45	184	38	197	210	54	24	292	153	75	98	34	9	36	10	193	60	16	5	69	30	73	226	15	21	24	123	7	15	16
4	0.1.26.2.1	Bacteria;Fibrobacteres;Fibrobacteria;Fibrobacterales	1	3683	94	8	4	29	26	9	56	5	0	0	23	107	7	262	93	132	5	121	56	618	318	73	50	6	124	55	95	142	238	90	71	135	108	93	86	74	43
4	0.1.48.14.4	Bacteria;Planctomycetes;vadinHA49;unclassified	1	3624	81	22	110	167	100	117	127	36	93	18	92	135	25	37	57	111	15	173	57	19	53	18	98	35	73	38	211	232	168	256	135	47	75	21	44	27	27
4	0.1.49.6.16	Bacteria;Proteobacteria;Betaproteobacteria;TRA3-20	8	3514	204	9	17	13	83	8	63	1	6	11	65	177	12	29	57	49	6	66	34	20	60	34	47	13	148	53	136	162	121	325	321	294	224	8	197	138	90
4	0.1.43.1.1	Bacteria;Nitrospirae;Nitrospira;Nitrospirales	5	3453	105	0	0	0	1	1	0	0	0	5	5	1	0	12	0	2	0	7	0	6	4	6	2	0	586	160	74	29	8	3	580	353	692	60	237	174	238
4	0.1.2.1.19	Bacteria;Acidobacteria;Acidobacteria;Subgroup_5	5	3356	183	18	12	8	34	18	3	4	12	2	72	7	1	5	14	23	2	44	5	6	6	4	13	2	342	130	116	19	76	40	304	401	262	34	412	347	229
4	0.1.9.7.1	Bacteria;Bacteroidetes;Flavobacteriia;Flavobacteriales	4	3245	24	0	3	11	36	7	25	1	33	0	27	143	22	19	7	83	8	41	10	21	127	15	100	1	33	26	496	125	257	82	170	272	356	12	165	306	43
4	0.1.49.7.22	Bacteria;Proteobacteria;Deltaproteobacteria;unclassified	1	3243	80	4	19	114	61	32	48	5	29	9	61	138	11	29	44	36	13	73	30	36	128	33	87	8	115	47	164	191	150	89	253	250	172	14	99	203	152
4	0.1.3.11.4	Bacteria;Actinobacteria;Thermoleophilia;unclassified	1	3239	90	53	67	58	75	56	84	3	35	54	57	78	109	66	131	87	92	164	93	43	54	81	104	75	32	59	83	94	124	128	42	93	26	15	108	69	8
4	0.1.2.1.10	Bacteria;Acidobacteria;Acidobacteria;Subgroup_17	6	3170	191	0	0	0	10	0	32	0	1	2	23	62	0	17	1	10	4	0	2	21	0	21	0	0	126	220	185	148	153	33	240	347	160	22	270	492	70
4	0.1.17.1.1	Bacteria;Chlorobi;Chlorobia;Chlorobiales	4	3091	191	4	24	12	34	93	29	4	9	0	42	125	3	33	28	42	12	200	31	19	192	52	44	0	89	12	87	169	112	754	101	121	75	35	76	62	97
4	0.1.63.3.17	Bacteria;Verrucomicrobia;OPB35_soil_group;bacterium_enrichment_culture_clone_auto67_4W	1	3083	781	436	187	45	6	449	193	96	57	9	40	3	8	1	72	4	18	0	13	0	0	0	1	4	105	6	9	13	61	38	98	12	4	56	0	4	8
4	0.1.21.2.10	Bacteria;Cyanobacteria;Cyanobacteria;SubsectionV	1	3037	0	0	6	1065	411	30	0	0	1	7	939	3	0	3	4	95	141	58	0	0	0	3	147	13	0	0	0	0	8	0	0	0	0	0	0	0	0
4	0.1.63.9.1	Bacteria;Verrucomicrobia;Verrucomicrobiae;Verrucomicrobiales	2	2941	145	5	36	45	51	15	38	1	44	3	29	151	10	26	81	153	14	135	18	27	124	31	186	16	74	12	302	85	221	67	62	190	75	14	103	173	26
4	0.1.21.2.16	Bacteria;Cyanobacteria;Cyanobacteria;unclassified	1	2713	6	0	20	1285	326	14	15	0	26	22	211	93	2	4	33	158	81	184	3	2	5	4	62	33	0	0	1	0	0	0	0	0	0	0	1	0	0
4	0.1.49.11.24	Bacteria;Proteobacteria;Gammaproteobacteria;Enterobacteriales	1	2564	18	2	10	2	35	0	5	2	15	4	38	18	4	6	4	1	5	5	0	0	5	69	384	1	18	85	97	42	43	37	23	434	54	6	24	510	389
4	0.1.21.1.1137	Bacteria;Cyanobacteria;Chloroplast;uncultured_eubacterium_WD215	1	2398	0	0	4	111	42	25	4	0	13	1	36	230	9	1	25	268	30	420	12	59	407	82	340	11	1	0	4	11	25	10	1	4	6	21	0	0	0
4	0.1.9.15.1	Bacteria;Bacteroidetes;unclassified;unclassified	1	2369	95	8	45	56	44	65	68	18	72	6	65	65	4	16	47	77	2	97	7	12	72	19	67	8	103	5	122	88	118	86	94	85	100	81	76	145	147
4	0.1.48.7.12	Bacteria;Planctomycetes;Phycisphaerae;Phycisphaerales	2	2342	39	12	25	26	39	32	45	13	50	3	25	52	11	12	26	14	5	49	16	14	41	15	52	6	135	47	251	165	158	114	219	177	89	27	127	77	35
4	0.1.18.24.4	Bacteria;Chloroflexi;uncultured;unclassified	1	2290	348	3	3	27	84	1	33	0	0	1	326	53	20	40	2	34	6	124	13	51	129	16	85	0	36	13	66	39	40	86	59	66	38	5	74	148	53
4	0.1.18.11.5	Bacteria;Chloroflexi;KD4-96;uncultured_Chloroflexi_bacterium	1	2246	204	13	0	2	495	0	27	0	0	2	14	16	7	25	0	10	11	51	20	17	5	22	43	5	89	54	65	99	79	63	94	108	90	22	144	73	61
4	0.1.49.11.34	Bacteria;Proteobacteria;Gammaproteobacteria;NKB5	9	2096	191	11	60	62	41	101	52	11	119	2	44	52	7	5	39	25	8	47	5	0	61	7	17	4	92	15	140	52	88	109	72	103	88	34	102	36	73
4	0.1.63.10.1	Bacteria;Verrucomicrobia;unclassified;unclassified	1	2067	53	4	22	59	64	55	96	1	20	3	32	93	13	24	29	96	13	83	16	27	133	39	44	6	46	8	96	85	113	111	64	50	49	21	144	70	46
4	0.1.18.11.2	Bacteria;Chloroflexi;KD4-96;unclassified	1	2064	99	6	6	2	99	8	32	4	7	7	90	36	12	28	6	17	14	37	20	14	13	21	26	7	77	95	107	109	96	100	89	136	48	10	176	147	33
4	0.1.25.1.6	Bacteria;Elusimicrobia;Elusimicrobia;Lineage_IIb	3	1999	53	6	15	21	76	0	57	1	1	1	10	92	5	21	22	49	9	130	35	6	55	16	39	12	132	45	119	46	76	32	154	129	130	29	136	64	62
4	0.1.65.9.1	Bacteria;WD272;uncultured_forest_soil_bacterium;unclassified	1	1956	31	182	153	1	23	26	40	268	187	68	30	4	55	0	41	0	3	0	1	0	0	0	0	9	44	11	0	0	0	11	9	4	0	207	10	7	21
4	0.1.59.5.1	Bacteria;TM6;unclassified;unclassified	1	1908	89	6	49	21	17	23	45	11	71	7	36	20	8	4	28	7	12	16	7	4	7	0	5	8	143	16	149	86	71	78	59	64	124	165	100	119	126
4	0.1.18.10.2	Bacteria;Chloroflexi;JG37-AG-4;uncultured_Chloroflexi_bacterium	1	1744	31	106	70	0	10	57	50	189	470	70	28	0	26	0	101	0	2	0	4	1	0	0	0	19	3	0	0	0	0	15	2	0	0	95	0	0	37
4	0.1.49.6.10	Bacteria;Proteobacteria;Betaproteobacteria;Methylophilales	1	1708	2	0	0	0	0	0	1	0	8	0	0	4	0	1	0	5	1	9	0	0	10	0	4	0	59	25	178	79	306	51	52	235	275	22	84	227	39
4	0.1.49.11.18	Bacteria;Proteobacteria;Gammaproteobacteria;Cellvibrionales	4	1623	8	0	1	0	3	4	2	0	2	0	2	3	1	27	11	13	0	7	3	22	13	1	26	1	10	25	289	53	282	25	118	193	75	1	80	194	36
4	0.1.18.23.1	Bacteria;Chloroflexi;unclassified;unclassified	1	1558	92	16	4	7	22	0	25	5	9	4	49	45	21	18	24	11	16	78	24	65	14	31	5	13	45	25	15	48	32	91	171	71	77	15	86	80	67
4	0.1.21.2.8	Bacteria;Cyanobacteria;Cyanobacteria;SubsectionIII	1	1481	2	2	0	48	21	0	4	0	0	1	11	23	0	1	1	126	49	37	7	74	720	20	35	5	18	1	2	0	8	0	33	0	131	2	1	0	0
4	0.1.63.3.2	Bacteria;Verrucomicrobia;OPB35_soil_group;Unknown_Order	1	1389	43	3	40	5	3	6	17	1	3	0	5	9	0	0	34	4	1	13	1	0	0	2	7	0	230	10	53	177	25	60	312	32	100	50	30	10	71
4	0.1.47.20.1	Bacteria;Parcubacteria;uncultured_bacterium;unclassified	1	1384	92	4	76	5	16	38	57	27	56	1	22	22	2	1	41	18	5	15	1	2	20	3	17	1	101	9	33	100	36	110	64	43	101	96	42	26	51
4	0.1.49.4.5	Bacteria;Proteobacteria;Alphaproteobacteria;DB1-14	7	1383	2	5	80	75	53	13	28	3	11	3	35	50	23	12	46	51	20	38	9	19	117	16	115	9	28	11	37	108	34	92	19	64	5	12	32	18	10
4	0.1.48.2.5	Bacteria;Planctomycetes;BD7-11;uncultured_bacterium	1	1374	69	83	121	33	24	96	46	105	119	14	9	21	3	13	4	4	11	46	12	0	0	3	8	14	14	22	38	30	13	52	32	39	50	15	26	10	13
4	0.1.18.5.1	Bacteria;Chloroflexi;Chloroflexia;Chloroflexales	3	1356	48	1	0	5	6	1	32	0	8	1	5	71	6	7	3	57	2	179	14	69	169	99	86	0	5	9	63	42	37	61	42	27	29	0	28	87	4
4	0.1.59.12.1	Bacteria;TM6;uncultured_bacterium;unclassified	1	1323	80	8	40	7	20	61	31	2	17	9	11	3	2	0	20	7	1	1	4	0	1	1	7	0	118	8	113	108	23	45	65	63	53	71	71	111	99
4	0.1.56.1.1	Bacteria;Spirochaetae;Spirochaetes;Spirochaetales	4	1322	0	0	0	0	0	0	0	2	0	0	0	0	0	0	1	0	0	0	0	0	0	0	0	0	129	38	149	119	54	46	166	124	241	16	72	6	42
4	0.1.18.11.9	Bacteria;Chloroflexi;KD4-96;uncultured_bacterium	1	1274	54	8	1	0	24	0	25	0	0	0	98	27	12	33	2	32	9	89	32	18	14	18	57	2	21	43	75	61	128	25	28	64	7	0	39	46	4
4	0.1.49.4.13	Bacteria;Proteobacteria;Alphaproteobacteria;Rhodobacterales	1	1220	12	0	1	0	0	0	1	1	11	0	0	18	2	6	0	24	3	5	7	29	12	14	4	0	4	12	175	140	285	16	56	81	70	1	22	135	13
4	0.1.18.13.3	Bacteria;Chloroflexi;Ktedonobacteria;C0119	5	1186	82	1	0	7	52	1	88	0	0	0	11	109	3	19	11	87	7	143	13	31	81	20	62	0	14	0	27	16	34	58	3	48	21	1	18	15	21
4	0.1.21.1.1110	Bacteria;Cyanobacteria;Chloroplast;uncultured_Chlorophyta	1	1147	12	5	27	29	43	28	21	9	173	30	74	48	29	4	59	28	3	112	19	1	8	13	125	28	8	0	17	41	17	9	9	0	0	35	2	0	0
4	0.1.21.1.1124	Bacteria;Cyanobacteria;Chloroplast;uncultured_Streptophyta	1	1086	0	1	482	14	81	11	412	3	27	14	0	5	0	0	5	26	0	0	2	0	0	0	2	0	0	0	0	0	0	1	0	0	0	0	0	0	0
4	0.1.64.7.1	Bacteria;WCHB1-60;uncultured_bacterium;unclassified	1	1076	17	2	6	31	42	36	28	1	22	7	22	96	13	29	12	11	10	62	17	2	10	8	42	3	23	0	64	63	23	121	20	28	36	25	26	31	41
4	0.1.63.3.9	Bacteria;Verrucomicrobia;OPB35_soil_group;bacterium_Ellin516	1	1066	174	0	0	0	17	0	13	0	0	0	37	0	0	0	0	0	0	1	1	0	0	0	0	1	228	9	21	35	12	56	164	41	44	65	63	2	69
4	0.1.48.6.3	Bacteria;Planctomycetes;OM190;unclassified	1	993	125	1	0	0	15	0	10	0	0	0	13	8	3	4	0	1	0	3	0	3	10	7	0	0	31	52	42	45	73	18	142	116	76	0	66	50	11
4	0.1.63.3.40	Bacteria;Verrucomicrobia;OPB35_soil_group;uncultured_verrucomicrobium_DEV059	1	973	4	1	0	10	11	2	48	0	0	0	1	8	0	14	5	5	0	18	2	2	16	4	44	0	6	11	109	101	213	37	46	47	24	0	57	59	4
4	0.1.65.1.1	Bacteria;WD272;unclassified;unclassified	1	969	13	61	62	52	48	39	17	47	64	58	51	13	14	2	43	14	16	6	7	2	21	5	23	17	2	3	0	0	6	11	4	0	0	71	0	0	3
4	0.1.27.2.2	Bacteria;Firmicutes;Clostridia;Clostridiales	12	953	64	2	21	23	30	15	16	1	72	4	49	49	3	2	22	20	4	58	4	5	12	1	29	0	46	1	18	13	39	37	14	15	21	47	44	73	37
4	0.1.48.7.6	Bacteria;Planctomycetes;Phycisphaerae;CPla-3_termite_group	4	943	57	3	14	29	81	7	28	0	6	4	36	43	12	6	35	21	7	39	12	6	18	3	40	20	23	6	19	59	40	67	46	12	8	15	25	11	12
4	0.1.21.1.220	Bacteria;Cyanobacteria;Chloroplast;Coccomyxa_solorinae-saccatae	1	919	0	1	16	102	24	35	18	1	21	1	57	48	9	5	22	53	8	57	1	17	104	12	167	9	0	1	17	10	14	19	1	1	0	3	9	3	0
4	0.1.63.3.28	Bacteria;Verrucomicrobia;OPB35_soil_group;uncultured_Verrucomicrobia_subdivision_3_bacterium	1	916	1	0	0	2	0	0	2	0	0	0	9	6	0	1	1	0	1	0	0	0	0	0	10	0	187	14	27	10	16	41	177	52	118	3	114	14	106
4	0.1.39.5.1	Bacteria;Latescibacteria;unclassified;unclassified	1	906	10	0	0	0	1	0	0	0	0	0	0	1	0	0	0	0	0	0	0	0	0	0	0	0	90	81	25	0	2	0	158	84	212	0	79	68	64
4	0.1.49.11.28	Bacteria;Proteobacteria;Gammaproteobacteria;KI89A_clade	4	887	14	0	0	0	0	0	0	0	0	0	0	0	0	0	1	0	0	0	0	0	0	6	0	0	43	21	62	14	29	0	160	160	65	0	101	158	23
4	0.1.18.20.7	Bacteria;Chloroflexi;TK10;uncultured_Chloroflexus_sp.	1	846	41	1	2	1	8	0	10	0	0	0	20	25	7	39	0	22	5	16	15	30	21	65	8	0	18	35	21	42	35	88	53	41	25	0	12	27	4
4	0.1.65.2.1	Bacteria;WD272;uncultured_Acidobacteria_bacterium;unclassified	1	832	0	4	30	148	66	117	15	10	32	10	54	8	6	2	40	40	13	6	3	0	4	4	27	3	0	0	2	3	1	9	0	0	0	125	0	0	6
4	0.1.7.9.1	Bacteria;Armatimonadetes;uncultured_Armatimonadetes_bacterium;unclassified	1	810	58	2	65	35	13	11	22	1	29	2	60	29	5	0	63	14	2	1	4	0	0	0	16	3	21	4	20	47	23	26	19	26	9	63	25	22	31
4	0.1.3.2.18	Bacteria;Actinobacteria;Actinobacteria;Streptosporangiales	4	801	26	0	41	1	4	7	246	23	23	1	8	54	0	0	4	1	0	0	1	2	1	2	4	0	18	3	22	21	13	41	9	23	6	5	17	14	0
4	0.1.63.5.1	Bacteria;Verrucomicrobia;S-BQ2-57_soil_group;unclassified	1	782	122	3	92	0	5	2	15	18	84	1	0	4	2	0	5	0	0	18	2	0	0	0	2	3	71	8	9	12	1	7	33	26	57	39	23	14	43
4	0.1.21.4.4	Bacteria;Cyanobacteria;Melainabacteria;Vampirovibrionales	5	755	76	1	0	8	6	1	8	0	4	0	16	79	19	4	7	29	5	8	10	1	21	3	20	5	12	25	40	28	68	14	10	16	69	5	16	71	12
4	0.1.2.1.8	Bacteria;Acidobacteria;Acidobacteria;Subgroup_13	4	726	24	19	41	0	0	13	4	16	12	6	0	0	0	0	18	0	0	0	0	0	0	0	0	6	67	5	5	6	0	2	70	16	24	232	44	9	30
4	0.1.3.2.5	Bacteria;Actinobacteria;Actinobacteria;Catenulisporales	2	708	3	15	157	3	2	61	0	78	66	4	12	3	2	0	1	4	0	3	0	0	0	0	2	1	15	2	4	3	8	2	8	7	0	105	21	2	86
4	0.1.63.3.27	Bacteria;Verrucomicrobia;OPB35_soil_group;uncultured_Verrucomicrobia_bacterium	1	705	109	0	0	3	3	23	2	0	1	1	2	9	0	6	63	11	1	27	0	0	0	0	1	2	45	7	33	58	37	16	56	56	14	16	54	35	5
4	0.1.47.10.1	Bacteria;Parcubacteria;unclassified;unclassified	1	693	51	2	11	12	32	7	20	4	2	0	12	28	1	0	29	7	2	11	2	0	8	2	11	1	34	3	19	57	37	57	34	22	43	26	26	26	41
4	0.1.18.13.5	Bacteria;Chloroflexi;Ktedonobacteria;JG30-KF-AS9	3	678	7	8	11	4	2	20	56	6	11	4	11	4	18	0	14	0	5	0	2	0	0	0	0	15	36	18	10	1	0	5	42	31	64	22	37	27	102
4	0.1.49.6.14	Bacteria;Proteobacteria;Betaproteobacteria;Rhodocyclales	1	668	4	1	0	0	1	1	13	0	0	0	6	16	0	33	5	18	5	2	6	3	4	3	19	1	10	5	95	41	117	40	49	32	32	9	21	23	15
4	0.1.13.3.1	Bacteria;Candidate_division_OP3;unclassified;unclassified	1	657	8	1	1	0	2	3	0	0	1	0	0	9	0	2	0	0	1	1	0	1	3	0	0	0	155	21	13	23	17	38	92	44	60	2	46	26	61
4	0.1.3.12.1	Bacteria;Actinobacteria;unclassified;unclassified	1	655	7	6	4	9	3	2	15	7	1	9	7	10	11	7	22	29	3	16	15	9	20	8	9	3	21	9	29	25	31	17	8	13	31	8	132	11	11
4	0.1.18.16.1	Bacteria;Chloroflexi;S085;unclassified	1	652	27	2	0	2	13	0	11	0	0	1	7	23	4	18	4	8	4	29	13	2	1	7	10	4	26	19	28	23	26	68	32	42	34	2	44	18	23
4	0.1.18.22.2	Bacteria;Chloroflexi;Thermomicrobia;JG30-KF-CM45	5	645	32	1	6	3	16	0	17	0	0	4	11	23	9	25	11	16	8	28	10	66	32	34	31	11	11	5	17	22	25	23	2	17	7	0	12	19	9
4	0.1.7.34.1	Bacteria;Armatimonadetes;uncultured_soil_bacterium;unclassified	1	603	14	10	52	6	34	33	33	40	10	29	17	16	21	0	22	9	22	9	7	1	2	2	1	8	14	0	5	12	11	74	3	4	0	15	5	0	9
4	0.1.49.6.9	Bacteria;Proteobacteria;Betaproteobacteria;Hydrogenophilales	1	597	10	0	0	6	5	0	14	0	0	4	0	5	1	1	2	3	0	9	0	0	0	0	1	0	0	12	11	12	11	179	6	45	158	0	4	56	7
4	0.1.48.6.9	Bacteria;Planctomycetes;OM190;uncultured_bacterium	1	592	13	0	0	0	0	0	1	0	0	0	0	7	0	3	0	0	0	15	1	4	8	6	0	0	19	42	59	33	44	2	102	59	57	0	25	30	2
4	0.1.49.7.19	Bacteria;Proteobacteria;Deltaproteobacteria;Sh765B-TzT-29	5	582	0	0	0	0	0	0	0	0	0	0	7	0	0	0	1	0	0	3	0	0	1	0	1	0	50	33	11	0	16	2	73	148	66	0	16	141	1
4	0.1.21.1.218	Bacteria;Cyanobacteria;Chloroplast;Climacium_dendroides	1	576	0	0	10	135	14	7	2	0	6	9	30	27	1	0	27	82	7	26	7	13	15	8	41	10	0	0	3	0	3	12	4	2	4	3	0	0	0
4	0.1.63.4.11	Bacteria;Verrucomicrobia;Opitutae;unclassified	1	532	65	31	45	6	3	1	36	4	0	0	3	6	0	0	0	1	1	0	1	1	1	1	4	0	76	3	21	22	25	36	46	5	3	5	6	8	6
4	0.1.21.1.723	Bacteria;Cyanobacteria;Chloroplast;Oryza_sativa_Japonica_Group	1	528	0	0	0	0	0	2	0	0	0	0	0	0	0	0	0	0	0	0	0	0	0	0	2	0	65	0	3	0	323	0	0	2	83	0	9	17	0
4	0.1.34.3.1	Bacteria;Hydrogenedentes;unclassified;unclassified	1	517	20	3	0	5	15	0	9	1	0	1	23	27	3	3	4	23	5	36	10	6	26	7	22	2	24	5	26	16	22	30	23	7	24	1	17	23	25
4	0.1.64.1.1	Bacteria;WCHB1-60;unclassified;unclassified	1	512	7	1	2	11	23	1	13	2	6	0	20	45	2	3	12	10	1	18	10	0	19	2	17	0	6	4	32	26	66	16	39	19	7	0	26	12	12
4	0.1.49.6.11	Bacteria;Proteobacteria;Betaproteobacteria;Neisseriales	1	502	0	0	9	1	1	8	1	0	0	0	6	7	0	0	2	6	0	20	0	2	2	1	7	0	27	1	15	68	37	9	83	16	32	31	4	0	90
4	0.1.21.1.738	Bacteria;Cyanobacteria;Chloroplast;Paradoxia_multiseta	1	497	0	0	0	20	14	4	2	1	21	0	3	6	6	1	6	65	17	17	5	4	22	4	170	17	0	0	7	6	17	6	0	2	14	14	0	0	0
4	0.1.4.8.1	Bacteria;Aerophobetes;uncultured_Geobacillus_sp.;unclassified	1	475	20	8	21	5	38	43	35	6	48	3	4	10	1	5	10	7	6	6	9	0	0	0	11	11	8	0	15	10	9	5	13	13	0	0	0	2	1
4	0.1.53.3.1	Bacteria;SHA-109;unclassified;unclassified	1	473	35	3	4	19	32	20	17	0	13	1	28	0	6	6	13	8	6	14	4	7	6	3	13	2	29	2	11	7	26	34	18	16	7	3	3	19	5
4	0.1.18.3.1	Bacteria;Chloroflexi;Caldilineae;Caldilineales	1	463	21	0	0	1	2	1	16	0	0	0	3	17	2	9	4	6	3	61	2	44	49	22	12	0	4	7	12	31	19	14	15	7	2	0	14	18	4
4	0.1.63.4.6	Bacteria;Verrucomicrobia;Opitutae;Opitutae_vadinHA64	2	458	0	0	0	0	0	4	0	0	44	0	0	0	0	0	0	0	0	5	0	0	0	0	0	0	39	3	91	5	49	2	12	56	47	0	49	12	34
4	0.1.2.1.7	Bacteria;Acidobacteria;Acidobacteria;Subgroup_12	1	453	47	51	19	9	0	13	13	34	0	2	0	1	0	0	3	0	0	0	0	0	0	0	0	0	32	2	52	9	30	17	12	5	15	9	11	7	24
4	0.1.48.13.1	Bacteria;Planctomycetes;unclassified;unclassified	1	447	14	5	1	9	20	0	3	1	1	1	29	13	4	6	8	8	2	4	9	1	2	2	8	1	30	21	8	17	7	7	51	48	36	0	11	32	4
4	0.1.25.1.8	Bacteria;Elusimicrobia;Elusimicrobia;Lineage_IV	4	439	28	4	12	0	4	5	14	3	9	0	9	0	1	0	0	0	2	0	0	0	0	0	0	0	46	4	8	25	4	21	36	31	64	1	15	13	67
4	0.1.25.1.10	Bacteria;Elusimicrobia;Elusimicrobia;MVP-88	3	428	47	0	0	0	10	0	0	0	0	0	12	0	0	3	0	0	0	18	0	0	0	0	2	0	65	10	11	2	12	6	71	41	44	0	17	26	12
4	0.1.21.3.2	Bacteria;Cyanobacteria;ML635J-21;unclassified	1	414	17	1	8	12	2	3	7	0	10	1	12	13	7	11	10	19	3	35	22	2	8	2	26	0	3	0	10	22	20	32	6	25	14	9	3	9	2
4	0.1.63.3.36	Bacteria;Verrucomicrobia;OPB35_soil_group;uncultured_soil_bacterium	1	408	114	0	0	0	0	0	0	0	0	0	0	1	0	0	0	0	0	0	0	0	0	1	0	0	26	1	25	88	45	17	24	10	22	0	15	0	8
4	0.1.25.1.12	Bacteria;Elusimicrobia;Elusimicrobia;unclassified	1	392	11	0	56	19	21	6	11	6	4	2	2	37	2	11	5	26	1	2	2	0	7	0	5	1	17	14	6	3	4	28	4	2	10	11	0	2	11
4	0.1.2.3.2	Bacteria;Acidobacteria;Subgroup_22;unclassified	1	377	1	0	0	0	0	0	0	0	2	0	0	0	0	0	0	0	0	0	0	0	0	0	0	0	11	35	10	0	3	0	49	56	116	0	30	51	9
4	0.1.3.6.1	Bacteria;Actinobacteria;MB-A2-108;unclassified	1	372	22	0	0	0	3	0	3	0	0	0	0	0	0	5	4	0	0	1	1	1	0	4	4	0	36	33	13	9	19	5	18	35	16	2	77	45	3
4	0.1.2.2.6	Bacteria;Acidobacteria;Holophagae;Holophagales	1	370	0	0	0	0	0	0	0	0	5	0	0	0	0	0	0	0	0	0	0	0	0	0	0	0	30	22	13	21	17	0	22	12	137	0	10	23	29
4	0.1.48.14.8	Bacteria;Planctomycetes;vadinHA49;uncultured_Planctomycetales_bacterium	1	367	7	0	0	3	0	0	0	0	0	0	0	13	0	4	0	61	0	20	1	13	10	1	4	0	0	4	45	43	90	11	1	25	0	1	0	0	0
4	0.1.63.5.5	Bacteria;Verrucomicrobia;S-BQ2-57_soil_group;uncultured_bacterium	1	358	15	5	2	0	0	0	2	0	0	0	19	0	0	0	13	0	0	0	0	0	0	0	1	1	15	3	5	0	1	0	34	26	20	130	2	20	35
4	0.1.48.9.1	Bacteria;Planctomycetes;Pla4_lineage;unclassified	1	356	12	2	0	3	3	4	1	0	11	0	0	0	0	0	4	0	3	11	1	0	0	0	3	0	29	25	16	4	10	10	44	36	23	0	25	12	31
4	0.1.9.5.1	Bacteria;Bacteroidetes;Bacteroidia;Bacteroidales	6	352	10	0	5	7	13	4	6	0	119	0	45	0	0	1	5	5	1	5	0	0	0	1	25	1	7	0	1	6	14	14	1	11	7	9	12	10	2
4	0.1.48.9.4	Bacteria;Planctomycetes;Pla4_lineage;uncultured_bacterium	1	350	8	0	0	0	0	0	0	0	0	0	0	0	0	0	0	0	0	0	0	0	0	0	0	0	8	4	61	51	47	9	82	29	8	0	3	15	3
4	0.1.48.6.5	Bacteria;Planctomycetes;OM190;uncultured_Planctomyces_sp.	1	304	11	0	0	0	99	0	2	0	1	0	0	1	0	0	0	0	0	2	0	0	0	0	0	0	4	4	22	16	15	70	19	7	15	0	4	2	8
4	0.1.18.5.3	Bacteria;Chloroflexi;Chloroflexia;Kallotenuales	2	296	13	0	0	1	1	1	2	0	0	0	14	12	4	10	8	11	6	29	34	7	9	7	11	0	0	2	13	14	7	25	4	1	3	0	5	7	2
4	0.1.63.3.39	Bacteria;Verrucomicrobia;OPB35_soil_group;uncultured_verrucomicrobium_DEV020	1	290	0	0	0	0	0	0	0	0	0	0	0	0	0	0	0	0	0	0	0	0	0	0	0	0	9	13	36	28	36	0	47	29	21	0	21	44	1
4	0.1.49.20.2	Bacteria;Proteobacteria;TA18;unclassified	1	289	19	1	1	2	2	0	7	0	0	0	0	43	0	2	0	5	1	8	8	4	39	1	2	2	3	1	11	9	3	11	6	15	8	1	12	37	9
4	0.3.1.1.1	unknown;unclassified;unclassified;unclassified	1	286	14	0	2	62	6	5	10	0	0	0	7	5	0	1	4	8	0	5	1	1	25	4	14	13	10	1	9	3	7	18	1	4	10	14	2	5	7
4	0.1.48.7.13	Bacteria;Planctomycetes;Phycisphaerae;Pla1_lineage	2	277	12	0	0	0	8	0	10	0	0	0	2	0	0	0	0	3	0	0	0	0	1	0	0	0	24	4	8	33	7	24	19	27	17	0	28	25	18
4	0.1.21.2.17	Bacteria;Cyanobacteria;Cyanobacteria;uncultured	2	268	0	0	0	0	0	0	0	0	0	0	0	18	0	21	0	48	8	14	2	2	10	0	60	0	4	0	59	1	16	0	0	0	0	0	0	0	0
4	0.1.21.1.86	Bacteria;Cyanobacteria;Chloroplast;Auxenochlorella_protothecoides	1	267	0	3	1	10	15	3	6	0	3	1	37	20	3	1	5	5	4	18	1	7	30	1	32	2	0	0	3	7	18	2	0	2	3	10	0	0	0
4	0.1.18.10.7	Bacteria;Chloroflexi;JG37-AG-4;uncultured_bacterium	1	265	0	0	0	0	0	0	0	0	0	0	0	0	0	0	0	0	0	0	0	0	0	0	0	0	9	1	0	0	0	0	6	24	55	0	11	15	144
4	0.1.48.14.9	Bacteria;Planctomycetes;vadinHA49;uncultured_bacterium	1	263	6	4	8	11	14	12	8	0	11	1	12	14	9	1	1	7	0	10	6	0	0	1	9	1	5	3	12	21	6	8	2	4	12	4	6	2	5
4	0.1.48.6.15	Bacteria;Planctomycetes;OM190;uncultured_soil_bacterium	1	260	2	0	0	0	3	0	0	0	0	0	0	1	0	0	0	0	1	1	3	0	4	0	9	0	2	11	39	70	40	7	11	16	7	0	13	9	0
4	0.1.49.11.36	Bacteria;Proteobacteria;Gammaproteobacteria;Oceanospirillales	5	260	3	1	1	0	8	0	0	0	0	1	0	3	0	1	0	1	1	0	0	2	1	2	0	0	10	3	76	13	49	2	2	39	18	1	0	8	4
4	0.1.25.1.7	Bacteria;Elusimicrobia;Elusimicrobia;Lineage_IIc	2	248	8	0	0	0	0	1	10	0	1	0	0	3	0	0	0	0	0	4	0	0	1	0	0	0	43	11	27	2	1	4	18	18	25	0	22	22	16
4	0.1.49.7.10	Bacteria;Proteobacteria;Deltaproteobacteria;Desulfurellales	1	239	42	0	0	0	0	0	0	0	0	0	0	0	0	0	0	0	0	0	0	0	0	0	0	0	20	12	9	0	0	0	27	12	35	0	49	30	2
4	0.1.63.3.10	Bacteria;Verrucomicrobia;OPB35_soil_group;bacterium_Ellin517	1	234	5	0	0	0	0	0	5	0	0	0	7	10	0	24	1	14	1	5	0	1	61	2	3	0	3	2	23	12	10	5	11	10	1	0	6	2	4
4	0.1.48.7.14	Bacteria;Planctomycetes;Phycisphaerae;S-70	3	222	19	0	0	0	0	0	0	0	0	0	0	0	0	0	0	0	0	0	0	0	0	0	0	0	48	8	2	3	0	0	34	35	0	0	9	59	1
4	0.1.21.1.904	Bacteria;Cyanobacteria;Chloroplast;Radula_complanata	1	212	0	0	0	21	0	0	0	0	0	0	0	1	0	1	0	2	2	60	58	1	30	1	13	21	0	0	0	0	0	0	0	0	0	0	0	0	0
4	0.1.49.20.10	Bacteria;Proteobacteria;TA18;uncultured_bacterium	1	212	14	0	0	0	1	0	0	0	0	0	0	31	0	1	0	2	1	6	2	0	8	2	0	1	3	0	34	5	23	3	6	11	1	0	18	36	0
4	0.1.42.9.1	Bacteria;Microgenomates;unclassified;unclassified	1	207	14	1	0	0	3	0	22	0	0	0	3	3	0	0	0	2	0	4	0	0	3	0	5	0	5	2	5	31	26	17	4	8	17	0	10	17	4
4	0.1.21.1.149	Bacteria;Cyanobacteria;Chloroplast;Castanea_mollissima_(Chinese_chestnut)	1	205	0	0	0	37	3	1	1	0	0	0	1	8	0	0	5	18	3	12	0	8	83	3	5	1	0	0	0	0	1	0	4	0	0	0	0	0	0
4	0.1.54.3.1	Bacteria;SM2F11;uncultured_bacterium;unclassified	1	204	26	0	5	0	10	7	4	0	2	0	7	11	0	0	6	2	0	4	0	0	0	0	3	0	7	0	5	22	3	10	8	10	10	11	8	8	15
4	0.1.39.6.1	Bacteria;Latescibacteria;uncultured_Acidobacteria_bacterium;unclassified	1	200	6	0	0	0	0	0	0	0	0	0	0	0	0	0	0	0	0	0	0	0	0	0	0	0	31	18	0	0	0	0	7	20	48	0	10	57	3
4	0.1.2.1.6	Bacteria;Acidobacteria;Acidobacteria;Subgroup_11	4	190	0	0	0	0	0	0	0	1	0	0	1	0	0	0	0	0	0	0	0	0	0	0	0	0	15	1	5	0	0	0	33	19	8	0	43	63	1
4	0.1.49.7.11	Bacteria;Proteobacteria;Deltaproteobacteria;Desulfuromonadales	6	186	7	0	0	0	0	0	1	0	5	0	5	4	0	0	0	5	0	6	9	2	5	3	2	0	2	3	15	30	5	6	7	11	8	0	12	16	9
4	0.1.3.4.2	Bacteria;Actinobacteria;FFCH16263;uncultured_bacterium	1	180	10	0	0	1	7	0	2	0	0	0	2	3	1	3	0	1	0	61	5	0	0	1	6	0	0	3	11	0	6	6	4	5	0	0	13	11	5
4	0.1.63.7.3	Bacteria;Verrucomicrobia;UA11;uncultured_soil_bacterium	1	179	0	0	0	0	0	0	6	0	0	0	0	17	3	12	1	18	0	22	3	27	19	4	3	0	0	0	2	0	7	2	0	0	0	0	0	0	0
4	0.1.48.14.5	Bacteria;Planctomycetes;vadinHA49;uncultured_Antarctic_bacterium_LB3-13	1	177	5	0	0	2	2	0	6	0	0	0	3	0	0	0	6	24	0	9	2	0	0	0	4	2	23	0	6	7	26	11	12	2	5	0	2	0	4
4	0.1.27.3.1	Bacteria;Firmicutes;Erysipelotrichia;Erysipelotrichales	1	175	20	1	1	2	0	5	1	0	4	0	1	0	0	0	4	22	0	7	0	0	0	0	3	0	12	0	4	13	21	5	0	21	3	3	6	3	9
4	0.1.53.12.1	Bacteria;SHA-109;uncultured_soil_bacterium;unclassified	1	166	2	0	1	0	0	0	0	0	0	0	7	2	0	3	0	0	0	0	2	1	0	3	0	0	10	3	10	10	15	1	8	10	1	20	4	8	32
4	0.1.21.1.609	Bacteria;Cyanobacteria;Chloroplast;Metzgeria_conjugata	1	164	0	0	0	0	0	0	0	0	0	0	0	0	0	0	164	0	0	0	0	0	0	0	0	0	0	0	0	0	0	0	0	0	0	0	0	0	0
4	0.1.27.1.4	Bacteria;Firmicutes;Bacilli;Lactobacillales	5	163	4	0	2	5	1	1	0	1	4	0	4	3	0	0	3	2	0	17	0	0	1	0	24	0	0	0	5	2	6	64	1	1	0	8	0	2	0
4	0.1.3.6.10	Bacteria;Actinobacteria;MB-A2-108;uncultured_actinobacterium	1	163	2	0	0	0	0	0	0	0	0	0	0	0	0	0	0	0	0	0	0	0	0	0	0	0	20	22	0	0	0	0	9	29	1	0	38	40	0
4	0.1.7.31.1	Bacteria;Armatimonadetes;uncultured_endolithic_bacterium;unclassified	1	162	11	0	2	3	5	0	0	0	0	1	1	8	2	5	1	9	4	10	0	12	33	8	7	1	0	0	4	0	12	0	0	1	0	0	0	0	0
4	0.1.21.8.1	Bacteria;Cyanobacteria;unclassified;unclassified	1	158	13	3	2	12	10	8	7	11	2	0	10	6	1	1	3	2	2	7	0	2	21	0	4	4	2	0	0	4	2	3	2	1	3	0	0	0	0
4	0.1.7.21.1	Bacteria;Armatimonadetes;uncultured_bacterium;unclassified	1	158	12	0	0	0	4	0	5	0	0	0	4	6	4	1	0	2	1	3	8	5	6	9	2	0	4	5	2	8	4	10	13	8	1	0	3	3	1
4	0.1.45.1.4	Bacteria;Omnitrophica;NPL-UPA2;unclassified	1	156	16	0	0	0	0	0	0	0	0	0	0	6	0	2	0	0	0	0	0	0	0	0	0	0	12	3	2	27	10	0	11	19	1	0	10	26	6
4	0.1.18.10.1	Bacteria;Chloroflexi;JG37-AG-4;unclassified	1	152	13	7	1	0	2	7	0	13	15	12	3	0	0	0	2	0	0	1	0	0	0	0	0	0	1	3	0	0	0	0	0	1	8	1	7	1	23
4	0.1.2.1.23	Bacteria;Acidobacteria;Acidobacteria;unclassified	1	144	11	3	4	0	3	0	7	5	2	1	2	3	2	0	1	0	0	5	0	0	2	0	0	0	10	4	2	4	1	9	6	7	5	7	5	3	13
4	0.1.49.7.17	Bacteria;Proteobacteria;Deltaproteobacteria;SAR324_clade(Marine_group_B)	8	139	0	0	0	0	0	0	0	3	0	0	0	0	0	1	0	0	1	0	2	0	0	1	0	2	12	11	0	0	0	0	17	8	70	0	0	1	3
4	0.1.59.26.1	Bacteria;TM6;uncultured_soil_bacterium;unclassified	1	139	0	0	0	0	0	0	0	0	0	0	0	0	0	0	0	0	2	0	0	0	0	0	0	0	32	1	40	0	2	0	24	16	0	0	2	7	12
4	0.1.18.25.1	Bacteria;Chloroflexi;uncultured_Bellilinea_sp.;unclassified	1	135	14	1	0	0	0	0	2	0	0	0	0	9	0	0	0	1	1	2	1	0	0	1	0	0	2	1	1	14	5	36	7	3	6	0	6	11	3
4	0.1.18.20.11	Bacteria;Chloroflexi;TK10;uncultured_bacterium	1	125	0	1	0	0	9	0	4	0	0	0	11	2	1	10	0	2	2	3	4	2	5	3	3	0	4	0	2	0	2	21	9	1	4	4	0	3	0
4	0.1.49.11.5	Bacteria;Proteobacteria;Gammaproteobacteria;Aeromonadales	2	122	10	0	0	0	0	0	0	0	17	0	0	1	0	0	0	0	0	1	0	0	3	0	4	0	4	0	60	1	1	1	0	1	12	0	1	0	5
4	0.1.31.1.6	Bacteria;Gemmatimonadetes;Gemmatimonadetes;S0134_terrestrial_group	2	120	9	1	0	1	7	0	0	0	0	0	19	7	1	4	0	5	0	1	1	0	1	3	0	0	3	0	0	7	5	14	1	5	0	0	0	6	2
4	0.1.48.9.7	Bacteria;Planctomycetes;Pla4_lineage;uncultured_planctomycete	1	120	0	16	15	0	0	21	17	4	4	1	0	0	0	0	0	4	2	0	0	0	0	0	0	3	0	1	0	1	0	0	0	0	5	0	0	0	4
4	0.1.2.3.7	Bacteria;Acidobacteria;Subgroup_22;uncultured_bacterium	1	115	34	0	0	0	0	0	0	0	0	0	0	0	0	0	0	0	0	1	0	0	0	0	0	0	8	4	2	0	0	0	5	15	22	0	14	9	0
4	0.1.63.5.2	Bacteria;Verrucomicrobia;S-BQ2-57_soil_group;uncultured_Verrucomicrobia_bacterium	1	114	9	2	1	0	0	0	0	0	1	0	0	0	0	1	0	0	0	0	0	0	0	0	0	0	6	4	0	0	1	0	14	9	8	28	0	1	24
4	0.1.18.16.2	Bacteria;Chloroflexi;S085;uncultured_Chloroflexi_bacterium	1	109	4	9	0	0	2	0	2	0	0	3	4	4	0	0	0	0	0	0	0	2	2	2	0	0	0	3	2	3	1	6	2	5	1	1	1	4	0
4	0.1.55.25.1	Bacteria;Saccharibacteria;unclassified;unclassified	1	108	8	3	0	0	2	1	4	8	5	2	1	1	2	3	2	1	3	5	2	4	0	1	0	2	1	2	4	4	4	2	3	1	2	7	1	0	2
4	0.1.48.14.3	Bacteria;Planctomycetes;vadinHA49;bacterium_UW_659-2-F09	1	107	0	0	0	0	0	0	0	0	0	0	0	1	0	3	0	0	0	1	0	0	0	0	1	0	1	4	13	20	28	4	1	10	8	0	7	2	0
4	0.1.18.9.1	Bacteria;Chloroflexi;JG30-KF-CM66;unclassified	1	104	0	0	0	0	3	2	0	8	0	2	0	1	0	1	0	1	0	0	1	0	1	1	0	0	3	3	3	1	0	12	3	14	12	13	0	8	4
4	0.1.2.1.9	Bacteria;Acidobacteria;Acidobacteria;Subgroup_15	4	102	3	0	0	0	0	0	0	0	0	0	0	0	0	0	0	0	0	0	0	0	0	0	0	0	10	4	0	0	0	0	12	4	10	0	19	19	21
4	0.1.42.16.1	Bacteria;Microgenomates;uncultured_bacterium;unclassified	1	101	17	0	1	1	0	0	0	0	0	0	0	1	0	0	0	0	0	0	0	0	0	0	0	0	3	0	3	11	3	6	4	13	6	0	13	14	4
4	0.1.13.15.1	Bacteria;Candidate_division_OP3;uncultured_planctomycete;unclassified	1	99	1	1	1	1	0	10	2	2	2	0	0	1	0	0	1	0	0	1	0	0	0	0	0	0	13	0	3	3	2	9	4	3	7	13	0	2	16
4	0.1.39.7.1	Bacteria;Latescibacteria;uncultured_Acidobacterium_sp.;unclassified	1	97	0	0	0	0	0	0	0	0	1	0	0	0	0	0	0	0	0	0	0	0	0	0	0	0	7	14	1	0	0	0	20	5	25	0	16	5	1
4	0.1.21.4.5	Bacteria;Cyanobacteria;Melainabacteria;unclassified	1	96	3	0	1	1	2	2	18	1	4	2	1	6	1	0	5	4	3	1	0	0	0	1	0	1	3	0	1	4	4	0	2	3	1	0	14	0	0
4	0.1.64.11.1	Bacteria;WCHB1-60;uncultured_soil_bacterium;unclassified	1	95	5	0	0	3	2	0	10	0	0	0	3	1	1	0	3	0	0	5	0	0	0	0	5	1	7	0	3	4	1	1	0	1	11	4	15	5	1
4	0.1.3.2.13	Bacteria;Actinobacteria;Actinobacteria;PeM15	5	87	0	0	0	0	0	0	0	0	7	0	0	1	0	0	0	0	0	0	0	0	0	1	0	0	0	1	14	3	22	0	0	19	0	0	1	10	3
4	0.1.2.1.16	Bacteria;Acidobacteria;Acidobacteria;Subgroup_25	2	86	0	0	0	0	0	0	0	0	0	0	0	0	0	0	0	0	0	0	0	0	0	0	0	0	16	3	0	0	0	0	8	4	17	0	22	16	0
4	0.1.7.3.1	Bacteria;Armatimonadetes;Fimbriimonas_ginsengisoli_Gsoil_348;unclassified	1	86	0	0	0	0	0	0	1	0	0	0	0	23	1	5	0	7	1	0	1	1	3	8	6	0	0	0	6	1	10	0	0	3	1	0	0	4	0
4	0.1.9.6.2	Bacteria;Bacteroidetes;Cytophagia;Order_II	1	86	0	0	0	0	0	0	0	0	0	0	0	0	0	12	0	0	0	0	0	16	48	3	0	0	0	0	0	0	0	0	0	0	0	0	0	0	0
4	0.1.3.6.12	Bacteria;Actinobacteria;MB-A2-108;uncultured_bacterium	1	84	0	0	0	0	0	0	0	0	0	0	0	0	0	0	0	0	0	0	0	0	0	0	0	0	6	6	2	0	0	0	5	17	5	0	27	15	0
4	0.1.31.1.4	Bacteria;Gemmatimonadetes;Gemmatimonadetes;Kazan-1B-37	1	82	0	0	0	0	0	0	0	0	0	0	0	0	0	0	0	0	0	0	0	0	0	0	0	0	3	5	0	0	0	0	3	1	43	0	2	0	25
4	0.1.18.24.28	Bacteria;Chloroflexi;uncultured;uncultured_sludge_bacterium_A31	1	81	5	0	0	0	0	0	0	0	0	0	0	4	0	0	0	3	0	0	0	1	2	13	6	0	3	2	0	0	0	0	0	15	0	0	5	18	0
4	0.1.34.12.1	Bacteria;Hydrogenedentes;uncultured_bacterium;unclassified	1	81	1	0	0	0	0	0	6	0	0	0	0	7	0	0	0	3	1	3	1	0	5	2	0	0	12	0	5	3	6	2	2	9	2	0	4	1	0
4	0.1.49.18.6	Bacteria;Proteobacteria;SPOTSOCT00m83;uncultured_proteobacterium	1	79	0	0	0	0	0	0	0	0	0	0	1	0	0	1	0	0	0	0	0	0	0	0	0	0	0	5	16	0	5	0	15	15	8	0	0	0	8
4	0.1.65.3.1	Bacteria;WD272;uncultured_Chitinophagaceae_bacterium;unclassified	1	79	0	0	0	3	19	0	2	0	0	0	3	10	4	0	0	10	2	1	2	0	5	0	6	0	0	0	4	0	0	2	0	0	0	1	0	0	0
4	0.1.18.16.4	Bacteria;Chloroflexi;S085;uncultured_bacterium	1	73	10	0	0	0	0	0	0	0	0	1	0	0	0	1	0	0	0	0	0	0	0	0	0	0	3	5	0	0	1	0	0	10	7	0	10	14	3
4	0.1.2.1.2	Bacteria;Acidobacteria;Acidobacteria;AT-s3-28	3	72	0	0	0	0	0	0	0	0	0	0	0	0	0	0	0	0	0	0	0	0	0	0	0	0	4	4	6	0	0	0	2	17	11	0	3	23	2
4	0.1.18.11.1	Bacteria;Chloroflexi;KD4-96;bacterium_Ellin6529	1	69	8	0	0	0	5	0	0	0	0	0	9	0	6	0	2	0	1	5	2	0	0	0	0	0	3	4	10	0	0	0	0	0	0	0	5	2	0
4	0.1.47.29.1	Bacteria;Parcubacteria;uncultured_soil_bacterium;unclassified	1	65	1	1	0	0	10	2	1	0	0	0	8	9	1	0	3	0	0	7	0	0	0	0	9	0	3	0	1	0	0	3	0	0	2	2	0	0	0
4	0.1.49.20.16	Bacteria;Proteobacteria;TA18;uncultured_delta_proteobacterium	1	65	1	0	0	0	0	0	0	0	0	0	0	0	0	0	0	0	0	9	3	1	8	0	7	0	0	0	0	0	5	0	0	8	10	0	6	0	0
4	0.1.18.22.5	Bacteria;Chloroflexi;Thermomicrobia;unclassified	1	64	0	0	0	0	0	0	0	0	0	0	0	2	2	1	0	2	0	9	6	10	10	5	0	0	0	1	0	0	3	1	0	0	0	0	0	0	0
4	0.1.21.1.541	Bacteria;Cyanobacteria;Chloroplast;Klebsormidium_flaccidum	1	64	0	0	0	3	2	0	0	0	0	0	4	0	0	0	5	0	1	2	0	0	0	0	7	1	0	0	0	0	0	0	0	0	5	34	0	0	0
4	0.1.32.16.1	Bacteria;Gracilibacteria;unclassified;unclassified	1	64	3	0	0	0	7	0	7	1	0	0	0	5	0	0	0	0	0	0	1	0	2	0	2	0	0	2	2	5	3	1	0	3	5	0	10	1	0
4	0.1.59.17.1	Bacteria;TM6;uncultured_candidate_division_TM6_bacterium;unclassified	1	63	3	0	6	0	0	0	1	0	0	0	0	4	0	1	0	0	0	0	0	0	0	0	0	0	13	0	1	0	0	0	0	12	0	4	8	0	6
4	0.1.18.20.14	Bacteria;Chloroflexi;TK10;uncultured_soil_bacterium	1	61	0	0	0	0	0	0	0	0	0	0	4	0	0	0	0	2	1	0	4	0	0	2	0	1	1	4	4	2	0	3	5	0	10	0	11	1	0
4	0.1.21.1.1072	Bacteria;Cyanobacteria;Chloroplast;Virgulinella_fragilis	1	61	0	0	0	0	0	0	1	0	56	0	0	1	0	0	0	0	0	0	0	0	2	1	0	0	0	0	0	0	0	0	0	0	0	0	0	0	0
4	0.1.7.10.1	Bacteria;Armatimonadetes;uncultured_Carnobacterium_sp.;unclassified	1	60	0	0	0	0	0	0	0	0	0	1	0	0	2	0	0	4	1	3	1	1	34	0	3	0	0	0	0	0	0	1	0	2	0	0	0	1	0
4	0.1.21.1.1136	Bacteria;Cyanobacteria;Chloroplast;uncultured_diatom	1	59	1	0	0	0	0	0	0	0	0	0	0	0	0	0	0	0	0	0	0	0	3	0	0	0	0	0	0	0	0	0	8	0	40	7	0	0	0
4	0.1.27.4.1	Bacteria;Firmicutes;Negativicutes;Selenomonadales	3	58	3	3	3	0	0	0	0	0	5	1	0	1	0	0	0	0	2	0	0	4	0	0	0	0	8	0	0	0	2	3	0	0	2	3	4	11	0
4	0.1.2.5.1	Bacteria;Acidobacteria;unclassified;unclassified	1	57	9	1	1	0	0	0	0	0	0	0	0	0	1	0	0	0	2	0	1	0	2	0	0	0	8	4	1	0	0	0	10	1	4	0	1	2	7
4	0.1.63.3.22	Bacteria;Verrucomicrobia;OPB35_soil_group;uncultured_Desulfovibrio_sp.	1	57	1	0	0	0	0	0	0	0	0	0	0	0	0	0	0	0	1	0	0	0	0	0	0	0	1	0	5	0	3	2	2	20	0	0	4	7	1
4	0.1.28.1.1	Bacteria;Fusobacteria;Fusobacteriia;Fusobacteriales	3	56	0	0	0	0	0	1	1	0	47	0	0	0	0	0	0	0	0	0	0	0	0	0	0	0	1	0	0	0	0	2	0	0	0	0	4	0	0
4	0.1.63.3.41	Bacteria;Verrucomicrobia;OPB35_soil_group;uncultured_verrucomicrobium_DEV064	1	56	2	0	0	0	0	0	0	0	1	0	0	1	0	1	0	0	0	0	0	0	0	0	0	0	0	2	5	1	5	0	4	6	2	0	13	6	4
4	0.1.21.3.18	Bacteria;Cyanobacteria;ML635J-21;uncultured_soil_bacterium	1	52	2	1	0	0	2	0	1	0	0	0	3	1	0	0	2	3	0	1	2	0	0	0	0	0	0	0	7	6	4	8	0	4	0	0	0	0	1
4	0.1.21.1.1079	Bacteria;Cyanobacteria;Chloroplast;Watanabea_reniformis	1	51	0	0	6	4	0	0	0	0	0	0	1	11	0	0	4	13	1	7	0	0	0	0	0	1	0	1	0	0	1	0	0	0	0	0	0	0	0
4	0.1.49.11.19	Bacteria;Proteobacteria;Gammaproteobacteria;Chromatiales	2	51	2	0	0	1	0	0	2	0	2	0	0	0	0	0	0	0	0	3	0	0	1	1	0	0	8	2	0	1	2	1	7	2	7	1	5	0	2
4	0.1.49.7.21	Bacteria;Proteobacteria;Deltaproteobacteria;Syntrophobacterales	1	51	0	0	1	0	0	1	0	0	0	0	21	0	0	1	1	0	0	0	0	0	0	3	0	0	0	1	2	9	0	0	3	4	0	0	0	0	1
4	0.1.34.18.1	Bacteria;Hydrogenedentes;uncultured_gamma_proteobacterium;unclassified	1	50	0	0	0	0	9	0	8	0	0	0	0	0	0	0	0	1	0	4	0	0	0	2	0	1	0	0	4	0	0	8	2	2	0	0	2	1	1
4	0.1.39.28.1	Bacteria;Latescibacteria;uncultured_soil_bacterium;unclassified	1	50	0	0	0	0	0	0	0	0	0	0	0	0	0	0	0	0	0	0	0	0	0	0	0	0	11	3	0	0	0	0	2	9	11	0	2	9	3
4	0.1.17.2.1	Bacteria;Chlorobi;Ignavibacteria;Ignavibacteriales	4	49	0	0	0	0	0	0	0	0	0	0	0	0	0	0	0	0	1	1	0	0	0	0	0	0	8	0	3	0	0	0	13	0	12	0	6	0	1
4	0.1.31.1.7	Bacteria;Gemmatimonadetes;Gemmatimonadetes;unclassified	1	49	0	0	0	0	0	0	0	0	0	0	0	0	0	0	0	0	0	1	0	0	1	0	0	0	0	3	0	0	0	0	5	3	11	1	1	0	22
4	0.1.48.7.19	Bacteria;Planctomycetes;Phycisphaerae;unclassified	1	49	12	1	0	0	1	0	3	0	0	0	0	0	0	0	0	0	0	0	1	0	0	0	0	0	11	1	0	1	2	0	2	2	6	0	0	1	4
4	0.1.49.11.50	Bacteria;Proteobacteria;Gammaproteobacteria;Thiotrichales	5	49	7	2	0	2	0	0	3	0	0	0	2	0	0	1	0	5	0	0	0	1	0	0	0	0	2	0	8	0	2	1	0	4	0	0	0	2	1
4	0.1.7.32.1	Bacteria;Armatimonadetes;uncultured_microorganism;unclassified	1	46	1	0	0	0	0	0	0	0	0	0	0	2	2	5	0	0	1	9	0	1	2	2	0	0	2	0	1	3	5	1	1	4	0	0	1	0	0
4	0.1.18.20.2	Bacteria;Chloroflexi;TK10;bacterium_Ellin6519	1	44	1	0	0	0	0	0	0	0	0	0	0	0	0	0	0	0	0	0	0	0	0	0	0	0	0	1	4	0	0	0	0	19	1	1	8	3	6
4	0.1.18.8.3	Bacteria;Chloroflexi;Gitt-GS-136;uncultured_Caldilineaceae_bacterium	1	44	0	0	0	0	0	0	0	0	0	0	0	0	0	0	0	0	0	0	0	0	0	0	0	0	4	9	0	0	0	0	2	2	15	0	7	5	0
4	0.1.49.11.51	Bacteria;Proteobacteria;Gammaproteobacteria;Vibrionales	1	44	0	4	0	0	0	0	0	2	0	0	0	0	0	1	0	0	0	0	0	0	1	0	0	0	0	0	0	5	0	0	0	0	0	0	0	0	0
4	0.1.21.1.316	Bacteria;Cyanobacteria;Chloroplast;Dictyochloropsis_reticulata	1	43	0	0	0	5	2	0	0	0	0	0	0	0	1	0	5	3	0	4	0	1	11	1	6	0	0	0	1	0	0	0	0	0	0	0	0	0	0
4	0.1.59.24.1	Bacteria;TM6;uncultured_proteobacterium;unclassified	1	42	5	1	2	0	0	0	2	0	0	0	0	0	0	0	0	0	0	0	0	0	0	0	0	0	2	0	7	2	1	0	1	7	2	3	3	3	0
4	0.1.21.2.6	Bacteria;Cyanobacteria;Cyanobacteria;SubsectionI	1	41	3	1	0	0	0	0	1	2	7	0	0	2	0	7	3	0	3	0	0	0	3	0	0	1	0	0	0	0	5	0	0	0	0	0	0	0	0
4	0.1.18.9.7	Bacteria;Chloroflexi;JG30-KF-CM66;uncultured_soil_bacterium	1	39	0	1	1	1	0	1	3	0	1	1	2	0	5	0	4	0	1	0	1	0	0	0	0	3	1	0	0	0	1	4	0	0	0	2	0	0	0
4	0.1.21.1.1162	Bacteria;Cyanobacteria;Chloroplast;unidentified_rhodophyte_PRD01a010B	1	38	7	0	0	0	0	0	0	0	6	0	0	0	0	0	0	0	0	0	0	0	6	0	0	0	9	0	0	0	0	0	0	0	2	0	0	0	8
4	0.1.18.20.9	Bacteria;Chloroflexi;TK10;uncultured_Dehalogenimonas_sp.	1	36	3	0	0	0	0	0	2	0	0	0	0	1	0	0	1	0	0	3	0	0	0	0	0	0	3	0	3	3	0	3	2	5	0	0	2	2	0
4	0.1.18.9.6	Bacteria;Chloroflexi;JG30-KF-CM66;uncultured_bacterium	1	36	0	0	0	0	0	0	0	0	12	0	0	0	0	0	0	0	0	0	0	0	0	0	0	0	2	0	0	0	0	0	1	0	3	13	1	3	0
4	0.1.21.1.339	Bacteria;Cyanobacteria;Chloroplast;Elliptochloris_bilobata	1	36	0	0	4	1	0	2	2	1	0	0	4	1	2	0	0	1	0	2	0	0	1	1	2	5	0	0	0	0	0	0	0	0	0	5	0	0	0
4	0.1.40.23.2	Bacteria;Lentisphaerae;WCHB1-41;unclassified	1	36	7	0	0	0	0	0	0	0	0	0	0	0	0	0	0	0	0	1	1	0	0	0	0	0	2	1	3	4	5	0	4	3	1	0	1	0	0
4	0.1.18.9.5	Bacteria;Chloroflexi;JG30-KF-CM66;uncultured_Chloroflexi_bacterium	1	35	3	0	0	0	0	0	0	0	0	0	0	2	0	2	0	0	0	0	1	0	0	0	2	0	2	1	6	2	0	2	2	2	5	0	0	0	0
4	0.1.40.18.1	Bacteria;Lentisphaerae;PBS-III-20;unclassified	1	35	0	0	0	0	0	0	0	0	0	0	0	0	0	0	0	0	0	0	0	0	0	0	0	0	10	1	0	0	0	0	6	3	11	0	2	2	0
4	0.1.53.6.1	Bacteria;SHA-109;uncultured_alpha_proteobacterium;unclassified	1	35	8	0	0	0	0	0	0	0	0	0	0	0	0	3	0	0	0	0	3	1	0	1	0	0	0	0	0	0	3	1	0	3	0	0	0	10	0
4	0.1.21.1.1114	Bacteria;Cyanobacteria;Chloroplast;uncultured_Cyanobacterium_sp.	1	34	0	0	0	0	0	0	0	0	0	0	0	0	0	0	0	0	0	0	0	0	0	0	0	0	0	1	0	0	0	0	13	0	20	0	0	0	0
4	0.1.49.18.1	Bacteria;Proteobacteria;SPOTSOCT00m83;unclassified	1	34	6	0	0	0	0	0	0	0	0	0	0	0	0	0	0	0	0	0	0	0	0	0	0	0	0	0	1	1	0	23	3	0	0	0	0	0	0
4	0.1.49.7.8	Bacteria;Proteobacteria;Deltaproteobacteria;Desulfobacterales	3	34	0	0	0	0	0	0	1	0	0	0	0	0	1	0	0	0	0	2	0	0	1	0	3	0	2	1	0	2	0	1	5	0	3	0	1	8	0
4	0.1.18.9.4	Bacteria;Chloroflexi;JG30-KF-CM66;uncultured_Caldilinea_sp.	1	33	0	2	0	0	0	1	0	2	0	4	0	0	0	0	0	0	0	0	0	0	0	0	0	0	0	0	0	0	0	0	0	0	1	11	0	0	9
4	0.1.31.1.2	Bacteria;Gemmatimonadetes;Gemmatimonadetes;BD2-11_terrestrial_group	2	33	0	0	0	0	0	0	0	0	0	0	0	0	0	1	0	0	0	0	0	0	0	2	0	0	3	2	0	0	2	0	0	7	1	0	5	7	0
4	0.1.49.11.32	Bacteria;Proteobacteria;Gammaproteobacteria;Methylococcales	4	33	1	0	0	1	0	2	2	0	0	0	0	11	0	0	0	4	1	1	0	0	0	0	0	0	0	0	0	0	0	0	0	1	0	6	0	0	3
4	0.1.49.4.19	Bacteria;Proteobacteria;Alphaproteobacteria;Sneathiellales	1	32	0	0	0	0	0	0	0	0	0	0	0	0	0	0	0	0	0	0	0	0	0	0	0	0	0	1	2	0	4	0	5	8	0	0	2	8	0
4	0.1.60.1.10	Bacteria;Tenericutes;Mollicutes;Mycoplasmatales	1	32	7	0	0	1	1	0	2	0	0	0	6	0	0	0	0	0	0	0	0	0	0	0	1	0	0	0	0	3	1	0	0	0	0	0	4	0	6
4	0.1.21.1.1086	Bacteria;Cyanobacteria;Chloroplast;Xylochloris_irregularis	1	31	0	0	1	0	0	0	0	0	0	0	0	1	0	0	3	0	0	3	0	1	8	0	0	0	0	0	1	0	0	0	5	0	0	8	0	0	0
4	0.1.48.6.2	Bacteria;Planctomycetes;OM190;planctomycete_A-2	1	31	5	0	0	0	7	0	0	0	0	0	0	0	0	0	0	0	0	0	0	0	0	0	0	0	1	2	0	0	0	0	0	5	0	0	5	3	0
4	0.1.27.6.1	Bacteria;Firmicutes;unclassified;unclassified	1	30	0	0	0	0	2	0	0	0	4	1	0	0	2	0	0	4	1	0	2	0	1	0	1	0	0	0	0	2	0	0	3	0	5	0	0	0	0
4	0.1.48.14.7	Bacteria;Planctomycetes;vadinHA49;uncultured_Planctomycetaceae_bacterium	1	30	0	0	0	0	0	0	0	0	0	0	0	0	0	0	0	0	0	0	0	0	0	0	0	0	2	0	3	2	1	0	9	2	1	0	2	4	3
4	0.1.65.7.1	Bacteria;WD272;uncultured_cyanobacterium;unclassified	1	30	0	2	0	0	0	2	0	3	5	0	0	0	0	0	2	0	0	0	0	0	0	0	0	0	0	0	0	0	0	3	0	0	0	4	0	0	0
4	0.1.13.11.1	Bacteria;Candidate_division_OP3;uncultured_beta_proteobacterium;unclassified	1	29	1	0	0	0	0	0	0	0	0	0	0	0	0	0	0	0	0	0	0	0	0	0	0	0	4	1	0	1	0	0	5	2	6	0	0	0	3
4	0.1.21.4.2	Bacteria;Cyanobacteria;Melainabacteria;Gastranaerophilales	2	29	0	0	0	0	11	0	0	0	1	0	11	0	0	2	0	0	1	0	0	0	0	0	0	0	0	0	0	0	0	0	0	0	0	0	0	0	0
4	0.1.18.20.3	Bacteria;Chloroflexi;TK10;bacterium_Ellin6543	1	28	0	0	0	0	0	0	0	0	0	0	0	5	0	2	0	0	0	1	0	1	0	4	0	0	0	0	0	0	0	3	3	5	0	0	1	0	0
4	0.1.18.16.6	Bacteria;Chloroflexi;S085;uncultured_soil_bacterium	1	27	2	0	0	0	1	0	0	0	0	0	1	0	0	2	0	0	0	0	0	0	0	0	0	0	2	2	0	0	1	2	0	3	4	0	0	5	0
4	0.1.21.1.654	Bacteria;Cyanobacteria;Chloroplast;Neocystis_brevis	1	26	0	0	0	0	0	0	0	0	0	0	0	4	0	0	8	0	0	0	0	4	9	0	0	0	0	0	0	0	0	0	0	0	0	0	0	0	0
4	0.1.21.3.11	Bacteria;Cyanobacteria;ML635J-21;uncultured_cyanobacterium	1	26	0	0	0	0	0	0	0	0	0	0	0	0	0	0	0	0	0	0	1	0	0	0	0	0	0	0	0	0	0	0	1	3	9	0	4	7	1
4	0.1.2.2.11	Bacteria;Acidobacteria;Holophagae;unclassified	1	25	1	0	0	0	0	0	0	0	0	0	0	0	0	0	0	0	0	0	0	0	0	0	0	0	0	0	0	0	0	0	0	2	12	0	0	0	8
4	0.1.3.6.8	Bacteria;Actinobacteria;MB-A2-108;uncultured_Nocardioidaceae_bacterium	1	25	0	0	0	0	0	0	0	0	0	0	0	0	0	0	0	0	0	0	0	0	0	0	0	0	6	7	2	0	0	0	4	3	1	0	0	0	0
4	0.1.48.14.15	Bacteria;Planctomycetes;vadinHA49;uncultured_soil_bacterium	1	25	1	0	0	0	0	1	0	0	0	0	0	0	0	0	2	3	2	2	3	0	0	2	2	3	0	0	0	0	0	2	0	0	0	0	0	0	0
4	0.1.63.7.2	Bacteria;Verrucomicrobia;UA11;uncultured_bacterium	1	25	0	0	0	0	0	0	0	0	0	0	0	0	0	3	0	0	0	0	0	0	0	0	0	0	0	0	4	0	7	0	0	7	0	0	0	4	0
4	0.1.21.1.641	Bacteria;Cyanobacteria;Chloroplast;Myrmecia_israelensis	1	24	0	1	0	0	0	0	3	0	10	0	4	3	0	0	0	0	0	0	0	1	2	0	0	0	0	0	0	0	0	0	0	0	0	0	0	0	0
4	0.1.32.38.1	Bacteria;Gracilibacteria;uncultured_sludge_bacterium;unclassified	1	24	4	0	0	0	0	0	0	0	0	0	0	0	0	0	0	0	0	1	0	0	0	0	0	0	1	0	0	4	9	2	0	0	0	0	2	0	0
4	0.1.40.18.7	Bacteria;Lentisphaerae;PBS-III-20;uncultured_verrucomicrobium_DEV045	1	24	5	0	0	0	0	0	0	0	0	0	0	0	0	0	0	0	0	0	0	0	0	0	0	0	0	0	0	13	0	0	0	3	0	0	0	3	0
4	0.1.59.7.1	Bacteria;TM6;uncultured_Acidobacterium_sp.;unclassified	1	24	0	0	0	0	0	0	0	0	0	0	0	0	0	1	0	0	0	0	0	0	0	0	0	0	0	0	0	0	0	0	0	3	0	0	0	1	19
4	0.1.18.13.9	Bacteria;Chloroflexi;Ktedonobacteria;unclassified	1	23	0	1	0	0	0	0	0	0	0	0	0	0	0	0	2	0	0	0	0	0	0	0	0	0	1	8	2	0	0	0	0	0	0	0	4	0	2
4	0.1.3.2.1	Bacteria;Actinobacteria;Actinobacteria;Actinomycetales	1	23	0	0	0	0	0	3	0	0	2	0	0	0	0	0	0	1	1	1	0	0	0	0	0	0	0	0	0	0	2	8	0	0	0	4	0	1	0
4	0.1.18.11.3	Bacteria;Chloroflexi;KD4-96;uncultured_Anaerolineaceae_bacterium	1	22	3	0	2	0	0	0	0	2	0	1	0	0	2	0	0	0	0	0	0	0	0	0	0	0	0	0	0	0	2	1	1	0	0	3	1	1	0
4	0.1.18.9.3	Bacteria;Chloroflexi;JG30-KF-CM66;uncultured_Armatimonadetes_bacterium	1	22	0	0	0	0	0	0	0	0	0	0	0	0	0	0	0	0	0	0	0	0	0	0	0	0	0	4	0	0	0	0	0	4	8	0	2	2	2
4	0.1.3.6.9	Bacteria;Actinobacteria;MB-A2-108;uncultured_Streptomyces_sp.	1	22	0	0	0	0	0	0	0	0	0	0	0	0	0	0	0	0	0	0	0	0	0	0	0	0	1	1	4	0	0	0	2	3	4	0	3	1	2
4	0.1.49.4.17	Bacteria;Proteobacteria;Alphaproteobacteria;SAR11_clade	3	22	11	1	0	0	0	0	1	0	2	0	0	0	0	0	1	0	0	1	0	0	2	0	0	0	0	0	0	1	0	0	0	0	1	0	0	0	0
4	0.1.49.9.4	Bacteria;Proteobacteria;Epsilonproteobacteria;Campylobacterales	2	22	6	0	1	0	1	0	1	0	1	1	1	1	0	0	0	1	1	0	0	0	0	0	0	0	0	0	0	0	0	1	0	2	1	0	1	2	0
4	0.1.18.22.1	Bacteria;Chloroflexi;Thermomicrobia;AKYG1722	1	21	0	0	0	0	0	0	0	0	0	0	0	0	0	0	0	0	0	0	0	0	0	0	0	0	0	1	1	0	0	0	0	4	1	0	2	10	0
4	0.1.18.7.2	Bacteria;Chloroflexi;Elev-1554;uncultured_bacterium	1	20	0	0	1	2	1	1	0	2	1	0	0	0	0	0	2	0	0	0	0	0	0	0	0	0	1	0	0	0	0	3	1	0	0	5	0	0	0
4	0.1.32.15.1	Bacteria;Gracilibacteria;mixed_culture_isolate_koll6;unclassified	1	20	0	0	0	0	0	0	0	0	0	0	0	0	0	0	0	0	0	0	0	0	0	0	0	0	0	0	1	0	3	5	4	3	0	0	3	0	0
4	0.1.53.7.1	Bacteria;SHA-109;uncultured_bacterium;unclassified	1	20	0	0	0	0	0	0	0	0	0	0	0	0	0	1	1	4	0	0	0	1	7	0	0	0	0	2	2	0	0	0	0	0	0	0	0	0	1
4	0.1.31.1.1	Bacteria;Gemmatimonadetes;Gemmatimonadetes;AT425-EubC11_terrestrial_group	2	19	0	0	2	0	0	0	0	0	0	0	0	0	0	0	0	2	0	0	0	0	10	1	1	0	0	0	0	1	0	1	0	0	0	0	1	0	0
4	0.1.64.3.1	Bacteria;WCHB1-60;uncultured_Candidatus_Saccharibacteria_bacterium;unclassified	1	19	1	0	0	0	0	0	0	0	0	0	0	0	0	0	1	0	0	0	0	0	0	0	0	0	0	0	5	0	2	3	0	0	2	1	3	1	0
4	0.1.7.11.1	Bacteria;Armatimonadetes;uncultured_Chloroflexi_bacterium;unclassified	1	19	1	0	0	0	0	0	0	0	0	0	0	0	0	0	0	0	0	0	0	0	0	0	0	0	0	2	0	0	0	0	0	0	2	0	0	3	4
4	0.1.45.1.6	Bacteria;Omnitrophica;NPL-UPA2;uncultured_Omnitrophica_bacterium	1	18	0	0	0	0	0	0	0	0	0	0	0	0	0	0	0	0	0	0	0	0	1	0	0	0	3	1	0	0	0	0	5	0	4	0	3	0	0
4	0.1.48.7.5	Bacteria;Planctomycetes;Phycisphaerae;CCM11a	1	18	0	0	0	0	0	0	0	0	0	0	0	0	0	0	0	0	0	0	0	0	0	0	0	0	4	1	0	0	0	0	2	2	1	0	0	7	1
4	0.1.21.3.19	Bacteria;Cyanobacteria;ML635J-21;unidentified	1	17	0	0	0	0	0	0	0	0	0	0	0	5	0	0	0	0	0	0	0	0	0	0	0	0	0	0	0	10	0	2	0	0	0	0	0	0	0
4	0.1.49.6.3	Bacteria;Proteobacteria;Betaproteobacteria;B1-7BS	3	17	1	0	0	0	3	0	0	0	0	0	0	0	0	0	0	0	0	1	0	0	0	0	0	0	0	0	0	0	0	0	6	0	6	0	0	0	0
4	0.1.7.19.1	Bacteria;Armatimonadetes;uncultured_actinobacterium;unclassified	1	17	0	0	0	0	0	0	0	0	0	0	0	2	0	0	0	0	0	1	0	0	0	1	0	0	0	0	2	5	1	1	0	2	0	0	0	2	0
4	0.1.21.2.7	Bacteria;Cyanobacteria;Cyanobacteria;SubsectionII	1	16	0	0	0	0	0	0	0	0	0	0	0	0	0	0	0	0	0	0	0	0	0	0	3	0	0	0	0	0	0	0	0	4	0	6	3	0	0
4	0.1.48.7.18	Bacteria;Planctomycetes;Phycisphaerae;mle1-8	2	16	0	0	0	0	1	0	0	0	0	0	0	0	0	0	0	0	0	0	0	0	0	0	0	0	1	1	0	0	0	0	1	4	0	0	6	2	0
4	0.1.49.11.12	Bacteria;Proteobacteria;Gammaproteobacteria;BD72BR169	1	16	0	0	0	0	0	0	0	0	0	0	0	0	0	0	0	0	0	0	0	0	0	0	0	0	0	1	1	0	0	0	6	1	0	1	0	6	0
4	0.1.60.1.6	Bacteria;Tenericutes;Mollicutes;Entomoplasmatales	2	16	6	0	0	0	0	0	1	0	0	0	2	0	0	0	0	0	0	0	0	0	0	0	1	0	0	0	1	0	0	1	3	1	0	0	0	0	0
4	0.1.27.1.8	Bacteria;Firmicutes;Bacilli;unclassified	1	15	0	0	0	0	0	3	0	0	0	0	0	0	0	0	0	0	0	0	0	0	0	0	0	0	0	1	0	0	0	0	0	8	0	0	0	0	3
4	0.1.39.25.1	Bacteria;Latescibacteria;uncultured_prokaryote;unclassified	1	15	0	0	0	0	0	0	0	0	0	0	0	0	0	0	0	0	0	0	0	0	0	0	0	0	0	1	0	0	0	0	3	1	10	0	0	0	0
4	0.1.59.8.1	Bacteria;TM6;uncultured_Blastomonas_sp.;unclassified	1	15	0	0	0	0	0	0	0	0	0	0	0	0	0	0	0	0	0	0	0	0	0	0	0	0	0	0	2	0	0	0	0	1	1	11	0	0	0
4	0.1.21.1.258	Bacteria;Cyanobacteria;Chloroplast;Cryptomonas_curvata	1	14	0	0	0	1	0	0	0	0	5	0	0	0	0	0	0	0	0	0	0	0	3	0	0	0	5	0	0	0	0	0	0	0	0	0	0	0	0
4	0.1.21.3.8	Bacteria;Cyanobacteria;ML635J-21;uncultured_bacterium	1	14	0	0	0	0	0	0	0	0	0	0	0	0	0	0	0	0	0	0	0	0	4	0	1	0	0	0	0	0	0	5	0	4	0	0	0	0	0
4	0.1.48.8.9	Bacteria;Planctomycetes;Pla3_lineage;uncultured_soil_bacterium_PBS-II-37	1	14	0	0	0	0	0	0	0	0	0	0	0	0	0	0	0	0	0	0	0	0	0	0	0	0	3	2	0	0	0	0	0	9	0	0	0	0	0
4	0.1.49.11.41	Bacteria;Proteobacteria;Gammaproteobacteria;Pasteurellales	1	14	0	0	0	0	0	0	0	0	0	0	4	0	0	0	1	0	0	4	0	0	0	0	0	0	1	0	0	0	0	1	0	0	2	1	0	0	0
4	0.1.63.3.16	Bacteria;Verrucomicrobia;OPB35_soil_group;bacterium_enrichment_culture_clone_auto10_4W	1	14	0	0	0	0	0	0	0	0	0	0	0	0	0	0	0	0	0	0	0	0	0	0	0	0	0	0	0	2	0	1	0	0	0	11	0	0	0
4	0.1.18.24.11	Bacteria;Chloroflexi;uncultured;uncultured_bacterium	1	13	0	0	0	0	0	0	0	0	0	0	0	0	0	0	0	0	0	0	0	0	0	1	0	0	0	2	0	0	0	0	0	0	0	0	0	10	0
4	0.1.21.3.1	Bacteria;Cyanobacteria;ML635J-21;Azospirillum_sp._enrichment_culture_clone_yan50	1	13	0	0	0	0	0	0	0	0	0	0	0	7	0	0	0	0	0	0	1	2	0	1	0	0	0	0	0	0	0	0	0	0	0	0	0	0	0
4	0.1.40.18.3	Bacteria;Lentisphaerae;PBS-III-20;uncultured_bacterium	1	13	0	0	0	0	0	0	0	0	0	0	0	0	0	0	0	0	0	0	0	0	0	0	0	0	2	0	0	0	0	0	2	3	0	0	4	2	0
4	0.1.49.11.6	Bacteria;Proteobacteria;Gammaproteobacteria;Alteromonadales	2	13	1	0	0	0	0	0	0	0	6	0	0	0	0	0	0	0	1	0	0	0	0	0	0	0	0	0	0	0	0	1	0	0	0	1	0	0	0
4	0.1.17.3.1	Bacteria;Chlorobi;unclassified;unclassified	1	12	1	0	0	0	0	0	0	0	0	0	0	2	0	0	1	1	0	5	0	0	0	1	1	0	0	0	0	0	0	0	0	0	0	0	0	0	0
4	0.1.2.3.6	Bacteria;Acidobacteria;Subgroup_22;uncultured_Acidobacterium_sp.	1	12	0	0	0	0	0	0	0	0	0	0	0	0	0	0	0	0	0	0	0	0	0	0	0	0	0	4	0	0	0	0	4	0	4	0	0	0	0
4	0.1.21.1.435	Bacteria;Cyanobacteria;Chloroplast;Fusochloris_perforata	1	12	0	0	0	0	0	0	0	0	0	0	0	0	0	0	0	0	0	0	0	0	0	0	0	0	0	0	0	0	0	0	0	0	12	0	0	0	0
4	0.1.14.11.1	Bacteria;Candidate_division_SR1;uncultured_candidate_division_SR1_bacterium;unclassified	1	11	0	0	0	0	0	0	0	0	0	0	0	0	0	0	0	4	0	2	0	0	0	0	3	0	0	0	0	1	0	0	0	0	0	0	0	0	0
4	0.1.3.2.9	Bacteria;Actinobacteria;Actinobacteria;Glycomycetales	1	11	0	0	0	0	0	0	0	0	0	0	0	0	0	0	0	0	0	0	0	2	9	0	0	0	0	0	0	0	0	0	0	0	0	0	0	0	0
4	0.1.49.11.21	Bacteria;Proteobacteria;Gammaproteobacteria;E01-9C-26_marine_group	2	11	0	0	0	0	0	0	0	2	0	0	0	0	0	1	0	0	0	0	0	0	0	0	0	0	0	2	0	0	0	0	0	0	0	0	0	0	0
4	0.1.13.10.1	Bacteria;Candidate_division_OP3;uncultured_bacterium;unclassified	1	10	0	0	0	0	0	0	0	0	0	0	0	0	0	0	0	0	0	1	0	0	2	0	0	0	1	1	1	0	1	0	1	0	0	0	2	0	0
4	0.1.14.9.1	Bacteria;Candidate_division_SR1;uncultured_bacterium;unclassified	1	10	0	0	0	0	0	0	0	0	0	0	0	0	0	0	0	0	0	0	0	0	0	0	0	0	0	0	8	0	0	0	0	0	0	0	0	0	2
4	0.1.34.4.1	Bacteria;Hydrogenedentes;uncultured_Acidobacteria_bacterium;unclassified	1	10	0	0	0	0	0	0	0	0	0	0	0	3	0	0	0	0	0	0	0	0	2	3	1	0	0	0	0	0	1	0	0	0	0	0	0	0	0
4	0.1.57.1.1	Bacteria;Synergistetes;Synergistia;Synergistales	1	10	0	0	0	0	0	0	0	0	0	1	0	0	0	0	0	0	2	0	0	3	0	0	0	0	0	0	0	0	0	0	0	0	0	0	0	0	0
4	0.1.49.7.9	Bacteria;Proteobacteria;Deltaproteobacteria;Desulfovibrionales	1	9	0	0	1	3	0	0	3	0	0	0	0	0	0	0	0	0	0	0	0	0	0	0	0	0	0	0	0	0	0	0	0	0	0	1	1	0	0
4	0.1.59.11.1	Bacteria;TM6;uncultured_Verrucomicrobia_bacterium;unclassified	1	9	1	0	0	0	0	0	0	0	0	0	0	0	0	0	0	0	0	0	0	0	0	0	0	0	4	0	0	0	0	0	2	1	1	0	0	0	0
4	0.1.7.35.1	Bacteria;Armatimonadetes;wastewater_metagenome;unclassified	1	9	0	0	0	0	0	0	0	0	0	0	2	0	0	0	1	1	0	0	1	1	0	0	1	0	0	0	0	0	2	0	0	0	0	0	0	0	0
4	0.1.18.20.13	Bacteria;Chloroflexi;TK10;uncultured_gamma_proteobacterium	1	8	0	0	0	0	0	0	1	0	0	0	0	0	0	0	0	0	0	0	1	0	0	0	0	0	0	0	1	0	0	0	0	0	0	0	0	0	0
4	0.1.2.3.12	Bacteria;Acidobacteria;Subgroup_22;uncultured_proteobacterium	1	8	0	0	0	0	0	0	0	0	0	0	0	0	0	0	0	0	0	0	0	0	0	0	0	0	0	1	0	0	0	0	0	0	0	1	6	0	0
4	0.1.3.2.4	Bacteria;Actinobacteria;Actinobacteria;Bifidobacteriales	1	8	0	0	0	0	0	0	0	0	0	0	1	0	0	0	0	0	0	0	0	0	0	0	0	0	0	0	0	2	0	4	0	0	0	0	0	1	0
4	0.1.32.26.1	Bacteria;Gracilibacteria;uncultured_bacterium_GKS2-174;unclassified	1	8	0	0	0	0	0	0	2	0	0	0	0	0	0	0	0	0	0	0	0	0	0	0	0	0	0	0	6	0	0	0	0	0	0	0	0	0	0
4	0.1.49.4.7	Bacteria;Proteobacteria;Alphaproteobacteria;E6aD10	1	8	0	0	0	0	0	0	0	0	0	0	0	0	0	1	0	0	0	0	0	6	0	0	0	0	0	0	0	0	0	0	0	0	0	0	0	0	0
4	0.1.49.7.7	Bacteria;Proteobacteria;Deltaproteobacteria;Desulfarculales	1	8	0	0	0	0	0	0	0	0	0	0	0	6	0	0	0	0	0	0	0	0	0	1	0	0	0	0	0	0	0	0	0	0	0	0	0	0	1
4	0.1.55.16.1	Bacteria;Saccharibacteria;bacterium_LWQ8;unclassified	1	8	0	0	0	1	0	0	0	0	0	0	1	0	0	0	0	0	2	0	1	0	0	1	1	0	0	0	0	0	0	0	0	0	0	0	0	0	0
4	0.1.18.10.10	Bacteria;Chloroflexi;JG37-AG-4;uncultured_soil_bacterium	1	7	0	0	0	0	0	0	0	0	0	2	0	0	1	0	0	0	1	0	1	0	0	0	0	0	0	0	0	0	0	0	0	0	0	0	0	0	0
4	0.1.18.17.4	Bacteria;Chloroflexi;SAR202_clade;unclassified	1	7	0	0	0	0	0	0	0	0	0	0	0	0	0	0	0	0	1	0	1	1	0	0	0	0	0	1	0	0	0	0	0	0	0	0	0	0	0
4	0.1.2.2.10	Bacteria;Acidobacteria;Holophagae;TPD-58	1	7	0	0	0	0	0	0	0	0	0	0	0	0	0	0	0	0	0	0	0	0	0	0	0	0	0	1	0	0	0	0	0	0	4	0	2	0	0
4	0.1.21.1.645	Bacteria;Cyanobacteria;Chloroplast;Nannochloropsis_gaditana	1	7	0	0	0	0	0	0	0	0	0	0	0	0	0	0	0	0	0	0	0	0	0	0	0	0	0	0	0	0	0	0	0	0	3	0	0	0	4
4	0.1.21.1.705	Bacteria;Cyanobacteria;Chloroplast;Oocystis_solitaria	1	7	0	0	0	0	0	0	0	0	7	0	0	0	0	0	0	0	0	0	0	0	0	0	0	0	0	0	0	0	0	0	0	0	0	0	0	0	0
4	0.1.21.3.5	Bacteria;Cyanobacteria;ML635J-21;uncultured_Halanaerobiaceae_bacterium	1	7	0	0	0	0	0	0	0	0	0	0	0	0	0	0	0	2	0	2	0	0	0	0	0	0	0	0	0	2	0	0	0	0	0	0	0	0	0
4	0.1.40.25.1	Bacteria;Lentisphaerae;unclassified;unclassified	1	7	0	0	0	0	0	0	0	0	0	0	0	0	0	0	0	0	0	0	0	0	0	0	0	0	0	1	2	0	0	0	0	0	0	0	0	3	0
4	0.1.49.7.20	Bacteria;Proteobacteria;Deltaproteobacteria;Sva0485	2	7	0	0	0	0	0	0	0	0	0	0	0	0	0	1	0	0	0	0	0	0	0	0	0	0	0	0	0	0	0	0	0	0	0	0	6	0	0
4	0.1.55.26.1	Bacteria;Saccharibacteria;uncultured_Candidatus_Saccharibacteria_bacterium;unclassified	1	7	0	0	0	0	0	0	0	0	0	0	2	0	0	0	0	0	0	0	0	0	0	0	0	0	0	0	0	0	0	0	0	0	0	3	0	0	1
4	0.1.58.17.1	Bacteria;TA06;uncultured_delta_proteobacterium;unclassified	1	7	0	0	0	0	0	0	0	0	0	0	0	0	0	0	0	0	0	0	0	0	0	0	0	0	2	0	0	0	0	0	3	2	0	0	0	0	0
4	0.1.65.4.1	Bacteria;WD272;uncultured_Firmicutes_bacterium;unclassified	1	7	0	0	0	0	0	0	0	0	0	0	0	0	0	0	0	0	0	0	0	0	0	0	0	0	0	0	0	0	0	0	3	0	4	0	0	0	0
4	0.1.18.13.2	Bacteria;Chloroflexi;Ktedonobacteria;B12-WMSP1	1	6	0	0	0	0	0	0	0	0	0	0	0	0	0	0	0	0	0	0	0	0	0	0	0	0	0	0	0	0	0	0	1	0	0	4	0	0	1
4	0.1.2.3.5	Bacteria;Acidobacteria;Subgroup_22;uncultured_Acidobacteriales_bacterium	1	6	0	0	0	0	0	0	0	0	0	0	0	0	0	0	0	0	0	0	0	0	0	0	0	0	0	0	2	0	0	0	0	1	3	0	0	0	0
4	0.1.21.1.1025	Bacteria;Cyanobacteria;Chloroplast;Thorea_violacea	1	6	0	0	0	0	0	0	0	0	0	0	0	0	0	0	0	0	0	0	0	0	0	0	0	0	6	0	0	0	0	0	0	0	0	0	0	0	0
4	0.1.25.1.3	Bacteria;Elusimicrobia;Elusimicrobia;FCPU453	2	6	0	0	0	0	0	0	0	0	0	0	0	0	0	0	0	0	0	0	0	0	0	0	0	0	0	0	0	0	0	0	1	0	0	0	2	0	3
4	0.1.27.2.9	Bacteria;Firmicutes;Clostridia;unclassified	1	6	0	0	0	0	0	0	0	0	3	1	0	0	0	0	0	0	0	1	0	0	0	0	0	0	0	0	0	0	0	0	0	0	0	0	0	0	0
4	0.1.3.3.1	Bacteria;Actinobacteria;Coriobacteriia;Coriobacteriales	1	6	6	0	0	0	0	0	0	0	0	0	0	0	0	0	0	0	0	0	0	0	0	0	0	0	0	0	0	0	0	0	0	0	0	0	0	0	0
4	0.1.3.6.3	Bacteria;Actinobacteria;MB-A2-108;uncultured_Catenulispora_sp.	1	6	0	0	0	0	0	0	0	0	0	0	0	0	0	0	0	0	0	0	0	0	0	0	0	0	0	0	0	0	0	0	1	1	0	0	0	4	0
4	0.1.42.10.1	Bacteria;Microgenomates;uncultured_Anaerolineales_bacterium;unclassified	1	6	6	0	0	0	0	0	0	0	0	0	0	0	0	0	0	0	0	0	0	0	0	0	0	0	0	0	0	0	0	0	0	0	0	0	0	0	0
4	0.1.42.17.1	Bacteria;Microgenomates;uncultured_candidate_division_WS6_bacterium;unclassified	1	6	0	0	0	0	0	0	0	0	0	0	0	1	0	0	0	0	0	0	0	0	0	0	0	0	0	0	0	2	1	0	0	1	0	0	0	0	1
4	0.1.48.1.2	Bacteria;Planctomycetes;028H05-P-BN-P5;uncultured_bacterium	1	6	0	0	0	0	0	0	0	0	0	0	0	0	0	0	0	0	0	0	0	0	0	0	0	0	0	0	0	0	0	0	0	2	0	0	2	2	0
4	0.1.58.5.1	Bacteria;TA06;unclassified;unclassified	1	6	0	0	0	0	0	0	0	0	0	0	0	0	0	0	0	0	0	0	0	0	0	0	0	0	1	0	0	0	0	0	0	0	1	0	0	4	0
4	0.1.60.1.2	Bacteria;Tenericutes;Mollicutes;Anaeroplasmatales	1	6	0	0	0	0	0	0	0	0	0	0	0	0	0	0	0	0	0	0	0	0	0	0	0	0	0	0	0	0	0	0	0	0	0	0	0	6	0
4	0.1.63.3.20	Bacteria;Verrucomicrobia;OPB35_soil_group;uncultured_Acidobacteria_bacterium	1	6	0	0	0	0	0	0	0	0	3	0	0	0	0	0	0	0	0	0	0	0	0	0	0	0	0	0	0	0	0	0	0	0	1	0	0	2	0
4	0.1.9.10.2	Bacteria;Bacteroidetes;SB-5;unclassified	1	6	0	0	0	0	0	0	0	0	0	0	0	0	0	0	0	0	0	0	0	0	0	0	0	0	0	1	0	0	0	0	1	0	4	0	0	0	0
4	0.1.18.11.4	Bacteria;Chloroflexi;KD4-96;uncultured_Anaerolineae_bacterium	1	5	1	0	0	0	0	0	0	0	0	0	0	0	0	0	0	0	0	0	0	0	0	0	0	0	0	1	0	2	0	0	0	0	0	0	0	1	0
4	0.1.18.2.1	Bacteria;Chloroflexi;Ardenticatenia;Ardenticatenales	1	5	0	0	0	0	0	0	0	0	0	0	0	0	0	0	0	0	0	0	0	0	0	0	0	0	0	0	0	0	0	0	0	0	0	0	0	5	0
4	0.1.21.1.804	Bacteria;Cyanobacteria;Chloroplast;Picea_glauca_(white_spruce)	1	5	0	0	0	1	0	0	0	0	0	0	0	0	0	0	0	0	0	0	0	0	0	0	4	0	0	0	0	0	0	0	0	0	0	0	0	0	0
4	0.1.21.1.840	Bacteria;Cyanobacteria;Chloroplast;Polypodium_polycarpon	1	5	0	0	1	0	0	0	0	0	0	0	0	0	0	0	1	0	0	1	0	0	0	0	0	2	0	0	0	0	0	0	0	0	0	0	0	0	0
4	0.1.60.1.9	Bacteria;Tenericutes;Mollicutes;Mollicutes_RF9	2	5	1	0	0	0	1	0	0	0	2	0	0	1	0	0	0	0	0	0	0	0	0	0	0	0	0	0	0	0	0	0	0	0	0	0	0	0	0
4	0.1.7.18.1	Bacteria;Armatimonadetes;uncultured_Tetrasphaera_sp.;unclassified	1	5	0	0	0	0	0	0	0	0	0	0	0	0	0	0	0	0	0	0	0	0	0	0	0	0	0	0	0	0	4	0	0	1	0	0	0	0	0
4	0.1.18.13.8	Bacteria;Chloroflexi;Ktedonobacteria;Thermogemmatisporales	1	4	0	0	0	0	0	0	0	0	0	0	0	0	0	0	0	0	0	0	0	0	0	0	0	0	0	0	0	0	0	0	0	0	3	0	0	0	1
4	0.1.2.4.5	Bacteria;Acidobacteria;Subgroup_26;uncultured_bacterium	1	4	1	0	0	0	0	0	0	0	0	0	0	0	0	0	0	0	0	1	0	0	0	0	0	0	0	0	0	0	0	2	0	0	0	0	0	0	0
4	0.1.21.1.1146	Bacteria;Cyanobacteria;Chloroplast;uncultured_phototrophic_eukaryote	1	4	1	0	0	0	0	0	0	0	0	0	0	0	0	0	0	0	0	0	0	0	0	0	0	0	0	0	0	0	0	0	0	0	0	3	0	0	0
4	0.1.21.1.795	Bacteria;Cyanobacteria;Chloroplast;Phalacroma_mitra	1	4	0	0	0	0	0	0	0	0	4	0	0	0	0	0	0	0	0	0	0	0	0	0	0	0	0	0	0	0	0	0	0	0	0	0	0	0	0
4	0.1.21.4.1	Bacteria;Cyanobacteria;Melainabacteria;Caenarcaniphilales	2	4	0	0	0	0	0	0	0	0	0	0	0	1	0	0	0	0	0	0	1	0	0	0	0	0	0	0	0	0	0	0	0	0	0	0	1	0	0
4	0.1.34.15.1	Bacteria;Hydrogenedentes;uncultured_candidate_division_BRC1_bacterium;unclassified	1	4	0	0	0	0	0	0	0	0	0	0	0	0	0	0	0	0	0	0	0	0	0	0	0	0	0	0	0	0	0	0	0	4	0	0	0	0	0
4	0.1.39.12.1	Bacteria;Latescibacteria;uncultured_Pelobacter_sp.;unclassified	1	4	0	0	0	0	0	0	0	0	0	0	0	0	0	0	0	0	0	0	0	0	0	0	0	0	0	0	0	0	0	0	2	1	0	0	0	1	0
4	0.1.41.9.1	Bacteria;Marinimicrobia_(SAR406_clade);unclassified;unclassified	1	4	0	0	0	0	0	0	0	0	0	0	0	0	0	0	0	0	0	0	0	2	0	0	0	0	0	0	0	0	0	0	0	0	0	0	0	0	0
4	0.1.48.2.1	Bacteria;Planctomycetes;BD7-11;unclassified	1	4	0	0	0	0	0	0	0	0	0	0	0	0	0	0	0	0	0	0	0	0	0	0	0	0	0	1	0	1	0	0	1	0	0	0	0	0	0
4	0.1.49.11.38	Bacteria;Proteobacteria;Gammaproteobacteria;Order_Incertae_Sedis	1	4	0	0	0	0	0	0	1	0	0	0	0	0	1	0	0	0	0	1	0	0	0	0	0	0	0	0	0	0	0	0	1	0	0	0	0	0	0
4	0.1.49.11.47	Bacteria;Proteobacteria;Gammaproteobacteria;Salinisphaerales	1	4	0	0	0	0	0	0	0	0	0	0	0	0	0	0	0	3	0	0	0	0	0	0	0	0	0	0	0	0	0	0	0	0	0	0	0	0	0
4	0.1.49.6.22	Bacteria;Proteobacteria;Betaproteobacteria;uncultured_bacterium	1	4	0	0	0	0	0	0	0	0	0	0	0	0	0	0	0	0	0	0	0	0	0	0	0	0	4	0	0	0	0	0	0	0	0	0	0	0	0
4	0.1.63.4.8	Bacteria;Verrucomicrobia;Opitutae;Puniceicoccales	1	4	0	0	0	0	0	3	0	0	0	0	0	0	0	0	0	0	0	0	0	0	0	0	0	0	0	0	1	0	0	0	0	0	0	0	0	0	0
4	0.1.65.5.1	Bacteria;WD272;uncultured_Thermoanaerobacteraceae_bacterium;unclassified	1	4	0	0	0	1	0	0	1	0	2	0	0	0	0	0	0	0	0	0	0	0	0	0	0	0	0	0	0	0	0	0	0	0	0	0	0	0	0
4	0.1.7.24.1	Bacteria;Armatimonadetes;uncultured_bacterium_GC55;unclassified	1	4	0	0	0	0	0	0	0	0	0	0	0	0	0	0	0	0	0	0	0	0	0	0	0	0	0	0	0	0	2	2	0	0	0	0	0	0	0
4	0.1.9.4.3	Bacteria;Bacteroidetes;Bacteroidetes_vadinHA17;unclassified	1	4	0	0	0	0	0	0	0	0	0	2	0	0	0	0	0	0	0	0	0	0	0	0	0	0	0	0	0	0	0	0	0	0	0	0	0	0	0
4	0.1.10.5.1	Bacteria;CKC4;uncultured_bacterium;unclassified	1	3	0	0	0	0	0	0	0	0	0	0	0	0	0	0	0	3	0	0	0	0	0	0	0	0	0	0	0	0	0	0	0	0	0	0	0	0	0
4	0.1.18.18.7	Bacteria;Chloroflexi;SHA-26;uncultured_bacterium	1	3	0	0	0	0	0	0	0	0	0	0	0	0	0	0	0	0	0	0	0	0	0	0	0	0	1	0	0	0	0	0	0	1	0	1	0	0	0
4	0.1.18.24.23	Bacteria;Chloroflexi;uncultured;uncultured_eubacterium_WCHB1-50	1	3	0	0	0	0	0	0	0	0	0	0	0	0	0	0	0	0	0	0	0	0	0	0	0	0	0	0	0	0	0	0	2	0	1	0	0	0	0
4	0.1.2.1.15	Bacteria;Acidobacteria;Acidobacteria;Subgroup_21	2	3	0	0	0	0	0	0	0	0	0	0	0	0	2	0	0	0	0	0	0	0	0	0	0	0	0	0	0	0	0	0	0	0	0	0	0	0	0
4	0.1.21.1.1111	Bacteria;Cyanobacteria;Chloroplast;uncultured_Chroococcidiopsis_sp.	1	3	0	0	0	0	0	0	0	0	0	0	0	0	0	0	0	0	0	0	0	0	0	0	0	0	0	0	0	0	0	0	1	0	0	2	0	0	0
4	0.1.21.1.1125	Bacteria;Cyanobacteria;Chloroplast;uncultured_Sutterellaceae_bacterium	1	3	0	0	0	0	0	0	0	0	0	0	0	0	0	0	0	0	0	0	0	0	3	0	0	0	0	0	0	0	0	0	0	0	0	0	0	0	0
4	0.1.21.1.1126	Bacteria;Cyanobacteria;Chloroplast;uncultured_alga	1	3	0	0	0	0	0	0	0	0	0	0	0	0	0	0	0	3	0	0	0	0	0	0	0	0	0	0	0	0	0	0	0	0	0	0	0	0	0
4	0.1.21.1.1152	Bacteria;Cyanobacteria;Chloroplast;uncultured_rhodophyte	1	3	0	0	0	0	0	0	0	0	0	0	0	0	0	0	0	0	0	0	0	0	0	0	0	0	0	0	0	0	0	0	0	0	0	1	0	2	0
4	0.1.21.1.237	Bacteria;Cyanobacteria;Chloroplast;Colobanthus_quitensis	1	3	0	0	0	0	0	0	0	0	0	0	0	0	0	0	0	0	0	0	0	0	2	0	1	0	0	0	0	0	0	0	0	0	0	0	0	0	0
4	0.1.27.2.4	Bacteria;Firmicutes;Clostridia;Halanaerobiales	2	3	0	0	0	0	0	0	0	0	0	0	0	0	0	0	0	0	0	0	1	0	0	0	0	0	0	0	0	0	0	0	0	1	0	0	0	0	0
4	0.1.32.25.1	Bacteria;Gracilibacteria;uncultured_bacterium;unclassified	1	3	0	0	0	0	0	0	0	0	0	0	0	0	0	0	0	0	0	0	1	0	0	0	0	0	0	0	0	0	0	1	0	0	0	0	1	0	0
4	0.1.34.9.1	Bacteria;Hydrogenedentes;uncultured_Fusobacteria_bacterium;unclassified	1	3	0	0	0	0	0	0	0	0	0	0	0	0	0	0	0	0	0	0	0	0	0	0	0	0	0	0	0	0	0	0	0	0	0	0	3	0	0
4	0.1.40.7.1	Bacteria;Lentisphaerae;DEV055;unclassified	1	3	0	0	0	0	0	0	0	0	0	0	0	0	0	0	0	0	0	0	0	0	0	0	0	0	0	0	3	0	0	0	0	0	0	0	0	0	0
4	0.1.42.15.1	Bacteria;Microgenomates;uncultured_anaerobic_bacterium;unclassified	1	3	0	0	0	0	0	0	0	0	0	0	0	0	0	0	0	0	0	0	0	0	0	0	0	0	0	0	3	0	0	0	0	0	0	0	0	0	0
4	0.1.48.2.2	Bacteria;Planctomycetes;BD7-11;uncultured_Planctomycetaceae_bacterium	1	3	0	0	0	0	0	0	0	0	0	0	0	0	0	0	0	0	0	0	0	0	0	0	0	0	3	0	0	0	0	0	0	0	0	0	0	0	0
4	0.1.49.11.11	Bacteria;Proteobacteria;Gammaproteobacteria;BD7-8_marine_group	1	3	0	0	0	0	0	0	0	0	0	0	0	0	0	1	0	0	0	0	0	0	0	0	0	2	0	0	0	0	0	0	0	0	0	0	0	0	0
4	0.1.49.6.13	Bacteria;Proteobacteria;Betaproteobacteria;Procabacteriales	1	3	0	0	0	0	0	0	0	0	0	0	0	0	0	0	0	0	0	0	1	0	0	1	0	0	0	0	0	0	0	0	0	0	0	0	0	0	0
4	0.1.49.7.5	Bacteria;Proteobacteria;Deltaproteobacteria;DTB120	2	3	0	0	0	0	1	0	0	0	0	0	0	0	0	0	0	0	0	0	0	0	0	0	0	0	0	0	0	0	0	0	2	0	0	0	0	0	0
4	0.1.5.3.1	Bacteria;Aminicenantes;unclassified;unclassified	1	3	0	2	0	0	0	0	0	0	0	0	0	0	0	0	0	0	0	0	0	0	0	0	0	0	0	0	0	0	0	0	0	0	0	0	0	0	0
4	0.1.63.3.12	Bacteria;Verrucomicrobia;OPB35_soil_group;bacterium_RS25G	1	3	0	0	0	0	0	0	0	0	0	0	0	0	0	0	0	0	0	0	0	0	0	0	0	0	0	0	0	3	0	0	0	0	0	0	0	0	0
4	0.1.63.3.37	Bacteria;Verrucomicrobia;OPB35_soil_group;uncultured_subdivision_3_bacterium	1	3	0	0	0	0	0	0	0	0	0	0	0	0	0	0	0	0	0	0	0	0	0	0	0	0	0	0	0	0	1	0	0	1	0	0	1	0	0
4	0.1.9.1.2	Bacteria;Bacteroidetes;BSV13;unclassified	1	3	0	0	0	0	0	0	0	0	0	0	3	0	0	0	0	0	0	0	0	0	0	0	0	0	0	0	0	0	0	0	0	0	0	0	0	0	0
4	0.1.9.1.6	Bacteria;Bacteroidetes;BSV13;uncultured_Prolixibacter_sp.	1	3	0	0	0	0	0	0	0	0	0	0	0	0	0	0	0	0	0	0	0	0	0	0	0	0	0	0	0	0	0	0	0	0	3	0	0	0	0
4	0.1.14.7.1	Bacteria;Candidate_division_SR1;unclassified;unclassified	1	2	0	0	0	0	0	0	0	0	0	0	0	0	0	0	0	0	0	0	0	0	0	0	0	0	0	0	0	0	0	0	0	0	2	0	0	0	0
4	0.1.18.18.1	Bacteria;Chloroflexi;SHA-26;unclassified	1	2	0	0	0	0	0	0	0	0	0	0	0	0	0	0	0	0	0	0	0	0	0	0	0	0	0	0	0	0	0	0	0	0	2	0	0	0	0
4	0.1.18.2.3	Bacteria;Chloroflexi;Ardenticatenia;uncultured	1	2	0	0	0	0	0	0	0	0	0	0	0	0	0	0	0	0	0	0	0	0	0	0	0	0	0	0	0	0	0	0	0	0	0	0	0	0	0
4	0.1.18.5.2	Bacteria;Chloroflexi;Chloroflexia;Herpetosiphonales	1	2	0	0	0	0	0	0	0	0	0	0	0	0	0	1	0	0	0	0	0	1	0	0	0	0	0	0	0	0	0	0	0	0	0	0	0	0	0
4	0.1.2.1.11	Bacteria;Acidobacteria;Acidobacteria;Subgroup_18	1	2	0	0	0	0	0	0	0	0	0	0	0	0	0	0	0	0	0	0	0	0	0	0	0	0	0	1	0	0	0	0	0	0	0	0	0	0	0
4	0.1.2.1.14	Bacteria;Acidobacteria;Acidobacteria;Subgroup_20	1	2	0	0	0	0	0	0	0	0	0	0	0	0	0	0	0	0	0	0	0	0	0	0	0	0	0	0	0	0	0	0	0	0	1	0	1	0	0
4	0.1.2.1.21	Bacteria;Acidobacteria;Acidobacteria;Subgroup_9	1	2	0	0	0	0	0	0	0	0	0	0	0	0	0	0	0	0	0	0	0	0	0	0	0	0	0	0	0	0	0	0	0	0	0	0	2	0	0
4	0.1.21.1.194	Bacteria;Cyanobacteria;Chloroplast;Chlorophyta_symbiont_of_Lubomirskia_sp.	1	2	0	0	0	0	0	0	2	0	0	0	0	0	0	0	0	0	0	0	0	0	0	0	0	0	0	0	0	0	0	0	0	0	0	0	0	0	0
4	0.1.21.1.210	Bacteria;Cyanobacteria;Chloroplast;Chrysochromulina_sp._CCMP291	1	2	0	0	0	0	0	0	0	0	2	0	0	0	0	0	0	0	0	0	0	0	0	0	0	0	0	0	0	0	0	0	0	0	0	0	0	0	0
4	0.1.21.1.222	Bacteria;Cyanobacteria;Chloroplast;Coccomyxa_sp._SAG_2325	1	2	0	0	0	0	0	0	0	0	0	0	0	0	0	0	0	2	0	0	0	0	0	0	0	0	0	0	0	0	0	0	0	0	0	0	0	0	0
4	0.1.21.1.580	Bacteria;Cyanobacteria;Chloroplast;Loriellopsis_cavernicola_LF-B5	1	2	0	0	0	0	0	0	0	0	0	0	0	0	0	0	0	0	0	2	0	0	0	0	0	0	0	0	0	0	0	0	0	0	0	0	0	0	0
4	0.1.21.1.91	Bacteria;Cyanobacteria;Chloroplast;Bacillaria_paxillifer	1	2	0	0	0	0	0	0	0	0	0	0	0	2	0	0	0	0	0	0	0	0	0	0	0	0	0	0	0	0	0	0	0	0	0	0	0	0	0
4	0.1.21.1.948	Bacteria;Cyanobacteria;Chloroplast;Selaginella_moellendorffii	1	2	0	0	0	0	2	0	0	0	0	0	0	0	0	0	0	0	0	0	0	0	0	0	0	0	0	0	0	0	0	0	0	0	0	0	0	0	0
4	0.1.21.1.984	Bacteria;Cyanobacteria;Chloroplast;Stichococcus_bacillaris	1	2	0	0	0	0	0	0	0	0	0	0	0	0	0	0	0	0	0	0	0	0	0	0	0	0	0	0	0	0	0	0	0	0	2	0	0	0	0
4	0.1.27.2.7	Bacteria;Firmicutes;Clostridia;Thermoanaerobacterales	1	2	0	0	0	0	0	0	0	0	0	0	0	0	0	0	0	0	0	0	0	0	0	0	0	0	0	0	0	0	0	0	0	1	0	0	0	1	0
4	0.1.27.5.4	Bacteria;Firmicutes;OPB54;unclassified	1	2	0	0	0	0	0	0	0	0	0	0	0	0	0	0	0	0	0	0	0	0	0	0	0	0	2	0	0	0	0	0	0	0	0	0	0	0	0
4	0.1.39.16.1	Bacteria;Latescibacteria;uncultured_bacterium;unclassified	1	2	0	0	0	0	0	0	0	0	0	0	0	0	0	0	0	0	0	0	0	0	0	0	0	0	0	0	2	0	0	0	0	0	0	0	0	0	0
4	0.1.39.30.1	Bacteria;Latescibacteria;uncultured_soil_bacterium_PBS-III-30;unclassified	1	2	0	0	0	0	0	0	0	0	0	0	0	0	0	0	0	0	0	0	0	0	0	0	0	0	0	1	0	0	0	0	0	0	1	0	0	0	0
4	0.1.42.4.1	Bacteria;Microgenomates;Microgenomates_bacterium_SCGC_AAA011-L6;unclassified	1	2	0	0	0	0	0	0	0	0	0	0	0	0	0	0	0	0	0	0	0	0	0	0	0	0	0	0	0	0	0	0	0	0	2	0	0	0	0
4	0.1.47.28.1	Bacteria;Parcubacteria;uncultured_prokaryote;unclassified	1	2	0	0	0	0	0	0	0	0	0	0	0	0	0	0	0	0	0	0	0	0	0	0	1	0	0	0	1	0	0	0	0	0	0	0	0	0	0
4	0.1.47.7.1	Bacteria;Parcubacteria;bacterium_SH4-10;unclassified	1	2	0	0	0	0	0	0	0	0	0	0	0	0	0	0	0	0	0	0	0	0	0	0	0	0	0	0	0	1	0	0	0	0	1	0	0	0	0
4	0.1.48.10.3	Bacteria;Planctomycetes;Planctomycetacia;unclassified	1	2	0	0	0	0	2	0	0	0	0	0	0	0	0	0	0	0	0	0	0	0	0	0	0	0	0	0	0	0	0	0	0	0	0	0	0	0	0
4	0.1.48.14.13	Bacteria;Planctomycetes;vadinHA49;uncultured_planctomycete	1	2	0	0	0	0	0	0	0	0	0	0	0	0	0	0	0	0	0	0	0	0	0	0	0	0	0	0	0	0	2	0	0	0	0	0	0	0	0
4	0.1.48.2.6	Bacteria;Planctomycetes;BD7-11;uncultured_bacterium_PHOS-HE93	1	2	0	0	0	0	0	0	0	0	0	0	0	0	0	0	1	0	0	0	0	0	0	0	0	0	0	0	0	0	0	0	0	1	0	0	0	0	0
4	0.1.48.8.1	Bacteria;Planctomycetes;Pla3_lineage;unclassified	1	2	0	0	0	0	0	0	0	0	0	0	1	0	0	0	0	0	0	0	0	0	0	0	0	0	0	1	0	0	0	0	0	0	0	0	0	0	0
4	0.1.49.11.9	Bacteria;Proteobacteria;Gammaproteobacteria;B38	1	2	0	0	0	0	2	0	0	0	0	0	0	0	0	0	0	0	0	0	0	0	0	0	0	0	0	0	0	0	0	0	0	0	0	0	0	0	0
4	0.1.55.30.1	Bacteria;Saccharibacteria;uncultured_bacterium;unclassified	1	2	0	0	0	0	0	0	0	0	0	0	0	1	0	0	0	0	0	0	0	0	0	0	0	0	0	0	0	0	0	0	0	0	0	0	0	0	0
4	0.1.59.14.1	Bacteria;TM6;uncultured_bacterium_SBRH58;unclassified	1	2	0	0	0	0	0	0	0	0	0	0	0	0	0	0	0	0	0	0	0	0	0	0	0	0	0	0	0	1	0	0	0	0	0	0	1	0	0
4	0.1.63.3.26	Bacteria;Verrucomicrobia;OPB35_soil_group;uncultured_Prosthecobacter_sp.	1	2	0	0	0	0	0	0	0	0	0	0	0	0	0	0	0	0	0	0	0	0	0	0	0	0	0	0	0	0	0	0	0	0	0	0	0	0	0
4	0.1.9.12.2	Bacteria;Bacteroidetes;SM1A07;unclassified	1	2	0	0	0	0	0	0	0	0	0	0	0	0	0	0	0	0	0	0	0	0	0	0	0	0	0	0	0	0	0	0	0	0	2	0	0	0	0
4	0.1.9.14.2	Bacteria;Bacteroidetes;WCHB1-32;unclassified	1	2	0	0	0	0	0	0	0	0	0	0	0	0	0	0	0	0	1	0	0	0	0	0	0	0	0	0	0	1	0	0	0	0	0	0	0	0	0
4	0.1.9.14.6	Bacteria;Bacteroidetes;WCHB1-32;uncultured_bacterium	1	2	1	0	0	0	0	0	0	0	0	0	0	0	0	0	0	0	0	0	0	0	0	0	0	0	0	0	0	0	0	1	0	0	0	0	0	0	0
4	0.1.11.1.1	Bacteria;Caldiserica;Caldisericia;Caldisericales	1	1	0	1	0	0	0	0	0	0	0	0	0	0	0	0	0	0	0	0	0	0	0	0	0	0	0	0	0	0	0	0	0	0	0	0	0	0	0
4	0.1.13.4.1	Bacteria;Candidate_division_OP3;uncultured_Banisveld_landfill_bacterium_BVC56;unclassified	1	1	0	0	0	0	0	0	0	0	0	0	0	0	0	0	0	0	0	0	0	0	0	0	0	0	0	0	0	0	0	0	0	0	0	0	1	0	0
4	0.1.18.15.3	Bacteria;Chloroflexi;P2-11E;uncultured_bacterium	1	1	0	0	0	0	0	0	0	0	0	0	0	0	0	0	0	0	1	0	0	0	0	0	0	0	0	0	0	0	0	0	0	0	0	0	0	0	0
4	0.1.18.17.13	Bacteria;Chloroflexi;SAR202_clade;uncultured_SAR202_cluster_bacterium	1	1	0	0	0	0	0	0	0	0	0	0	0	0	0	0	0	0	0	0	0	0	0	0	0	0	0	0	0	0	0	0	0	0	0	0	0	0	0
4	0.1.18.17.17	Bacteria;Chloroflexi;SAR202_clade;uncultured_deep-sea_bacterium	1	1	0	0	0	0	0	0	0	0	0	0	0	0	0	0	0	0	0	0	0	0	0	0	0	0	0	0	0	0	0	0	0	0	0	0	0	0	0
4	0.1.18.17.19	Bacteria;Chloroflexi;SAR202_clade;uncultured_gamma_proteobacterium	1	1	0	0	0	0	0	0	0	0	0	0	0	0	0	0	0	0	0	0	0	0	0	0	0	0	0	0	0	0	0	0	0	0	0	0	0	0	0
4	0.1.18.17.2	Bacteria;Chloroflexi;SAR202_clade;SAR202_cluster_bacterium_SCGC_AAA240-N13	1	1	0	0	0	0	0	0	0	0	0	0	0	0	0	0	0	0	0	0	0	0	0	0	0	0	0	1	0	0	0	0	0	0	0	0	0	0	0
4	0.1.18.17.7	Bacteria;Chloroflexi;SAR202_clade;uncultured_Chloroflexi_bacterium	1	1	0	0	0	0	0	0	0	0	0	0	0	0	0	0	0	0	0	0	0	0	0	0	0	0	0	0	0	0	0	0	0	0	0	0	0	0	0
4	0.1.18.20.8	Bacteria;Chloroflexi;TK10;uncultured_Dehalococcoidetes_bacterium	1	1	0	0	0	0	0	0	0	0	0	0	0	0	0	0	0	0	0	0	0	0	0	0	0	0	0	0	0	0	0	0	0	0	0	0	0	0	1
4	0.1.18.24.29	Bacteria;Chloroflexi;uncultured;uncultured_soil_bacterium	1	1	0	0	0	0	0	0	0	0	0	0	0	0	0	0	0	0	0	0	0	0	1	0	0	0	0	0	0	0	0	0	0	0	0	0	0	0	0
4	0.1.2.1.12	Bacteria;Acidobacteria;Acidobacteria;Subgroup_19	1	1	0	0	0	0	0	0	0	0	0	0	0	0	0	0	0	0	0	0	0	0	0	0	0	0	0	1	0	0	0	0	0	0	0	0	0	0	0
4	0.1.21.1.15	Bacteria;Cyanobacteria;Chloroplast;Acutodesmus_obliquus	1	1	0	0	0	0	0	0	0	0	0	0	0	0	0	0	0	0	0	0	0	0	0	0	0	0	0	0	0	0	0	0	0	0	1	0	0	0	0
4	0.1.21.1.432	Bacteria;Cyanobacteria;Chloroplast;Frullania_dilatata	1	1	0	0	0	0	0	0	0	0	0	0	0	0	0	0	0	0	0	1	0	0	0	0	0	0	0	0	0	0	0	0	0	0	0	0	0	0	0
4	0.1.21.1.543	Bacteria;Cyanobacteria;Chloroplast;Koliella_longiseta	1	1	0	0	0	0	0	0	0	0	0	0	0	0	0	0	0	0	1	0	0	0	0	0	0	0	0	0	0	0	0	0	0	0	0	0	0	0	0
4	0.1.21.1.566	Bacteria;Cyanobacteria;Chloroplast;Leptosira_terrestris	1	1	0	0	0	0	0	0	0	0	0	0	0	0	0	0	0	0	0	0	0	0	0	0	0	0	0	0	0	0	0	0	0	0	1	0	0	0	0
4	0.1.23.1.1	Bacteria;Deinococcus-Thermus;Deinococci;Deinococcales	1	1	0	0	0	0	0	0	0	0	0	0	0	0	0	0	0	0	0	0	0	0	0	0	0	0	0	0	0	0	0	0	0	0	0	0	0	0	0
4	0.1.26.1.1	Bacteria;Fibrobacteres;Chitinivibrionia;Chitinivibrionales	1	1	0	0	0	0	0	0	0	0	0	0	0	0	0	0	0	0	0	0	0	0	0	0	0	0	0	0	0	0	1	0	0	0	0	0	0	0	0
4	0.1.3.6.7	Bacteria;Actinobacteria;MB-A2-108;uncultured_Micromonospora_sp.	1	1	0	0	0	0	0	0	0	0	0	0	0	0	0	0	0	0	0	0	0	0	0	0	0	0	0	0	0	0	0	0	0	0	0	0	1	0	0
4	0.1.32.9.1	Bacteria;Gracilibacteria;Gyrodactylus_salaris_(gyrodactylosis_fluke);unclassified	1	1	0	0	0	0	0	0	0	0	0	0	0	0	0	0	0	0	0	0	0	0	0	0	0	0	0	0	0	0	0	0	0	0	0	0	1	0	0
4	0.1.40.13.1	Bacteria;Lentisphaerae;Lentisphaeria;Lentisphaerales	1	1	0	0	0	0	0	0	0	0	0	0	0	0	0	0	0	0	0	0	0	0	0	0	1	0	0	0	0	0	0	0	0	0	0	0	0	0	0
4	0.1.41.16.1	Bacteria;Marinimicrobia_(SAR406_clade);uncultured_bacterium_413004-H17;unclassified	1	1	0	0	0	0	0	0	0	0	0	0	0	0	0	0	0	0	0	0	0	0	0	0	0	0	0	0	0	0	0	0	0	0	0	0	0	0	0
4	0.1.41.17.1	Bacteria;Marinimicrobia_(SAR406_clade);uncultured_bacterium_AD261-B2;unclassified	1	1	0	0	0	0	0	0	0	0	0	1	0	0	0	0	0	0	0	0	0	0	0	0	0	0	0	0	0	0	0	0	0	0	0	0	0	0	0
4	0.1.41.3.1	Bacteria;Marinimicrobia_(SAR406_clade);Marinimicrobia_bacterium_SCGC_AAA003-E22;unclassified	1	1	0	0	0	0	0	0	0	1	0	0	0	0	0	0	0	0	0	0	0	0	0	0	0	0	0	0	0	0	0	0	0	0	0	0	0	0	0
4	0.1.41.8.1	Bacteria;Marinimicrobia_(SAR406_clade);marine_metagenome;unclassified	1	1	0	0	0	0	0	0	0	0	0	0	0	0	0	0	0	0	0	0	0	0	0	1	0	0	0	0	0	0	0	0	0	0	0	0	0	0	0
4	0.1.42.13.1	Bacteria;Microgenomates;uncultured_Microgenomates_bacterium;unclassified	1	1	0	0	0	0	0	0	0	0	0	0	0	0	0	0	0	0	0	0	0	0	0	0	0	0	0	0	0	0	0	0	0	1	0	0	0	0	0
4	0.1.42.2.1	Bacteria;Microgenomates;Microgenomates_bacterium_SCGC_AAA011-B20;unclassified	1	1	0	0	0	0	0	0	0	0	0	0	0	0	0	0	0	0	0	0	0	0	0	0	0	0	0	0	0	0	0	0	0	0	0	0	0	0	0
4	0.1.42.29.1	Bacteria;Microgenomates;uncultured_soil_bacterium;unclassified	1	1	0	0	0	0	0	0	0	0	0	0	0	0	0	0	0	0	0	0	0	0	0	0	0	0	0	0	0	0	0	0	0	0	0	0	0	1	0
4	0.1.45.1.15	Bacteria;Omnitrophica;NPL-UPA2;uncultured_planctomycete	1	1	0	0	0	0	0	0	0	0	0	0	0	0	0	0	0	0	0	0	0	0	0	0	0	0	0	1	0	0	0	0	0	0	0	0	0	0	0
4	0.1.45.1.16	Bacteria;Omnitrophica;NPL-UPA2;uncultured_prokaryote	1	1	0	0	0	0	0	0	0	0	0	0	0	0	0	0	0	0	0	0	0	0	1	0	0	0	0	0	0	0	0	0	0	0	0	0	0	0	0
4	0.1.45.1.5	Bacteria;Omnitrophica;NPL-UPA2;uncultured_Flavobacteriaceae_bacterium	1	1	0	0	0	0	0	0	0	0	0	0	0	0	0	0	0	0	0	0	0	0	0	0	0	0	1	0	0	0	0	0	0	0	0	0	0	0	0
4	0.1.46.4.1	Bacteria;PAUC34f;uncultured_bacterium;unclassified	1	1	0	0	0	0	0	0	0	0	0	0	0	0	0	0	0	0	0	0	0	0	0	0	0	0	0	0	0	0	0	0	0	0	0	0	0	0	0
4	0.1.47.16.1	Bacteria;Parcubacteria;uncultured_Parcubacteria_bacterium;unclassified	1	1	0	0	0	0	0	0	0	0	0	0	0	0	0	0	0	0	0	0	0	0	0	0	0	0	0	0	0	0	0	1	0	0	0	0	0	0	0
4	0.1.47.2.1	Bacteria;Parcubacteria;Parcubacteria_bacterium_RAAC4_OD1_1;unclassified	1	1	0	0	0	0	0	0	0	0	0	0	0	0	0	0	0	0	0	0	0	0	0	0	0	0	0	0	0	0	0	0	0	0	1	0	0	0	0
4	0.1.47.25.1	Bacteria;Parcubacteria;uncultured_eubacterium_WCHB1-58;unclassified	1	1	0	0	0	0	0	0	0	0	0	0	0	0	0	0	1	0	0	0	0	0	0	0	0	0	0	0	0	0	0	0	0	0	0	0	0	0	0
4	0.1.48.10.1	Bacteria;Planctomycetes;Planctomycetacia;Brocadiales	1	1	0	0	0	0	0	0	0	0	0	0	0	0	0	0	0	0	1	0	0	0	0	0	0	0	0	0	0	0	0	0	0	0	0	0	0	0	0
4	0.1.48.3.2	Bacteria;Planctomycetes;C47;uncultured_bacterium	1	1	0	0	0	0	0	0	0	0	0	0	0	0	0	0	0	0	0	0	0	0	0	0	0	0	0	0	0	0	0	0	0	1	0	0	0	0	0
4	0.1.48.7.9	Bacteria;Planctomycetes;Phycisphaerae;MSB-3A7_sediment_group	1	1	0	0	0	0	0	0	0	0	0	0	0	0	0	0	0	0	0	1	0	0	0	0	0	0	0	0	0	0	0	0	0	0	0	0	0	0	0
4	0.1.49.1.3	Bacteria;Proteobacteria;AEGEAN-245;uncultured_bacterium	1	1	0	0	0	0	0	0	0	0	0	0	0	0	0	0	0	0	0	0	0	0	0	0	0	0	0	0	0	0	0	0	0	0	0	0	0	0	0
4	0.1.49.11.37	Bacteria;Proteobacteria;Gammaproteobacteria;Orbales	1	1	0	0	0	0	0	0	0	0	0	0	0	0	0	0	0	0	0	0	0	0	1	0	0	0	0	0	0	0	0	0	0	0	0	0	0	0	0
4	0.1.49.17.5	Bacteria;Proteobacteria;SK259;uncultured_bacterium	1	1	0	0	0	0	0	0	0	0	0	0	0	0	0	0	0	0	0	0	0	0	0	0	0	0	0	0	0	1	0	0	0	0	0	0	0	0	0
4	0.1.49.17.7	Bacteria;Proteobacteria;SK259;uncultured_proteobacterium	1	1	0	0	0	0	0	0	0	0	0	0	0	0	0	0	0	0	0	0	0	0	0	0	0	0	0	0	0	0	0	0	0	0	0	1	0	0	0
4	0.1.49.4.10	Bacteria;Proteobacteria;Alphaproteobacteria;OCS116_clade	1	1	0	0	0	0	0	0	0	0	0	0	0	0	0	0	0	0	0	0	0	0	0	0	0	0	1	0	0	0	0	0	0	0	0	0	0	0	0
4	0.1.49.8.6	Bacteria;Proteobacteria;Elev-16S-509;uncultured_proteobacterium	1	1	0	0	0	0	0	0	0	0	0	0	0	0	0	0	0	0	0	0	0	0	0	0	0	0	0	1	0	0	0	0	0	0	0	0	0	0	0
4	0.1.53.5.1	Bacteria;SHA-109;uncultured_Firmicutes_bacterium;unclassified	1	1	0	0	0	0	0	0	0	0	0	0	0	0	0	0	0	0	0	0	0	0	0	0	0	0	0	0	0	0	0	0	0	0	0	0	0	0	0
4	0.1.54.1.1	Bacteria;SM2F11;unclassified;unclassified	1	1	0	0	0	0	0	0	0	0	0	0	0	0	0	0	0	0	0	0	0	0	0	0	0	0	0	0	0	0	0	0	0	1	0	0	0	0	0
4	0.1.55.23.1	Bacteria;Saccharibacteria;metal-contaminated_soil_clone_K20-27;unclassified	1	1	0	0	0	0	0	0	0	0	0	0	0	0	0	0	0	0	0	0	0	0	0	0	0	0	0	0	0	1	0	0	0	0	0	0	0	0	0
4	0.1.55.24.1	Bacteria;Saccharibacteria;soil_bacterium_WF55;unclassified	1	1	1	0	0	0	0	0	0	0	0	0	0	0	0	0	0	0	0	0	0	0	0	0	0	0	0	0	0	0	0	0	0	0	0	0	0	0	0
4	0.1.55.50.1	Bacteria;Saccharibacteria;uncultured_soil_bacterium;unclassified	1	1	0	0	0	0	0	0	0	0	0	0	0	0	0	0	0	0	0	0	0	0	0	0	0	0	0	0	0	0	0	0	0	0	0	0	0	1	0
4	0.1.59.18.1	Bacteria;TM6;uncultured_deep-sea_bacterium;unclassified	1	1	0	0	0	0	0	0	0	0	0	0	0	0	0	0	0	0	0	0	0	0	0	0	0	0	0	0	0	0	0	0	0	0	1	0	0	0	0
4	0.1.59.9.1	Bacteria;TM6;uncultured_Desulfobacteraceae_bacterium;unclassified	1	1	0	0	0	0	0	0	0	0	0	0	0	0	0	0	0	0	0	0	0	0	0	0	0	0	0	0	0	0	0	0	0	0	1	0	0	0	0
4	0.1.63.3.1	Bacteria;Verrucomicrobia;OPB35_soil_group;Oikopleura_dioica	1	1	0	0	0	0	0	0	0	0	0	0	0	0	0	0	0	0	0	0	0	0	0	1	0	0	0	0	0	0	0	0	0	0	0	0	0	0	0
4	0.1.63.3.18	Bacteria;Verrucomicrobia;OPB35_soil_group;bacterium_enrichment_culture_clone_heteroA59_4W	1	1	0	0	0	0	0	0	0	0	0	0	0	0	0	1	0	0	0	0	0	0	0	0	0	0	0	0	0	0	0	0	0	0	0	0	0	0	0
4	0.1.63.4.12	Bacteria;Verrucomicrobia;Opitutae;uncultured_bacterium	1	1	0	0	0	0	0	0	0	0	0	0	0	0	0	0	0	0	0	0	0	0	0	0	0	0	0	0	0	0	0	0	0	0	0	0	0	0	0
4	0.1.63.4.5	Bacteria;Verrucomicrobia;Opitutae;MB11C04_marine_group	1	1	0	0	0	0	0	0	0	0	0	0	0	0	0	0	0	0	0	0	0	0	0	0	0	0	0	0	0	0	0	0	0	0	0	0	0	0	0
4	0.1.64.4.1	Bacteria;WCHB1-60;uncultured_Clostridiales_bacterium;unclassified	1	1	1	0	0	0	0	0	0	0	0	0	0	0	0	0	0	0	0	0	0	0	0	0	0	0	0	0	0	0	0	0	0	0	0	0	0	0	0
4	0.1.64.8.1	Bacteria;WCHB1-60;uncultured_candidate_division_WS5_bacterium;unclassified	1	1	0	0	0	0	0	0	0	0	0	0	0	0	0	0	0	0	0	0	0	0	0	0	0	0	0	0	0	0	0	0	0	0	0	0	0	1	0
4	0.1.7.14.1	Bacteria;Armatimonadetes;uncultured_Kribbella_sp.;unclassified	1	1	0	0	0	0	0	0	0	0	0	0	0	0	1	0	0	0	0	0	0	0	0	0	0	0	0	0	0	0	0	0	0	0	0	0	0	0	0
4	0.1.7.4.1	Bacteria;Armatimonadetes;bacterium_LY17;unclassified	1	1	0	0	0	0	0	0	0	0	0	0	0	0	0	0	0	0	0	0	0	1	0	0	0	0	0	0	0	0	0	0	0	0	0	0	0	0	0
4	0.1.9.10.6	Bacteria;Bacteroidetes;SB-5;uncultured_bacterium	1	1	0	0	0	0	0	0	0	0	0	0	0	0	0	0	0	0	0	1	0	0	0	0	0	0	0	0	0	0	0	0	0	0	0	0	0	0	0
4	0.1.9.3.4	Bacteria;Bacteroidetes;Bacteroidetes_VC2.1_Bac22;unclassified	1	1	0	0	0	0	0	0	0	0	0	0	0	0	0	0	0	0	0	0	0	0	0	0	0	0	0	0	0	0	0	0	0	0	0	0	1	0	0
4	0.1.9.4.22	Bacteria;Bacteroidetes;Bacteroidetes_vadinHA17;uncultured_prokaryote	1	1	0	0	0	0	0	0	0	0	0	0	0	0	0	0	0	0	0	0	0	0	0	1	0	0	0	0	0	0	0	0	0	0	0	0	0	0	0
4	0.1.9.4.7	Bacteria;Bacteroidetes;Bacteroidetes_vadinHA17;uncultured_Bacteroides_sp.	1	1	0	0	0	0	0	0	0	0	0	0	0	0	0	0	0	0	0	0	0	0	0	0	0	0	0	0	0	0	0	0	0	0	0	0	0	0	0

## Sheet: Family
					CA-AT											CA-SE													GR-PE							GR-FL			GR-SO
taxlevel	rankID	taxon	daughterlevels	total	CAATDIS1	CAATDIS3	CAATDIS4	CAATDIS7	CAATDIS8	CAATDIS9	CAATINT1	CAATINT2	CAATINT4	CAATINT6	CAATINT7	CASEDIS1	CASEDIS2	CASEDIS3	CASEDIS4	CASEDIS7	CASEDIS8	CASEINT1	CASEINT2	CASEINT3	CASEINT4	CASEINT6	CASEINT7	CASEINT9	GRDIS1	GRDIS2	GRDIS5	GRDIS7	GRINT2	GRINT4	GRINT6	GRFL2	GRFL6	GRFL9	Ground_soil_1	Ground_soil_2	Ground_soil_3
5	0.1.9.13.1.5	Bacteria;Bacteroidetes;Sphingobacteriia;Sphingobacteriales;Chitinophagaceae	19	161326	6854	674	3961	4919	5723	4467	5491	847	2880	588	3931	6964	1314	1590	5909	4425	851	8590	1396	1455	8320	2171	6568	815	4752	1130	6519	5156	6138	7481	5806	3912	3382	3248	5602	4369	3293
5	0.1.21.1.1108.1	Bacteria;Cyanobacteria;Chloroplast;unclassified;unclassified	1	155432	3104	260	3273	14758	8308	5308	9964	400	3898	1643	6101	4922	877	3253	6032	14552	2997	7732	803	1642	15541	2225	15837	1206	78	54	1471	132	916	1154	532	138	1342	975	40	100	88
5	0.1.2.1.3.1	Bacteria;Acidobacteria;Acidobacteria;Acidobacteriales;Acidobacteriaceae_(Subgroup_1)	11	128963	5496	2114	5856	5114	6276	5384	3942	2253	6386	1883	4181	3562	2000	427	6243	2499	1246	4200	1062	103	998	394	5490	1055	6271	766	2011	1519	1529	4373	3657	1448	2412	8333	2237	1073	4933
5	0.1.2.1.17.8	Bacteria;Acidobacteria;Acidobacteria;Subgroup_3;Unknown_Family	3	86910	4840	769	3617	3668	3272	3899	2505	740	4713	473	2932	2400	659	350	3191	1464	340	3413	461	187	1648	399	2408	483	3879	602	1753	2157	1914	3486	3175	1558	1982	5540	2822	1572	3115
5	0.1.49.4.12.9	Bacteria;Proteobacteria;Alphaproteobacteria;Rhizobiales;Bradyrhizobiaceae	9	65517	2128	1195	2461	1225	2240	1555	2232	741	1434	714	1472	1665	860	474	2725	1265	887	2239	813	413	1248	337	1948	942	2488	867	2123	1479	1811	2805	1477	2161	1125	2225	2645	2165	1440
5	0.1.63.4.7.1	Bacteria;Verrucomicrobia;Opitutae;Opitutales;Opitutaceae	3	59229	3175	831	2367	1504	1968	2328	2182	1976	1969	325	1631	2041	449	459	1613	1400	628	2674	526	740	2261	470	2123	433	1287	330	2109	4184	2724	2861	1459	778	728	523	605	700	399
5	0.1.48.10.2.1	Bacteria;Planctomycetes;Planctomycetacia;Planctomycetales;Planctomycetaceae	16	57873	2977	491	2550	1403	1854	1796	1823	626	3431	244	1675	1444	253	225	1897	1007	174	1820	269	143	786	217	1318	249	2690	359	1923	1890	2410	2280	2312	2010	1536	1528	2560	2930	1924
5	0.1.49.4.12.29	Bacteria;Proteobacteria;Alphaproteobacteria;Rhizobiales;Rhizobiales_Incertae_Sedis	6	50136	2216	440	1542	1754	2413	1536	1872	232	1005	506	1975	1444	373	236	1640	1155	402	1561	322	100	654	150	1853	234	2134	376	1697	2167	1813	3244	1913	776	841	2257	1445	897	1574
5	0.1.9.13.1.18	Bacteria;Bacteroidetes;Sphingobacteriia;Sphingobacteriales;Sphingobacteriaceae	7	49413	889	283	2521	2901	2568	2111	1603	214	2729	315	2692	1879	594	127	2181	1998	471	1198	255	141	1180	214	2831	404	1131	110	1134	854	1128	2182	999	559	1004	2387	1400	997	753
5	0.1.49.7.14.9	Bacteria;Proteobacteria;Deltaproteobacteria;Myxococcales;Haliangiaceae	1	40886	2421	212	371	449	1184	682	1524	190	241	73	828	1263	236	521	628	898	204	2106	471	454	1562	566	1112	159	2308	530	2113	2160	1556	1806	2688	1686	1519	524	800	671	913
5	0.1.63.3.19.1	Bacteria;Verrucomicrobia;OPB35_soil_group;unclassified;unclassified	1	40368	1696	364	2454	1778	1222	1550	1405	577	1518	229	1693	1182	331	100	2004	635	280	984	204	62	379	88	614	254	1847	270	1043	1246	1333	1978	1927	1046	1270	2063	1002	793	1099
5	0.1.49.4.15.7	Bacteria;Proteobacteria;Alphaproteobacteria;Rickettsiales;Mitochondria	16	39756	412	67	2284	2177	430	1414	2645	70	2852	587	3596	2591	467	44	3318	1549	914	3397	44	220	1129	104	4891	797	38	12	329	72	137	340	175	70	527	147	58	39	35
5	0.1.49.4.12.35	Bacteria;Proteobacteria;Alphaproteobacteria;Rhizobiales;unclassified	1	39347	961	555	691	888	813	603	1045	828	752	269	765	911	595	467	976	903	681	1741	781	591	1776	832	1736	671	1452	514	897	869	902	1284	1126	1270	947	680	1751	1193	1042
5	0.1.49.6.5.5	Bacteria;Proteobacteria;Betaproteobacteria;Burkholderiales;Comamonadaceae	21	38575	544	65	313	635	1010	266	746	35	157	118	707	1163	292	448	342	1627	196	1281	453	447	1276	623	1491	171	752	574	2084	1352	1960	1615	1406	1981	1652	281	2749	3777	1039
5	0.1.49.11.53.8	Bacteria;Proteobacteria;Gammaproteobacteria;Xanthomonadales;uncultured	6	38347	710	562	1875	1930	2008	2093	860	1463	2366	424	1426	925	353	99	1668	664	408	603	161	32	313	67	832	292	2217	384	685	379	674	953	970	1169	932	1755	1193	482	1752
5	0.1.2.1.20.15	Bacteria;Acidobacteria;Acidobacteria;Subgroup_6;unclassified	1	35725	1753	188	131	112	1028	60	698	186	23	97	837	699	287	468	146	395	206	856	644	375	343	499	340	136	1720	1476	1103	1212	1727	1555	1444	2598	1071	131	2658	3036	973
5	0.1.49.4.14.3	Bacteria;Proteobacteria;Alphaproteobacteria;Rhodospirillales;Acetobacteraceae	15	35428	390	397	1317	2073	1492	1273	905	300	1018	1100	1422	859	989	355	1053	1303	1078	1243	541	347	1173	561	2062	858	664	189	522	298	468	1105	759	274	312	1311	277	170	342
5	0.1.63.6.1.3	Bacteria;Verrucomicrobia;Spartobacteria;Chthoniobacterales;DA101_soil_group	8	32868	4456	179	65	222	3057	164	1040	61	35	248	1048	2316	298	227	711	551	98	2063	404	137	1685	252	1700	80	937	83	761	1434	685	1542	577	505	421	69	1432	836	531
5	0.1.9.6.1.2	Bacteria;Bacteroidetes;Cytophagia;Cytophagales;Cytophagaceae	19	31579	536	17	85	269	184	88	592	1	25	4	131	916	28	388	235	1019	135	751	96	344	1260	374	684	10	831	502	2790	5385	2835	1890	1645	1945	1750	71	618	1217	556
5	0.1.49.11.53.6	Bacteria;Proteobacteria;Gammaproteobacteria;Xanthomonadales;Xanthomonadales_Incertae_Sedis	4	30668	783	337	1112	330	337	457	599	652	1122	259	524	452	164	79	952	270	138	418	142	79	154	163	378	163	3170	430	2045	1122	798	1349	1254	2050	1353	1128	1286	1036	1529
5	0.1.3.2.8.1	Bacteria;Actinobacteria;Actinobacteria;Frankiales;Acidothermaceae	1	30586	549	1022	3558	932	1226	1933	345	2002	3057	1250	1117	256	436	29	2603	93	54	352	74	4	5	34	109	710	304	108	45	41	26	169	334	76	248	2541	332	42	589
5	0.1.49.4.12.33	Bacteria;Proteobacteria;Alphaproteobacteria;Rhizobiales;Xanthobacteraceae	10	29732	931	664	611	124	296	287	343	1943	745	137	407	282	98	115	388	215	184	366	121	59	218	100	208	116	2223	486	738	316	605	607	1880	1328	1355	1885	2833	1818	2012
5	0.1.49.4.12.17	Bacteria;Proteobacteria;Alphaproteobacteria;Rhizobiales;Hyphomicrobiaceae	10	29206	2002	451	168	240	701	137	939	323	170	103	1010	860	290	439	503	582	282	611	305	695	1138	666	498	182	1016	456	1239	1516	1063	1388	581	1165	558	549	1211	1190	699
5	0.1.49.7.14.3	Bacteria;Proteobacteria;Deltaproteobacteria;Myxococcales;BIrii41	5	24363	469	74	130	465	611	157	801	92	58	29	609	627	213	328	690	531	166	1205	391	587	1141	411	808	251	843	487	2047	1026	1885	1154	796	1307	606	168	207	423	181
5	0.1.49.4.4.1	Bacteria;Proteobacteria;Alphaproteobacteria;Caulobacterales;Caulobacteraceae	9	23819	455	236	510	792	727	599	698	94	384	340	571	568	465	244	591	796	320	692	426	148	541	220	1068	365	609	309	748	654	764	1063	598	701	467	789	588	815	579
5	0.1.68.1.1.1	Bacteria;unclassified;unclassified;unclassified;unclassified	1	22496	899	166	411	820	916	415	836	189	307	125	522	598	171	234	489	541	176	749	262	211	500	211	548	189	970	388	660	956	554	904	832	784	1037	816	653	720	772
5	0.1.48.7.17.13	Bacteria;Planctomycetes;Phycisphaerae;WD2101_soil_group;uncultured_bacterium	1	21812	970	642	1826	619	754	929	744	1104	1154	295	537	705	276	138	810	362	267	516	208	139	499	164	560	340	328	94	250	320	225	702	431	160	193	1577	271	195	345
5	0.1.3.11.2.15	Bacteria;Actinobacteria;Thermoleophilia;Solirubrobacterales;unclassified	1	20949	1069	536	726	347	1229	776	390	530	460	459	809	480	526	320	951	203	373	583	474	498	661	327	316	391	203	87	216	273	251	971	65	185	64	670	207	117	139
5	0.1.2.1.13.5	Bacteria;Acidobacteria;Acidobacteria;Subgroup_2;uncultured_Acidobacteria_bacterium	1	20153	814	677	1235	295	646	544	803	2053	1225	371	364	385	369	89	1140	180	790	428	307	5	3	33	89	285	871	100	177	153	199	638	320	124	366	646	158	55	542
5	0.1.49.6.12.2	Bacteria;Proteobacteria;Betaproteobacteria;Nitrosomonadales;Nitrosomonadaceae	5	20105	883	6	3	25	30	0	147	0	0	1	112	163	3	44	11	107	8	53	19	21	42	22	41	1	1959	629	1689	865	970	500	2290	1915	1850	56	1791	1069	2020
5	0.1.49.11.53.5	Bacteria;Proteobacteria;Gammaproteobacteria;Xanthomonadales;Xanthomonadaceae	20	20073	456	141	206	468	589	487	538	110	362	153	1232	639	288	291	661	497	111	707	240	54	280	98	714	103	648	270	1157	708	782	1347	426	391	631	659	550	516	711
5	0.1.63.6.1.2	Bacteria;Verrucomicrobia;Spartobacteria;Chthoniobacterales;Chthoniobacteraceae	1	20063	440	61	460	636	782	511	913	66	676	93	530	1076	284	117	799	1086	148	974	209	167	1000	256	804	209	363	104	693	635	840	1003	467	545	382	337	346	605	210
5	0.1.18.1.1.1	Bacteria;Chloroflexi;Anaerolineae;Anaerolineales;Anaerolineaceae	4	19651	792	129	60	223	543	80	739	51	118	33	300	784	201	355	306	609	83	1217	308	253	648	348	433	105	464	378	564	1165	673	1496	1311	597	626	72	570	1039	435
5	0.1.49.4.14.16	Bacteria;Proteobacteria;Alphaproteobacteria;Rhodospirillales;Rhodospirillaceae	14	19518	407	128	314	422	377	287	383	54	147	125	402	354	226	86	313	288	192	280	179	20	63	59	306	130	1331	583	1292	1419	897	1281	880	1017	586	551	917	799	495
5	0.1.49.7.14.18	Bacteria;Proteobacteria;Deltaproteobacteria;Myxococcales;Polyangiaceae	6	18210	556	321	1208	480	502	703	438	551	749	285	639	392	226	119	758	307	270	618	223	59	233	93	507	231	482	198	513	362	437	660	535	488	478	517	321	332	421
5	0.1.31.1.3.1	Bacteria;Gemmatimonadetes;Gemmatimonadetes;Gemmatimonadales;Gemmatimonadaceae	3	17238	1194	39	27	90	345	91	375	44	11	21	342	577	176	130	320	397	77	909	233	179	544	228	350	113	745	301	467	656	502	376	1369	902	855	612	834	767	676
5	0.1.49.4.20.16	Bacteria;Proteobacteria;Alphaproteobacteria;Sphingomonadales;Sphingomonadaceae	11	17128	293	14	105	472	201	82	246	25	119	37	136	549	206	358	140	2232	261	472	216	672	2127	685	635	68	197	118	610	248	583	539	177	396	367	25	301	873	268
5	0.1.2.1.13.4	Bacteria;Acidobacteria;Acidobacteria;Subgroup_2;unclassified	1	16977	387	521	939	524	545	732	294	542	979	134	239	96	178	19	860	19	188	143	50	6	5	13	14	215	985	143	87	41	32	322	530	316	795	1665	446	406	1676
5	0.1.3.2.15.1	Bacteria;Actinobacteria;Actinobacteria;Pseudonocardiales;Pseudonocardiaceae	10	16960	1965	156	312	311	1176	259	328	291	900	299	1492	624	264	353	824	395	117	754	125	97	621	59	408	144	171	24	271	289	502	892	68	81	66	257	50	34	22
5	0.1.48.7.17.9	Bacteria;Planctomycetes;Phycisphaerae;WD2101_soil_group;unclassified	1	16384	666	248	488	536	919	757	747	292	574	251	640	594	313	175	834	337	303	721	223	189	535	179	486	324	242	84	287	473	371	418	324	141	130	336	167	179	144
5	0.1.49.11.42.2	Bacteria;Proteobacteria;Gammaproteobacteria;Pseudomonadales;Pseudomonadaceae	2	15872	51	12	53	82	229	9	62	0	4	0	140	349	114	23	21	179	23	17	17	8	38	20	1138	4	42	121	616	125	404	326	160	440	467	35	4025	5613	306
5	0.1.3.2.12.1	Bacteria;Actinobacteria;Actinobacteria;Micromonosporales;Micromonosporaceae	16	14989	683	70	23	167	412	93	836	9	22	55	271	521	271	269	502	630	123	1288	193	226	649	223	385	191	335	127	357	412	400	698	155	818	342	137	363	815	219
5	0.1.49.4.12.34	Bacteria;Proteobacteria;Alphaproteobacteria;Rhizobiales;alphaI_cluster	4	14741	191	500	1201	592	557	777	394	566	860	331	458	211	259	68	721	205	264	361	142	16	69	53	375	399	220	54	151	159	193	362	184	82	96	1077	170	121	175
5	0.1.3.11.2.14	Bacteria;Actinobacteria;Thermoleophilia;Solirubrobacterales;YNPFFP1	4	12617	251	670	913	262	322	735	129	987	812	875	557	162	250	14	778	56	107	111	113	13	11	29	64	429	62	7	14	12	9	84	45	9	9	363	28	0	37
5	0.1.49.7.14.17	Bacteria;Proteobacteria;Deltaproteobacteria;Myxococcales;Phaselicystidaceae	1	12530	1032	30	19	115	261	61	544	3	22	6	140	416	26	322	29	347	63	790	93	111	354	205	181	16	125	165	833	2022	685	748	813	239	152	21	44	155	44
5	0.1.3.11.2.9	Bacteria;Actinobacteria;Thermoleophilia;Solirubrobacterales;Patulibacteraceae	1	12157	1178	88	3	34	371	9	500	1	1	36	220	550	222	468	55	225	64	608	481	997	1326	806	328	46	62	32	136	211	173	646	37	111	41	2	83	32	7
5	0.1.3.2.10.1	Bacteria;Actinobacteria;Actinobacteria;Kineosporiales;Kineosporiaceae	6	12145	288	24	43	96	166	14	350	5	14	22	205	605	241	382	85	619	117	1035	247	418	1162	515	895	72	59	74	524	831	424	623	18	202	83	12	56	72	17
5	0.1.21.2.9.1	Bacteria;Cyanobacteria;Cyanobacteria;SubsectionIV;FamilyI	4	11562	3	3	42	1336	203	16	219	0	23	10	198	627	189	56	147	1298	112	630	72	287	4410	377	522	56	9	0	127	0	96	20	2	8	52	0	0	0	0
5	0.1.3.11.2.13	Bacteria;Actinobacteria;Thermoleophilia;Solirubrobacterales;TM146	6	10779	215	250	167	321	284	443	439	483	308	192	468	416	414	81	614	144	361	219	301	7	35	58	95	755	375	52	67	13	135	231	91	62	74	357	272	81	170
5	0.1.49.6.5.2	Bacteria;Proteobacteria;Betaproteobacteria;Burkholderiales;Burkholderiaceae	10	10712	93	75	490	111	136	137	85	103	619	154	173	57	123	7	328	116	91	118	15	11	33	60	165	72	252	54	92	156	141	354	270	76	50	855	1641	468	2125
5	0.1.21.1.166.1	Bacteria;Cyanobacteria;Chloroplast;Cercis_gigantea;unclassified	1	10112	1693	144	951	0	0	0	1	64	345	26	1	0	0	0	0	3	0	1	0	0	0	0	5	0	70	12	44	55	55	100	17	247	6000	2	68	47	25
5	0.1.49.7.14.26	Bacteria;Proteobacteria;Deltaproteobacteria;Myxococcales;unclassified	1	10058	277	81	58	250	346	94	252	19	49	51	308	300	135	118	407	199	114	539	199	99	254	123	259	66	310	172	430	373	358	518	562	409	367	175	185	188	291
5	0.1.49.6.15.11	Bacteria;Proteobacteria;Betaproteobacteria;SC-I-84;unclassified	1	10014	472	39	30	154	231	33	291	1	13	13	174	317	86	108	90	172	49	483	173	56	331	107	325	34	391	188	537	220	606	450	424	412	417	181	801	558	300
5	0.1.3.2.17.1	Bacteria;Actinobacteria;Actinobacteria;Streptomycetales;Streptomycetaceae	4	9627	492	44	172	47	103	41	161	113	60	32	166	55	38	51	102	186	44	151	117	21	65	36	123	40	429	119	367	323	194	602	94	155	72	646	1660	994	892
5	0.1.3.11.2.3	Bacteria;Actinobacteria;Thermoleophilia;Solirubrobacterales;480-2	9	9528	501	34	67	135	169	17	182	11	24	78	151	295	133	219	73	334	225	308	150	302	358	197	583	149	191	145	264	463	707	492	58	417	39	60	353	360	108
5	0.1.49.6.21.1	Bacteria;Proteobacteria;Betaproteobacteria;unclassified;unclassified	1	9171	375	24	127	150	109	27	167	16	33	27	161	273	62	52	75	198	73	218	140	79	210	64	193	20	538	218	552	311	376	558	721	479	455	106	407	471	438
5	0.1.3.11.1.3	Bacteria;Actinobacteria;Thermoleophilia;Gaiellales;uncultured	11	8937	565	119	58	66	234	91	182	117	47	81	177	108	130	87	130	47	108	234	152	27	37	32	120	117	465	244	250	227	198	234	290	269	283	280	958	374	379
5	0.1.49.4.14.17	Bacteria;Proteobacteria;Alphaproteobacteria;Rhodospirillales;Rhodospirillales_Incertae_Sedis	4	8873	200	127	206	115	169	122	168	155	156	79	157	171	161	96	152	132	90	254	119	79	101	86	99	69	568	228	421	261	390	438	276	519	241	128	417	419	311
5	0.1.3.2.11.13	Bacteria;Actinobacteria;Actinobacteria;Micrococcales;Microbacteriaceae	14	8542	53	29	174	328	286	166	257	9	98	87	264	226	106	45	145	359	205	390	76	81	128	46	457	111	137	109	482	243	494	600	64	389	153	409	263	285	128
5	0.1.49.11.30.1	Bacteria;Proteobacteria;Gammaproteobacteria;Legionellales;Coxiellaceae	6	8430	930	64	342	184	218	316	348	98	224	60	318	217	106	38	194	103	56	143	63	18	62	29	67	53	305	45	350	331	330	490	313	181	272	322	161	221	275
5	0.1.49.4.4.2	Bacteria;Proteobacteria;Alphaproteobacteria;Caulobacterales;Hyphomonadaceae	5	8113	261	1	0	23	96	1	112	3	0	0	53	187	24	83	24	100	17	233	41	51	125	83	468	2	446	207	585	474	400	204	758	654	408	14	606	771	192
5	0.1.3.2.8.3	Bacteria;Actinobacteria;Actinobacteria;Frankiales;Frankiaceae	3	7794	223	76	261	324	476	316	273	59	195	140	432	310	161	161	401	289	187	438	98	99	287	92	552	168	78	13	73	43	85	240	36	28	8	294	37	3	30
5	0.1.65.6.1.1	Bacteria;WD272;uncultured_bacterium;unclassified;unclassified	1	7467	32	231	572	430	471	309	124	409	434	461	320	92	124	38	494	73	132	107	56	5	21	33	347	255	59	17	19	14	11	98	34	2	12	234	14	7	44
5	0.1.49.6.5.6	Bacteria;Proteobacteria;Betaproteobacteria;Burkholderiales;Oxalobacteraceae	14	7230	26	12	69	112	228	46	78	7	53	9	70	198	134	37	57	833	18	237	192	15	84	39	575	13	77	26	118	122	178	207	632	186	146	28	942	582	361
5	0.1.49.4.14.9	Bacteria;Proteobacteria;Alphaproteobacteria;Rhodospirillales;JG37-AG-20	4	7217	283	43	18	95	488	45	289	16	66	28	91	208	77	46	171	51	19	325	62	2	1	8	106	37	814	88	184	219	163	357	499	175	250	421	256	197	357
5	0.1.49.4.14.7	Bacteria;Proteobacteria;Alphaproteobacteria;Rhodospirillales;DA111	10	7201	125	112	95	55	94	67	132	103	116	117	114	71	100	15	102	62	38	37	80	10	20	25	85	93	635	173	96	36	50	258	397	232	566	1001	250	153	745
5	0.1.49.4.23.1	Bacteria;Proteobacteria;Alphaproteobacteria;unclassified;unclassified	1	6967	191	141	102	85	227	63	238	52	21	45	100	148	96	84	121	100	39	242	89	56	89	63	121	28	322	83	180	157	214	357	249	169	217	912	141	228	333
5	0.1.2.1.18.4	Bacteria;Acidobacteria;Acidobacteria;Subgroup_4;RB41	8	6918	3248	6	4	19	94	2	52	0	0	3	160	237	137	134	10	344	19	121	236	315	98	157	20	6	69	15	31	98	379	174	85	101	25	4	78	83	11
5	0.1.2.1.18.7	Bacteria;Acidobacteria;Acidobacteria;Subgroup_4;uncultured	11	6916	436	3	5	75	44	11	28	2	0	0	28	257	11	91	52	85	378	433	77	45	214	134	234	1	199	105	476	493	525	397	302	385	239	0	309	519	87
5	0.1.3.2.14.1	Bacteria;Actinobacteria;Actinobacteria;Propionibacteriales;Nocardioidaceae	6	6676	397	24	18	57	226	31	188	5	13	34	191	308	179	153	82	215	97	344	185	285	450	160	409	61	74	48	240	115	216	215	112	152	78	58	255	161	74
5	0.1.3.2.20.1	Bacteria;Actinobacteria;Actinobacteria;unclassified;unclassified	1	6673	230	124	144	111	253	176	172	234	289	228	386	420	150	116	580	97	127	282	101	70	144	84	136	174	65	26	64	54	99	164	42	45	21	155	32	63	37
5	0.1.3.1.1.7	Bacteria;Actinobacteria;Acidimicrobiia;Acidimicrobiales;uncultured	17	6631	409	25	219	88	296	253	237	38	367	37	256	177	66	67	719	81	16	226	29	25	67	20	194	40	169	36	227	212	168	182	143	202	111	243	283	194	155
5	0.1.21.4.3.7	Bacteria;Cyanobacteria;Melainabacteria;Obscuribacterales;uncultured_bacterium	1	6506	248	119	490	288	273	563	268	83	420	106	341	125	62	18	304	79	16	128	49	3	39	8	127	27	194	20	155	212	173	374	63	125	62	132	89	111	170
5	0.1.49.23.1.1	Bacteria;Proteobacteria;unclassified;unclassified;unclassified	1	6449	213	116	117	180	155	151	181	37	78	54	157	246	52	87	155	186	46	214	84	56	213	90	173	36	265	81	224	243	229	327	321	239	221	154	202	161	173
5	0.1.3.2.8.7	Bacteria;Actinobacteria;Actinobacteria;Frankiales;unclassified	1	6412	163	74	228	195	272	199	249	88	272	144	282	213	162	94	239	168	140	385	110	125	181	147	312	115	75	37	117	78	113	164	74	56	37	89	52	93	67
5	0.1.49.4.12.28	Bacteria;Proteobacteria;Alphaproteobacteria;Rhizobiales;Rhizobiaceae	5	6052	96	8	33	117	47	11	62	8	17	23	97	188	94	31	70	410	92	141	24	52	159	48	502	47	118	50	439	190	307	433	68	210	241	54	266	610	137
5	0.1.7.7.1.1	Bacteria;Armatimonadetes;unclassified;unclassified;unclassified	1	5880	244	23	109	229	276	83	174	23	266	20	192	391	83	57	219	158	28	309	57	45	232	80	217	26	151	24	174	176	210	303	124	126	81	169	99	124	192
5	0.1.49.4.15.15	Bacteria;Proteobacteria;Alphaproteobacteria;Rickettsiales;SM2D12	9	5719	179	39	224	183	157	160	165	85	213	27	94	273	67	42	267	147	51	222	70	33	200	36	230	33	151	36	168	266	224	342	151	107	190	95	126	76	157
5	0.1.3.11.2.12	Bacteria;Actinobacteria;Thermoleophilia;Solirubrobacterales;Solirubrobacteraceae	1	5493	547	5	17	25	98	0	96	0	0	2	164	211	71	155	27	133	102	349	163	480	356	260	185	40	47	66	100	199	172	224	40	100	27	10	80	52	27
5	0.1.63.6.1.7	Bacteria;Verrucomicrobia;Spartobacteria;Chthoniobacterales;unclassified	1	5303	88	91	406	400	273	289	327	57	294	57	209	240	67	30	196	156	75	181	44	14	195	15	301	90	36	9	88	111	80	126	30	39	84	77	35	140	33
5	0.1.49.7.14.19	Bacteria;Proteobacteria;Deltaproteobacteria;Myxococcales;Sandaracinaceae	4	5192	91	3	1	41	234	9	154	3	3	1	118	154	18	61	96	102	17	174	34	41	191	30	98	10	65	97	438	220	336	246	351	818	184	7	49	300	45
5	0.1.2.2.7.1	Bacteria;Acidobacteria;Holophagae;Subgroup_10;ABS-19	5	4928	200	7	0	2	14	1	24	1	0	1	0	31	8	29	24	26	9	19	4	750	424	120	87	3	371	184	17	36	77	14	315	523	173	83	218	343	398
5	0.1.49.4.12.20	Bacteria;Proteobacteria;Alphaproteobacteria;Rhizobiales;KF-JG30-B3	5	4783	519	13	15	45	209	18	150	1	1	2	182	195	27	17	53	62	31	170	74	3	37	18	101	13	335	64	87	85	118	244	517	215	153	20	261	157	303
5	0.1.49.4.20.20	Bacteria;Proteobacteria;Alphaproteobacteria;Sphingomonadales;unclassified	1	4770	300	3	12	90	273	9	91	1	1	6	159	243	35	225	39	307	57	217	127	143	420	184	161	9	53	8	124	113	136	231	24	106	40	0	65	89	12
5	0.1.63.3.30.1	Bacteria;Verrucomicrobia;OPB35_soil_group;uncultured_bacterium;unclassified	1	4687	258	27	86	113	142	195	63	24	197	11	124	111	11	7	248	15	14	50	7	12	136	4	16	16	432	32	74	57	58	101	365	230	161	614	148	111	261
5	0.1.9.13.1.21	Bacteria;Bacteroidetes;Sphingobacteriia;Sphingobacteriales;env.OPS_17	6	4669	161	11	5	118	109	21	155	6	23	1	95	200	19	60	91	156	27	317	56	50	280	42	146	20	197	41	238	259	249	284	203	226	243	22	160	94	71
5	0.1.49.11.55.1	Bacteria;Proteobacteria;Gammaproteobacteria;unclassified;unclassified	1	4491	140	18	112	67	58	87	100	45	48	20	83	81	24	22	75	31	13	56	20	14	52	19	73	8	308	62	254	158	101	209	399	278	306	183	264	216	253
5	0.1.49.7.4.2	Bacteria;Proteobacteria;Deltaproteobacteria;Bdellovibrionales;Bdellovibrionaceae	2	4482	146	14	102	141	95	75	89	21	117	15	90	176	26	27	145	118	14	192	27	24	113	24	152	13	171	30	219	210	224	306	195	193	151	174	162	135	171
5	0.1.3.2.6.5	Bacteria;Actinobacteria;Actinobacteria;Corynebacteriales;Mycobacteriaceae	1	4436	77	41	194	124	137	97	83	57	130	91	138	154	47	36	209	166	134	134	41	45	69	28	173	74	106	17	110	87	135	128	48	144	48	138	200	182	47
5	0.1.49.7.13.6	Bacteria;Proteobacteria;Deltaproteobacteria;GR-WP33-30;unclassified	1	4436	98	23	51	81	34	77	35	51	78	11	25	49	5	29	43	23	7	29	9	3	22	4	20	14	408	116	137	161	101	109	303	303	408	366	325	393	272
5	0.1.16.1.1.3	Bacteria;Chlamydiae;Chlamydiae;Chlamydiales;Parachlamydiaceae	5	4326	331	16	125	187	152	104	125	16	230	25	129	107	21	27	180	46	37	179	20	10	113	15	62	31	189	40	171	185	203	168	87	118	113	88	73	183	100
5	0.1.18.20.4.1	Bacteria;Chloroflexi;TK10;unclassified;unclassified	1	4241	155	46	43	40	98	27	138	37	36	57	98	122	163	140	192	83	49	266	107	36	56	74	144	122	89	59	91	156	82	279	122	95	82	39	66	49	59
5	0.1.2.2.9.3	Bacteria;Acidobacteria;Holophagae;Subgroup_7;unclassified	1	4212	854	12	0	12	54	0	171	0	0	11	39	108	37	117	2	24	9	189	79	13	7	118	36	18	108	121	71	113	120	107	70	144	87	0	193	275	76
5	0.1.3.11.1.2	Bacteria;Actinobacteria;Thermoleophilia;Gaiellales;unclassified	1	4060	174	96	69	22	140	122	68	84	37	47	137	44	78	24	80	10	116	86	34	3	7	18	15	79	187	101	36	49	43	241	104	130	99	187	290	137	161
5	0.1.25.1.5.3	Bacteria;Elusimicrobia;Elusimicrobia;Lineage_IIa;unclassified	1	4057	178	43	117	76	162	142	191	25	32	20	89	123	41	13	70	73	35	100	31	12	35	22	110	33	167	47	108	109	242	127	208	160	188	162	180	66	227
5	0.1.63.8.1.1	Bacteria;Verrucomicrobia;Verrucomicrobia_Incertae_Sedis;Unknown_Order;Unknown_Family	1	3987	52	32	399	291	158	238	230	45	184	38	197	210	54	24	292	153	75	98	34	9	36	10	193	60	16	5	69	30	73	226	15	21	24	123	7	15	16
5	0.1.18.13.6.9	Bacteria;Chloroflexi;Ktedonobacteria;Ktedonobacterales;Thermosporotrichaceae	1	3970	57	28	1	8	127	173	844	76	63	90	257	18	147	4	221	13	85	9	14	1	0	2	33	18	133	8	35	37	52	225	39	14	5	92	19	76	64
5	0.1.7.2.1.2	Bacteria;Armatimonadetes;Chthonomonadetes;Chthonomonadales;Chthonomonadaceae	1	3949	130	50	72	166	136	83	164	53	151	82	109	140	139	44	69	152	81	200	69	12	123	66	132	70	55	31	95	65	52	171	89	30	21	132	22	63	54
5	0.1.49.4.12.1	Bacteria;Proteobacteria;Alphaproteobacteria;Rhizobiales;1174-901-12	7	3942	40	19	40	243	148	51	128	9	42	43	133	90	140	78	157	307	301	262	73	51	265	92	307	129	15	2	24	6	37	29	5	3	5	22	0	0	7
5	0.1.26.2.1.6	Bacteria;Fibrobacteres;Fibrobacteria;Fibrobacterales;Fibrobacteraceae	2	3683	94	8	4	29	26	9	56	5	0	0	23	107	7	262	93	132	5	121	56	618	318	73	50	6	124	55	95	142	238	90	71	135	108	93	86	74	43
5	0.1.2.1.13.18	Bacteria;Acidobacteria;Acidobacteria;Subgroup_2;uncultured_forest_soil_bacterium	1	3659	29	129	198	18	36	85	8	268	118	28	39	3	98	0	141	0	8	0	0	0	0	0	2	36	108	14	1	6	0	20	70	36	143	1441	29	22	237
5	0.1.49.7.15.6	Bacteria;Proteobacteria;Deltaproteobacteria;Oligoflexales;unclassified	1	3641	107	25	112	125	79	97	117	28	71	31	72	122	29	41	120	88	36	127	46	17	45	31	100	33	113	51	157	129	136	152	216	119	104	156	125	91	67
5	0.1.48.14.4.1	Bacteria;Planctomycetes;vadinHA49;unclassified;unclassified	1	3624	81	22	110	167	100	117	127	36	93	18	92	135	25	37	57	111	15	173	57	19	53	18	98	35	73	38	211	232	168	256	135	47	75	21	44	27	27
5	0.1.7.1.1.2	Bacteria;Armatimonadetes;Armatimonadia;Armatimonadales;unclassified	1	3586	55	51	483	244	112	100	90	139	177	21	127	109	53	10	128	102	39	83	39	4	56	26	211	26	84	19	40	71	55	127	130	12	26	211	5	35	36
5	0.1.49.7.14.5	Bacteria;Proteobacteria;Deltaproteobacteria;Myxococcales;Cystobacteraceae	3	3470	39	12	36	45	59	60	91	17	47	47	155	120	80	28	77	83	54	443	49	4	13	13	225	234	79	32	109	101	51	126	66	72	150	22	45	12	92
5	0.1.2.1.18.5	Bacteria;Acidobacteria;Acidobacteria;Subgroup_4;Unknown_Family	3	3330	27	0	0	10	30	9	39	0	0	0	13	203	36	30	22	117	31	367	45	372	1051	289	114	3	5	6	18	92	34	21	8	15	25	0	0	17	1
5	0.1.49.7.22.1	Bacteria;Proteobacteria;Deltaproteobacteria;unclassified;unclassified	1	3243	80	4	19	114	61	32	48	5	29	9	61	138	11	29	44	36	13	73	30	36	128	33	87	8	115	47	164	191	150	89	253	250	172	14	99	203	152
5	0.1.3.11.4.1	Bacteria;Actinobacteria;Thermoleophilia;unclassified;unclassified	1	3239	90	53	67	58	75	56	84	3	35	54	57	78	109	66	131	87	92	164	93	43	54	81	104	75	32	59	83	94	124	128	42	93	26	15	108	69	8
5	0.1.49.6.16.12	Bacteria;Proteobacteria;Betaproteobacteria;TRA3-20;unclassified	1	3205	162	9	17	13	83	8	63	1	6	11	64	154	12	28	57	41	6	66	34	20	57	32	47	13	136	53	114	155	101	275	308	257	207	8	176	118	86
5	0.1.49.11.53.7	Bacteria;Proteobacteria;Gammaproteobacteria;Xanthomonadales;unclassified	1	3154	66	30	199	43	48	98	182	59	33	29	36	34	14	20	42	22	25	23	25	11	32	13	15	15	504	63	50	21	25	74	161	97	90	395	57	76	95
5	0.1.63.3.17.1	Bacteria;Verrucomicrobia;OPB35_soil_group;bacterium_enrichment_culture_clone_auto67_4W;unclassified	1	3083	781	436	187	45	6	449	193	96	57	9	40	3	8	1	72	4	18	0	13	0	0	0	1	4	105	6	9	13	61	38	98	12	4	56	0	4	8
5	0.1.21.2.10.1	Bacteria;Cyanobacteria;Cyanobacteria;SubsectionV;FamilyI	2	3037	0	0	6	1065	411	30	0	0	1	7	939	3	0	3	4	95	141	58	0	0	0	3	147	13	0	0	0	0	8	0	0	0	0	0	0	0	0
5	0.1.18.13.6.10	Bacteria;Chloroflexi;Ktedonobacteria;Ktedonobacterales;unclassified	1	2972	2	230	1606	37	39	171	44	246	74	34	169	0	20	0	80	1	7	0	1	0	0	0	0	42	1	3	1	0	1	1	21	5	18	3	2	0	18
5	0.1.3.2.8.6	Bacteria;Actinobacteria;Actinobacteria;Frankiales;Sporichthyaceae	6	2972	115	8	51	51	91	97	104	9	76	68	94	125	75	47	120	90	22	106	44	59	51	48	67	30	55	26	96	142	109	298	33	57	25	43	56	28	29
5	0.1.2.1.17.9	Bacteria;Acidobacteria;Acidobacteria;Subgroup_3;unclassified	1	2861	201	22	39	61	120	71	97	9	70	19	82	124	23	15	101	69	9	161	27	4	33	9	143	11	110	20	64	89	81	341	105	62	75	58	65	44	79
5	0.1.63.9.1.5	Bacteria;Verrucomicrobia;Verrucomicrobiae;Verrucomicrobiales;Verrucomicrobiaceae	10	2842	144	5	36	30	50	15	38	1	44	3	28	144	10	24	72	111	14	134	18	25	124	30	186	16	74	12	299	85	221	65	62	188	74	14	98	172	26
5	0.1.43.1.1.7	Bacteria;Nitrospirae;Nitrospira;Nitrospirales;Nitrospiraceae	3	2730	96	0	0	0	0	1	0	0	0	0	5	1	0	9	0	2	0	7	0	6	4	2	0	0	494	115	48	1	7	1	483	317	564	25	164	144	182
5	0.1.63.6.1.6	Bacteria;Verrucomicrobia;Spartobacteria;Chthoniobacterales;Xiphinematobacteraceae	1	2724	73	28	106	144	119	103	126	13	149	13	73	118	45	13	202	76	31	139	19	4	84	14	37	48	57	3	61	45	81	142	69	40	52	113	10	21	83
5	0.1.21.2.16.1	Bacteria;Cyanobacteria;Cyanobacteria;unclassified;unclassified	1	2713	6	0	20	1285	326	14	15	0	26	22	211	93	2	4	33	158	81	184	3	2	5	4	62	33	0	0	1	0	0	0	0	0	0	0	1	0	0
5	0.1.9.7.1.3	Bacteria;Bacteroidetes;Flavobacteriia;Flavobacteriales;Flavobacteriaceae	8	2678	8	0	3	11	36	5	13	1	9	0	25	116	17	19	5	52	7	15	8	16	92	8	95	1	28	19	476	95	228	60	147	189	332	11	128	247	42
5	0.1.9.13.1.23	Bacteria;Bacteroidetes;Sphingobacteriia;Sphingobacteriales;unclassified	1	2651	154	6	53	76	104	31	92	9	36	10	87	126	9	16	79	29	9	91	10	4	17	16	78	10	124	27	80	123	85	160	164	100	107	89	120	95	110
5	0.1.49.6.5.8	Bacteria;Proteobacteria;Betaproteobacteria;Burkholderiales;unclassified	1	2567	18	5	22	158	114	15	69	0	4	9	59	133	58	39	43	212	104	205	56	24	329	85	282	13	3	2	20	2	28	45	7	21	20	13	18	39	17
5	0.1.49.11.24.1	Bacteria;Proteobacteria;Gammaproteobacteria;Enterobacteriales;Enterobacteriaceae	12	2564	18	2	10	2	35	0	5	2	15	4	38	18	4	6	4	1	5	5	0	0	5	69	384	1	18	85	97	42	43	37	23	434	54	6	24	510	389
5	0.1.49.4.12.18	Bacteria;Proteobacteria;Alphaproteobacteria;Rhizobiales;JG34-KF-361	5	2546	598	0	2	12	118	0	66	0	0	0	45	86	41	98	9	62	11	106	60	104	118	60	100	3	9	6	90	60	46	159	10	36	1	0	50	21	21
5	0.1.2.1.18.6	Bacteria;Acidobacteria;Acidobacteria;Subgroup_4;unclassified	1	2515	68	1	0	2	174	5	2	0	1	1	32	104	2	168	5	1004	44	53	9	56	97	34	161	0	42	18	26	49	20	49	13	75	7	0	9	24	5
5	0.1.49.4.12.31	Bacteria;Proteobacteria;Alphaproteobacteria;Rhizobiales;Rhodobiaceae	6	2399	57	0	0	5	31	0	26	0	0	2	10	20	1	12	4	12	4	20	12	21	26	13	47	3	210	80	44	4	18	42	81	229	200	3	412	492	135
5	0.1.21.1.1137.1	Bacteria;Cyanobacteria;Chloroplast;uncultured_eubacterium_WD215;unclassified	1	2398	0	0	4	111	42	25	4	0	13	1	36	230	9	1	25	268	30	420	12	59	407	82	340	11	1	0	4	11	25	10	1	4	6	21	0	0	0
5	0.1.9.15.1.1	Bacteria;Bacteroidetes;unclassified;unclassified;unclassified	1	2369	95	8	45	56	44	65	68	18	72	6	65	65	4	16	47	77	2	97	7	12	72	19	67	8	103	5	122	88	118	86	94	85	100	81	76	145	147
5	0.1.16.1.1.4	Bacteria;Chlamydiae;Chlamydiae;Chlamydiales;Simkaniaceae	4	2356	105	34	38	10	19	128	32	21	8	1	107	8	7	0	24	5	6	1	2	0	6	1	6	3	127	52	148	40	60	97	121	97	163	199	205	115	240
5	0.1.48.7.12.4	Bacteria;Planctomycetes;Phycisphaerae;Phycisphaerales;Phycisphaeraceae	7	2338	39	12	25	26	39	32	45	13	50	3	25	52	11	12	26	14	5	49	16	14	41	15	52	5	135	47	251	165	158	114	219	177	89	25	126	77	35
5	0.1.3.2.11.14	Bacteria;Actinobacteria;Actinobacteria;Micrococcales;Micrococcaceae	4	2308	24	0	18	0	0	0	4	1	1	0	4	0	12	2	8	3	0	4	3	0	1	0	4	0	15	13	20	5	5	12	75	29	29	1	611	470	906
5	0.1.18.24.4.1	Bacteria;Chloroflexi;uncultured;unclassified;unclassified	1	2290	348	3	3	27	84	1	33	0	0	1	326	53	20	40	2	34	6	124	13	51	129	16	85	0	36	13	66	39	40	86	59	66	38	5	74	148	53
5	0.1.49.7.15.3	Bacteria;Proteobacteria;Deltaproteobacteria;Oligoflexales;Oligoflexaceae	9	2288	20	8	128	32	40	41	30	9	29	6	22	78	12	31	25	100	11	102	15	37	319	26	78	16	65	10	105	79	128	130	93	108	55	34	45	50	35
5	0.1.49.4.12.27	Bacteria;Proteobacteria;Alphaproteobacteria;Rhizobiales;Phyllobacteriaceae	6	2278	76	5	58	9	21	5	16	4	3	7	28	68	18	43	24	51	26	29	22	183	169	44	45	7	17	28	223	93	183	114	17	114	14	8	114	138	26
5	0.1.18.11.5.1	Bacteria;Chloroflexi;KD4-96;uncultured_Chloroflexi_bacterium;unclassified	1	2246	204	13	0	2	495	0	27	0	0	2	14	16	7	25	0	10	11	51	20	17	5	22	43	5	89	54	65	99	79	63	94	108	90	22	144	73	61
5	0.1.3.1.1.6	Bacteria;Actinobacteria;Acidimicrobiia;Acidimicrobiales;unclassified	1	2068	104	4	12	23	41	5	36	5	4	1	21	49	20	27	20	29	10	95	20	20	41	19	43	13	40	41	77	75	89	83	137	174	68	31	155	182	71
5	0.1.63.10.1.1	Bacteria;Verrucomicrobia;unclassified;unclassified;unclassified	1	2067	53	4	22	59	64	55	96	1	20	3	32	93	13	24	29	96	13	83	16	27	133	39	44	6	46	8	96	85	113	111	64	50	49	21	144	70	46
5	0.1.18.11.2.1	Bacteria;Chloroflexi;KD4-96;unclassified;unclassified	1	2064	99	6	6	2	99	8	32	4	7	7	90	36	12	28	6	17	14	37	20	14	13	21	26	7	77	95	107	109	96	100	89	136	48	10	176	147	33
5	0.1.49.4.14.18	Bacteria;Proteobacteria;Alphaproteobacteria;Rhodospirillales;unclassified	1	2047	75	30	44	56	58	45	31	34	33	20	20	15	28	15	55	21	18	34	15	26	20	17	29	15	149	35	40	93	56	68	101	42	91	215	54	43	80
5	0.1.9.13.1.1	Bacteria;Bacteroidetes;Sphingobacteriia;Sphingobacteriales;AKYH767	4	2001	58	0	0	11	88	10	58	0	1	0	22	132	3	4	14	66	2	175	6	1	58	12	26	1	87	9	108	59	60	66	279	150	133	0	122	103	57
5	0.1.2.1.20.66	Bacteria;Acidobacteria;Acidobacteria;Subgroup_6;uncultured_forest_soil_bacterium	1	1994	254	33	7	2	8	0	3	5	1	10	0	2	1	27	1	8	1	0	29	0	7	3	20	3	434	165	6	5	1	25	4	25	117	19	311	39	199
5	0.1.65.9.1.1	Bacteria;WD272;uncultured_forest_soil_bacterium;unclassified;unclassified	1	1956	31	182	153	1	23	26	40	268	187	68	30	4	55	0	41	0	3	0	1	0	0	0	0	9	44	11	0	0	0	11	9	4	0	207	10	7	21
5	0.1.59.5.1.1	Bacteria;TM6;unclassified;unclassified;unclassified	1	1908	89	6	49	21	17	23	45	11	71	7	36	20	8	4	28	7	12	16	7	4	7	0	5	8	143	16	149	86	71	78	59	64	124	165	100	119	126
5	0.1.49.4.12.21	Bacteria;Proteobacteria;Alphaproteobacteria;Rhizobiales;MNG7	5	1892	304	0	2	0	5	1	0	0	0	0	79	53	0	23	0	36	1	73	0	24	20	33	12	0	45	22	195	162	41	34	138	110	14	3	48	304	27
5	0.1.2.1.10.1	Bacteria;Acidobacteria;Acidobacteria;Subgroup_17;unclassified	1	1823	61	0	0	0	10	0	0	0	1	0	23	49	0	2	1	9	0	0	2	12	0	15	0	0	52	103	126	133	85	24	141	202	112	22	142	278	60
5	0.1.16.1.1.7	Bacteria;Chlamydiae;Chlamydiae;Chlamydiales;cvE6	5	1795	160	7	0	12	15	21	24	8	25	0	18	8	2	1	0	1	4	7	2	2	22	4	11	3	162	30	130	55	68	118	113	70	76	27	270	115	93
5	0.1.49.7.14.10	Bacteria;Proteobacteria;Deltaproteobacteria;Myxococcales;KD3-10	3	1745	17	22	61	69	85	36	43	19	38	3	40	61	26	17	47	36	8	136	22	7	75	15	62	12	51	8	31	139	45	88	60	69	33	21	38	33	41
5	0.1.18.10.2.1	Bacteria;Chloroflexi;JG37-AG-4;uncultured_Chloroflexi_bacterium;unclassified	1	1744	31	106	70	0	10	57	50	189	470	70	28	0	26	0	101	0	2	0	4	1	0	0	0	19	3	0	0	0	0	15	2	0	0	95	0	0	37
5	0.1.25.1.6.6	Bacteria;Elusimicrobia;Elusimicrobia;Lineage_IIb;uncultured_bacterium	1	1715	44	6	15	21	72	0	57	1	1	1	10	75	5	15	22	42	8	116	30	2	35	10	38	12	123	40	102	35	52	29	112	106	112	29	118	63	60
5	0.1.49.6.10.1	Bacteria;Proteobacteria;Betaproteobacteria;Methylophilales;Methylophilaceae	5	1708	2	0	0	0	0	0	1	0	8	0	0	4	0	1	0	5	1	9	0	0	10	0	4	0	59	25	178	79	306	51	52	235	275	22	84	227	39
5	0.1.49.11.30.2	Bacteria;Proteobacteria;Gammaproteobacteria;Legionellales;Legionellaceae	3	1692	94	29	78	73	54	42	56	12	45	10	57	35	16	12	105	36	18	21	17	9	16	8	35	7	51	12	59	45	67	124	37	64	24	40	73	32	24
5	0.1.25.1.5.8	Bacteria;Elusimicrobia;Elusimicrobia;Lineage_IIa;uncultured_bacterium	1	1682	179	8	45	8	55	32	51	41	1	4	15	37	9	7	2	17	14	45	9	2	19	9	11	3	69	38	61	66	36	80	75	88	130	12	133	57	107
5	0.1.2.1.18.1	Bacteria;Acidobacteria;Acidobacteria;Subgroup_4;11-24	6	1657	133	1	0	30	16	0	7	0	0	0	182	49	3	57	6	18	5	35	18	94	41	89	46	0	79	29	21	43	28	71	76	69	47	2	53	102	43
5	0.1.49.7.14.25	Bacteria;Proteobacteria;Deltaproteobacteria;Myxococcales;mle1-27	5	1640	23	3	54	49	42	24	27	8	45	9	24	127	17	29	87	68	13	147	42	40	33	31	75	13	23	11	57	39	52	53	50	33	36	18	35	15	44
5	0.1.17.1.1.3	Bacteria;Chlorobi;Chlorobia;Chlorobiales;SJA-28	4	1637	59	0	16	0	14	2	17	0	0	0	25	90	1	11	16	13	9	76	22	11	127	41	10	0	13	4	47	68	69	658	14	71	18	0	36	24	4
5	0.1.16.1.1.8	Bacteria;Chlamydiae;Chlamydiae;Chlamydiales;unclassified	1	1591	93	10	41	34	52	25	25	10	36	1	50	23	7	8	34	16	6	19	9	5	11	2	11	6	60	19	58	97	61	87	109	55	109	50	93	89	104
5	0.1.9.13.1.12	Bacteria;Bacteroidetes;Sphingobacteriia;Sphingobacteriales;PHOS-HE51	4	1571	94	0	1	12	24	3	4	0	1	0	57	235	0	6	11	49	1	104	4	9	123	15	36	0	30	5	67	91	54	93	86	64	37	0	106	127	4
5	0.1.18.23.1.1	Bacteria;Chloroflexi;unclassified;unclassified;unclassified	1	1558	92	16	4	7	22	0	25	5	9	4	49	45	21	18	24	11	16	78	24	65	14	31	5	13	45	25	15	48	32	91	171	71	77	15	86	80	67
5	0.1.49.7.14.27	Bacteria;Proteobacteria;Deltaproteobacteria;Myxococcales;uncultured	3	1540	42	20	28	31	46	21	46	9	27	37	61	100	21	10	58	28	9	118	17	16	21	9	14	20	86	22	72	32	53	34	35	86	55	21	54	23	27
5	0.1.27.1.2.2	Bacteria;Firmicutes;Bacilli;Bacillales;Bacillaceae	5	1518	11	0	13	1	8	3	9	1	6	0	0	5	0	0	5	0	0	1	0	0	1	0	8	0	62	31	35	2	48	0	65	440	87	5	197	273	138
5	0.1.3.11.2.1	Bacteria;Actinobacteria;Thermoleophilia;Solirubrobacterales;0319-6M6	5	1517	239	2	0	1	65	0	36	0	0	2	75	44	18	53	6	38	37	61	44	103	72	49	56	8	6	3	8	45	33	35	0	16	1	2	4	4	0
5	0.1.2.1.19.1	Bacteria;Acidobacteria;Acidobacteria;Subgroup_5;unclassified	1	1494	89	16	12	7	18	18	0	4	10	2	18	0	1	1	7	0	2	2	0	0	0	3	2	2	144	70	38	10	23	23	91	173	140	19	191	178	113
5	0.1.21.2.8.1	Bacteria;Cyanobacteria;Cyanobacteria;SubsectionIII;FamilyI	10	1481	2	2	0	48	21	0	4	0	0	1	11	23	0	1	1	126	49	37	7	74	720	20	35	5	18	1	2	0	8	0	33	0	131	2	1	0	0
5	0.1.17.1.1.2	Bacteria;Chlorobi;Chlorobia;Chlorobiales;OPB56	7	1440	132	4	8	12	20	85	12	4	8	0	17	35	2	22	12	29	3	123	9	8	65	11	34	0	76	8	39	101	43	93	87	50	57	35	40	37	93
5	0.1.3.11.2.4	Bacteria;Actinobacteria;Thermoleophilia;Solirubrobacterales;Conexibacteraceae	1	1439	86	21	40	5	6	29	1	97	209	13	156	0	8	7	8	7	8	93	0	54	2	0	0	5	16	9	100	58	13	15	10	10	1	8	4	25	6
5	0.1.18.13.6.2	Bacteria;Chloroflexi;Ktedonobacteria;Ktedonobacterales;1959-1	1	1427	18	3	28	2	0	6	41	2	22	8	4	7	24	0	819	0	0	0	241	0	0	0	0	0	17	13	9	0	3	0	9	7	20	8	13	7	16
5	0.1.63.3.2.1	Bacteria;Verrucomicrobia;OPB35_soil_group;Unknown_Order;Unknown_Family	1	1389	43	3	40	5	3	6	17	1	3	0	5	9	0	0	34	4	1	13	1	0	0	2	7	0	230	10	53	177	25	60	312	32	100	50	30	10	71
5	0.1.47.20.1.1	Bacteria;Parcubacteria;uncultured_bacterium;unclassified;unclassified	1	1384	92	4	76	5	16	38	57	27	56	1	22	22	2	1	41	18	5	15	1	2	20	3	17	1	101	9	33	100	36	110	64	43	101	96	42	26	51
5	0.1.48.2.5.1	Bacteria;Planctomycetes;BD7-11;uncultured_bacterium;unclassified	1	1374	69	83	121	33	24	96	46	105	119	14	9	21	3	13	4	4	11	46	12	0	0	3	8	14	14	22	38	30	13	52	32	39	50	15	26	10	13
5	0.1.49.11.18.3	Bacteria;Proteobacteria;Gammaproteobacteria;Cellvibrionales;Halieaceae	3	1326	2	0	1	0	0	0	1	0	2	0	2	0	0	0	0	1	0	0	0	0	0	0	2	0	9	24	257	42	242	1	115	184	67	1	78	193	35
5	0.1.59.12.1.1	Bacteria;TM6;uncultured_bacterium;unclassified;unclassified	1	1323	80	8	40	7	20	61	31	2	17	9	11	3	2	0	20	7	1	1	4	0	1	1	7	0	118	8	113	108	23	45	65	63	53	71	71	111	99
5	0.1.9.13.1.9	Bacteria;Bacteroidetes;Sphingobacteriia;Sphingobacteriales;KD3-93	3	1311	43	3	10	5	30	4	53	0	0	0	8	70	2	10	76	76	8	62	16	5	26	7	32	5	83	9	30	58	113	162	76	35	53	0	42	26	27
5	0.1.2.1.20.26	Bacteria;Acidobacteria;Acidobacteria;Subgroup_6;uncultured_Anaeromyxobacter_sp.	1	1307	1	0	0	0	0	0	0	0	0	0	0	1	0	0	0	0	0	0	0	0	0	0	0	0	49	168	5	3	5	0	38	279	36	0	86	397	210
5	0.1.18.11.9.1	Bacteria;Chloroflexi;KD4-96;uncultured_bacterium;unclassified	1	1274	54	8	1	0	24	0	25	0	0	0	98	27	12	33	2	32	9	89	32	18	14	18	57	2	21	43	75	61	128	25	28	64	7	0	39	46	4
5	0.1.7.1.1.4	Bacteria;Armatimonadetes;Armatimonadia;Armatimonadales;uncultured_Chloroflexi_bacterium	1	1244	34	51	67	6	18	118	19	56	112	59	5	18	11	0	74	11	1	6	2	0	2	0	3	2	101	6	11	17	2	9	64	10	10	132	0	11	47
5	0.1.49.4.13.1	Bacteria;Proteobacteria;Alphaproteobacteria;Rhodobacterales;Rhodobacteraceae	11	1220	12	0	1	0	0	0	1	1	11	0	0	18	2	6	0	24	3	5	7	29	12	14	4	0	4	12	175	140	285	16	56	81	70	1	22	135	13
5	0.1.49.7.13.13	Bacteria;Proteobacteria;Deltaproteobacteria;GR-WP33-30;uncultured_Firmicutes_bacterium	1	1196	20	13	149	26	72	59	73	26	187	13	28	15	11	1	38	11	5	33	0	0	0	0	21	4	46	4	4	4	7	67	17	6	20	46	10	20	32
5	0.1.27.1.2.8	Bacteria;Firmicutes;Bacilli;Bacillales;Paenibacillaceae	5	1187	59	3	23	13	11	13	40	3	77	2	21	36	3	4	28	81	3	39	1	1	10	1	19	3	40	2	41	45	67	70	21	39	23	32	109	162	22
5	0.1.2.1.19.2	Bacteria;Acidobacteria;Acidobacteria;Subgroup_5;uncultured_Acidobacteria_bacterium	1	1182	21	0	0	1	12	0	1	0	0	0	48	2	0	2	6	9	0	42	3	1	0	1	1	0	113	45	70	6	19	5	148	157	75	0	158	125	55
5	0.1.56.1.1.6	Bacteria;Spirochaetae;Spirochaetes;Spirochaetales;Spirochaetaceae	3	1178	0	0	0	0	0	0	0	2	0	0	0	0	0	0	1	0	0	0	0	0	0	0	0	0	128	30	127	115	54	46	128	88	229	16	59	4	41
5	0.1.49.4.12.2	Bacteria;Proteobacteria;Alphaproteobacteria;Rhizobiales;A0839	5	1163	7	0	0	5	0	1	3	0	0	0	0	55	1	3	0	18	1	11	3	11	28	10	6	0	108	17	63	22	12	34	190	136	104	0	78	137	54
5	0.1.21.1.1110.1	Bacteria;Cyanobacteria;Chloroplast;uncultured_Chlorophyta;unclassified	1	1147	12	5	27	29	43	28	21	9	173	30	74	48	29	4	59	28	3	112	19	1	8	13	125	28	8	0	17	41	17	9	9	0	0	35	2	0	0
5	0.1.2.1.18.2	Bacteria;Acidobacteria;Acidobacteria;Subgroup_4;DS-100	4	1136	37	1	0	3	0	0	12	0	0	0	0	14	15	75	4	47	6	149	3	68	56	84	31	0	5	13	55	173	6	23	2	17	16	0	1	15	0
5	0.1.49.11.34.4	Bacteria;Proteobacteria;Gammaproteobacteria;NKB5;unclassified	1	1095	110	5	41	26	15	30	25	10	100	0	25	23	4	1	4	12	2	15	4	0	55	2	13	1	42	8	105	16	31	29	30	44	56	25	42	24	42
5	0.1.9.13.1.17	Bacteria;Bacteroidetes;Sphingobacteriia;Sphingobacteriales;Saprospiraceae	6	1089	75	0	0	1	1	4	1	0	12	0	5	110	0	3	36	46	3	70	0	7	64	9	1	0	4	7	87	33	72	54	79	89	27	0	60	108	11
5	0.1.21.1.1124.1	Bacteria;Cyanobacteria;Chloroplast;uncultured_Streptophyta;unclassified	1	1086	0	1	482	14	81	11	412	3	27	14	0	5	0	0	5	26	0	0	2	0	0	0	2	0	0	0	0	0	0	1	0	0	0	0	0	0	0
5	0.1.64.7.1.1	Bacteria;WCHB1-60;uncultured_bacterium;unclassified;unclassified	1	1076	17	2	6	31	42	36	28	1	22	7	22	96	13	29	12	11	10	62	17	2	10	8	42	3	23	0	64	63	23	121	20	28	36	25	26	31	41
5	0.1.63.3.9.1	Bacteria;Verrucomicrobia;OPB35_soil_group;bacterium_Ellin516;unclassified	1	1066	174	0	0	0	17	0	13	0	0	0	37	0	0	0	0	0	0	1	1	0	0	0	0	1	228	9	21	35	12	56	164	41	44	65	63	2	69
5	0.1.49.4.15.9	Bacteria;Proteobacteria;Alphaproteobacteria;Rickettsiales;Rickettsiaceae	3	1060	17	6	4	30	36	8	25	6	23	8	11	43	6	12	51	303	5	56	19	3	20	4	20	11	19	5	33	36	30	33	30	5	16	18	5	18	7
5	0.1.63.6.1.5	Bacteria;Verrucomicrobia;Spartobacteria;Chthoniobacterales;LD29	4	1056	0	0	5	182	29	10	19	0	7	5	66	32	11	4	17	130	23	41	6	4	189	4	218	4	0	1	1	2	1	0	1	6	2	0	0	0	5
5	0.1.49.4.12.8	Bacteria;Proteobacteria;Alphaproteobacteria;Rhizobiales;Beijerinckiaceae	7	1052	7	6	5	62	6	31	20	8	8	8	23	17	24	15	29	110	44	50	23	8	55	23	46	46	60	8	9	1	8	43	9	11	16	14	24	4	7
5	0.1.49.11.53.3	Bacteria;Proteobacteria;Gammaproteobacteria;Xanthomonadales;Nevskiaceae	5	1010	9	3	92	9	12	10	41	17	19	4	2	27	7	16	56	41	7	27	3	3	19	10	19	6	83	10	62	22	16	49	20	19	50	14	14	13	66
5	0.1.49.4.14.10	Bacteria;Proteobacteria;Alphaproteobacteria;Rhodospirillales;KCM-B-15	3	1002	59	3	0	11	17	1	31	0	3	3	14	24	7	10	4	26	2	76	17	2	7	2	66	2	121	25	22	34	22	39	124	60	29	0	21	22	45
5	0.1.48.6.3.1	Bacteria;Planctomycetes;OM190;unclassified;unclassified	1	993	125	1	0	0	15	0	10	0	0	0	13	8	3	4	0	1	0	3	0	3	10	7	0	0	31	52	42	45	73	18	142	116	76	0	66	50	11
5	0.1.25.1.5.9	Bacteria;Elusimicrobia;Elusimicrobia;Lineage_IIa;uncultured_soil_bacterium	1	992	118	34	14	22	39	3	41	2	25	10	32	26	2	1	17	10	0	40	7	0	0	3	14	3	45	11	25	15	35	21	43	48	40	3	76	16	88
5	0.1.63.3.40.1	Bacteria;Verrucomicrobia;OPB35_soil_group;uncultured_verrucomicrobium_DEV059;unclassified	1	973	4	1	0	10	11	2	48	0	0	0	1	8	0	14	5	5	0	18	2	2	16	4	44	0	6	11	109	101	213	37	46	47	24	0	57	59	4
5	0.1.18.5.1.5	Bacteria;Chloroflexi;Chloroflexia;Chloroflexales;Roseiflexaceae	1	972	27	0	0	2	4	1	10	0	8	0	3	52	6	4	0	51	1	150	8	22	98	67	85	0	5	6	54	34	35	59	33	24	10	0	24	58	2
5	0.1.65.1.1.1	Bacteria;WD272;unclassified;unclassified;unclassified	1	969	13	61	62	52	48	39	17	47	64	58	51	13	14	2	43	14	16	6	7	2	21	5	23	17	2	3	0	0	6	11	4	0	0	71	0	0	3
5	0.1.3.11.1.1	Bacteria;Actinobacteria;Thermoleophilia;Gaiellales;Gaiellaceae	1	966	39	0	0	3	9	0	0	0	0	0	4	4	2	15	0	2	0	9	4	5	6	1	3	0	71	47	44	9	12	7	47	65	84	2	259	97	40
5	0.1.49.7.14.4	Bacteria;Proteobacteria;Deltaproteobacteria;Myxococcales;Blfdi19	8	929	38	2	7	0	2	3	1	0	5	0	0	52	3	3	2	31	2	102	16	17	41	17	7	9	62	17	41	35	25	9	60	76	52	6	49	47	45
5	0.1.2.1.13.9	Bacteria;Acidobacteria;Acidobacteria;Subgroup_2;uncultured_Holophaga_sp.	1	924	8	2	22	1	2	5	0	5	14	2	4	0	2	0	2	0	0	0	0	0	0	0	0	2	35	5	2	0	0	0	50	25	310	16	62	2	299
5	0.1.49.4.12.23	Bacteria;Proteobacteria;Alphaproteobacteria;Rhizobiales;Methylobacteriaceae	5	920	3	1	14	45	5	14	21	0	15	8	19	14	16	12	21	66	55	16	18	67	71	31	33	7	18	6	4	6	21	22	13	22	43	32	18	14	32
5	0.1.21.1.220.1	Bacteria;Cyanobacteria;Chloroplast;Coccomyxa_solorinae-saccatae;unclassified	1	919	0	1	16	102	24	35	18	1	21	1	57	48	9	5	22	53	8	57	1	17	104	12	167	9	0	1	17	10	14	19	1	1	0	3	9	3	0
5	0.1.63.3.28.1	Bacteria;Verrucomicrobia;OPB35_soil_group;uncultured_Verrucomicrobia_subdivision_3_bacterium;unclassified	1	916	1	0	0	2	0	0	2	0	0	0	9	6	0	1	1	0	1	0	0	0	0	0	10	0	187	14	27	10	16	41	177	52	118	3	114	14	106
5	0.1.7.1.1.6	Bacteria;Armatimonadetes;Armatimonadia;Armatimonadales;uncultured_bacterium	1	908	17	11	40	55	65	46	36	3	47	9	58	40	10	4	67	31	10	29	3	2	24	7	21	8	14	1	20	12	39	10	12	4	13	84	7	7	9
5	0.1.39.5.1.1	Bacteria;Latescibacteria;unclassified;unclassified;unclassified	1	906	10	0	0	0	1	0	0	0	0	0	0	1	0	0	0	0	0	0	0	0	0	0	0	0	90	81	25	0	2	0	158	84	212	0	79	68	64
5	0.1.63.6.1.4	Bacteria;Verrucomicrobia;Spartobacteria;Chthoniobacterales;FukuN18_freshwater_group	5	888	13	0	15	77	36	6	59	0	31	2	17	64	1	6	9	24	5	19	3	5	56	15	27	2	27	2	125	64	39	46	3	21	13	0	11	8	2
5	0.1.2.1.10.2	Bacteria;Acidobacteria;Acidobacteria;Subgroup_17;uncultured_Acidobacteria_bacterium	1	884	0	0	0	0	0	0	0	0	0	0	0	13	0	0	0	0	2	0	0	0	0	4	0	0	61	94	54	15	9	0	91	114	36	0	105	180	0
5	0.1.49.4.14.13	Bacteria;Proteobacteria;Alphaproteobacteria;Rhodospirillales;MNC12	3	872	32	0	0	0	3	0	0	0	0	0	31	33	1	26	0	12	2	10	7	7	5	15	10	0	37	24	39	30	91	184	59	63	8	0	13	30	20
5	0.1.3.2.8.2	Bacteria;Actinobacteria;Actinobacteria;Frankiales;Cryptosporangiaceae	3	852	27	1	4	7	6	0	42	0	0	3	3	24	4	13	5	8	5	73	11	6	19	7	9	8	6	8	0	3	9	64	9	93	17	2	10	257	5
5	0.1.18.20.7.1	Bacteria;Chloroflexi;TK10;uncultured_Chloroflexus_sp.;unclassified	1	846	41	1	2	1	8	0	10	0	0	0	20	25	7	39	0	22	5	16	15	30	21	65	8	0	18	35	21	42	35	88	53	41	25	0	12	27	4
5	0.1.3.1.1.2	Bacteria;Actinobacteria;Acidimicrobiia;Acidimicrobiales;Acidimicrobiales_Incertae_Sedis	1	832	10	4	9	4	36	9	22	1	4	3	25	23	10	8	25	23	15	34	13	19	36	11	25	8	7	21	70	23	26	40	34	38	8	15	29	38	9
5	0.1.65.2.1.1	Bacteria;WD272;uncultured_Acidobacteria_bacterium;unclassified;unclassified	1	832	0	4	30	148	66	117	15	10	32	10	54	8	6	2	40	40	13	6	3	0	4	4	27	3	0	0	2	3	1	9	0	0	0	125	0	0	6
5	0.1.49.4.15.10	Bacteria;Proteobacteria;Alphaproteobacteria;Rickettsiales;Rickettsiales_Incertae_Sedis	6	830	28	5	23	26	9	10	37	5	34	3	10	20	5	9	27	15	5	28	9	6	13	4	27	4	23	8	32	43	27	55	67	40	42	14	7	49	15
5	0.1.3.1.1.1	Bacteria;Actinobacteria;Acidimicrobiia;Acidimicrobiales;Acidimicrobiaceae	4	827	58	1	36	20	44	5	28	2	8	4	8	42	3	9	33	27	4	63	4	3	25	4	19	1	11	5	40	13	30	37	14	35	11	17	77	44	16
5	0.1.49.11.42.1	Bacteria;Proteobacteria;Gammaproteobacteria;Pseudomonadales;Moraxellaceae	4	820	7	0	0	1	1	2	3	0	0	1	5	0	0	0	2	2	0	11	0	3	10	0	5	0	25	22	100	16	44	20	72	80	75	7	67	144	49
5	0.1.7.9.1.1	Bacteria;Armatimonadetes;uncultured_Armatimonadetes_bacterium;unclassified;unclassified	1	810	58	2	65	35	13	11	22	1	29	2	60	29	5	0	63	14	2	1	4	0	0	0	16	3	21	4	20	47	23	26	19	26	9	63	25	22	31
5	0.1.63.5.1.1	Bacteria;Verrucomicrobia;S-BQ2-57_soil_group;unclassified;unclassified	1	782	122	3	92	0	5	2	15	18	84	1	0	4	2	0	5	0	0	18	2	0	0	0	2	3	71	8	9	12	1	7	33	26	57	39	23	14	43
5	0.1.3.1.1.3	Bacteria;Actinobacteria;Acidimicrobiia;Acidimicrobiales;Iamiaceae	1	766	24	4	6	6	45	11	31	0	0	2	30	5	8	12	11	5	5	15	2	12	36	12	5	1	8	13	53	39	41	22	18	62	20	13	29	49	7
5	0.1.49.7.14.15	Bacteria;Proteobacteria;Deltaproteobacteria;Myxococcales;P3OB-42	6	762	12	3	4	3	9	29	8	8	13	10	14	18	6	2	8	7	1	28	8	1	11	12	17	9	22	17	38	16	45	33	65	45	52	28	29	32	32
5	0.1.3.2.6.6	Bacteria;Actinobacteria;Actinobacteria;Corynebacteriales;Nocardiaceae	7	760	29	10	17	7	11	2	7	8	16	4	9	32	0	6	6	0	7	4	2	0	1	2	3	2	16	14	63	16	32	105	25	42	22	38	54	79	5
5	0.1.49.4.14.8	Bacteria;Proteobacteria;Alphaproteobacteria;Rhodospirillales;I-10	3	759	16	0	0	0	0	0	4	0	1	0	0	0	0	1	0	0	0	0	1	3	0	2	2	0	183	24	23	23	17	9	141	56	48	12	25	63	66
5	0.1.2.2.9.15	Bacteria;Acidobacteria;Holophagae;Subgroup_7;uncultured_candidate_division_OS-K_bacterium	1	758	106	2	0	0	0	0	2	0	0	0	0	0	0	0	0	4	0	0	1	0	0	0	0	0	47	12	0	0	2	4	67	11	3	0	5	24	41
5	0.1.3.2.18.5	Bacteria;Actinobacteria;Actinobacteria;Streptosporangiales;Thermomonosporaceae	5	741	21	0	25	1	3	7	246	23	23	1	8	54	0	0	4	1	0	0	1	2	1	2	4	0	17	3	22	21	13	40	9	14	1	5	4	14	0
5	0.1.49.4.20.13	Bacteria;Proteobacteria;Alphaproteobacteria;Sphingomonadales;Plot4-2H12	1	719	0	11	2	19	36	7	40	0	4	2	31	35	25	6	22	20	12	37	26	5	0	18	13	19	11	11	15	7	16	32	16	4	10	25	16	0	6
5	0.1.63.3.27.1	Bacteria;Verrucomicrobia;OPB35_soil_group;uncultured_Verrucomicrobia_bacterium;unclassified	1	705	109	0	0	3	3	23	2	0	1	1	2	9	0	6	63	11	1	27	0	0	0	0	1	2	45	7	33	58	37	16	56	56	14	16	54	35	5
5	0.1.47.10.1.1	Bacteria;Parcubacteria;unclassified;unclassified;unclassified	1	693	51	2	11	12	32	7	20	4	2	0	12	28	1	0	29	7	2	11	2	0	8	2	11	1	34	3	19	57	37	57	34	22	43	26	26	26	41
5	0.1.18.13.3.2	Bacteria;Chloroflexi;Ktedonobacteria;C0119;uncultured_Chloroflexi_bacterium	1	689	19	0	0	7	16	1	40	0	0	0	10	89	3	12	11	59	6	87	6	8	78	14	47	0	8	0	8	6	30	32	0	20	1	1	11	8	3
5	0.1.49.4.20.8	Bacteria;Proteobacteria;Alphaproteobacteria;Sphingomonadales;Erythrobacteraceae	5	680	1	0	0	2	0	0	0	0	18	0	0	0	1	0	0	4	4	3	1	1	1	1	2	0	5	5	407	9	72	14	0	37	3	0	43	26	0
5	0.1.49.4.15.4	Bacteria;Proteobacteria;Alphaproteobacteria;Rickettsiales;Holosporaceae	2	677	66	8	72	9	16	3	9	25	22	15	11	15	2	2	19	5	2	3	6	1	3	0	2	1	33	10	10	14	33	18	20	24	9	52	9	29	18
5	0.1.49.6.14.1	Bacteria;Proteobacteria;Betaproteobacteria;Rhodocyclales;Rhodocyclaceae	10	668	4	1	0	0	1	1	13	0	0	0	6	16	0	33	5	18	5	2	6	3	4	3	19	1	10	5	95	41	117	40	49	32	32	9	21	23	15
5	0.1.48.7.17.11	Bacteria;Planctomycetes;Phycisphaerae;WD2101_soil_group;uncultured_Planctomycetales_bacterium	1	665	35	2	0	16	127	0	33	0	0	2	43	15	2	3	0	3	1	3	5	0	1	0	4	0	17	5	7	38	25	55	75	22	19	3	31	7	32
5	0.1.49.6.5.1	Bacteria;Proteobacteria;Betaproteobacteria;Burkholderiales;Alcaligenaceae	6	663	2	0	14	0	4	0	7	0	10	0	2	0	0	0	0	1	1	0	0	4	10	1	7	0	76	8	6	0	1	43	91	28	155	0	45	20	121
5	0.1.9.13.1.11	Bacteria;Bacteroidetes;Sphingobacteriia;Sphingobacteriales;NS11-12_marine_group	6	659	14	0	3	2	11	0	9	0	4	0	4	30	0	2	12	12	1	23	2	2	34	6	10	0	15	3	70	47	62	20	28	61	50	1	63	44	9
5	0.1.13.3.1.1	Bacteria;Candidate_division_OP3;unclassified;unclassified;unclassified	1	657	8	1	1	0	2	3	0	0	1	0	0	9	0	2	0	0	1	1	0	1	3	0	0	0	155	21	13	23	17	38	92	44	60	2	46	26	61
5	0.1.3.12.1.1	Bacteria;Actinobacteria;unclassified;unclassified;unclassified	1	655	7	6	4	9	3	2	15	7	1	9	7	10	11	7	22	29	3	16	15	9	20	8	9	3	21	9	29	25	31	17	8	13	31	8	132	11	11
5	0.1.18.16.1.1	Bacteria;Chloroflexi;S085;unclassified;unclassified	1	652	27	2	0	2	13	0	11	0	0	1	7	23	4	18	4	8	4	29	13	2	1	7	10	4	26	19	28	23	26	68	32	42	34	2	44	18	23
5	0.1.2.1.19.8	Bacteria;Acidobacteria;Acidobacteria;Subgroup_5;uncultured_bacterium	1	644	72	2	0	0	4	0	1	0	0	0	6	5	0	2	1	14	0	0	2	5	6	0	10	0	81	14	8	3	21	12	64	70	42	15	61	44	56
5	0.1.9.6.1.7	Bacteria;Bacteroidetes;Cytophagia;Cytophagales;unclassified	1	640	0	2	18	21	2	6	17	0	8	0	9	76	2	19	55	52	2	74	5	5	29	7	29	6	1	1	24	7	50	28	8	9	4	6	0	2	3
5	0.1.3.2.8.5	Bacteria;Actinobacteria;Actinobacteria;Frankiales;Nakamurellaceae	1	629	1	4	0	13	12	6	14	0	0	4	11	14	13	4	13	22	21	37	9	25	16	8	45	13	0	8	31	5	29	18	26	17	25	31	29	21	16
5	0.1.49.4.12.6	Bacteria;Proteobacteria;Alphaproteobacteria;Rhizobiales;BCf3-20	3	628	6	0	26	60	0	17	25	0	9	9	1	44	5	4	81	20	0	49	15	0	2	5	43	13	2	1	22	29	51	19	0	17	6	5	11	5	0
5	0.1.49.4.20.18	Bacteria;Proteobacteria;Alphaproteobacteria;Sphingomonadales;WW2-159	1	628	151	0	0	0	0	0	3	0	0	0	0	37	0	55	3	6	0	0	1	25	20	1	7	0	9	4	55	82	35	10	0	50	6	0	6	25	2
5	0.1.7.34.1.1	Bacteria;Armatimonadetes;uncultured_soil_bacterium;unclassified;unclassified	1	603	14	10	52	6	34	33	33	40	10	29	17	16	21	0	22	9	22	9	7	1	2	2	1	8	14	0	5	12	11	74	3	4	0	15	5	0	9
5	0.1.49.6.9.1	Bacteria;Proteobacteria;Betaproteobacteria;Hydrogenophilales;Hydrogenophilaceae	2	597	10	0	0	6	5	0	14	0	0	4	0	5	1	1	2	3	0	9	0	0	0	0	1	0	0	12	11	12	11	179	6	45	158	0	4	56	7
5	0.1.48.6.9.1	Bacteria;Planctomycetes;OM190;uncultured_bacterium;unclassified	1	592	13	0	0	0	0	0	1	0	0	0	0	7	0	3	0	0	0	15	1	4	8	6	0	0	19	42	59	33	44	2	102	59	57	0	25	30	2
5	0.1.49.11.28.3	Bacteria;Proteobacteria;Gammaproteobacteria;KI89A_clade;unclassified	1	579	1	0	0	0	0	0	0	0	0	0	0	0	0	0	0	0	0	0	0	0	0	0	0	0	31	15	53	1	20	0	96	121	33	0	84	84	22
5	0.1.21.1.218.1	Bacteria;Cyanobacteria;Chloroplast;Climacium_dendroides;unclassified	1	576	0	0	10	135	14	7	2	0	6	9	30	27	1	0	27	82	7	26	7	13	15	8	41	10	0	0	3	0	3	12	4	2	4	3	0	0	0
5	0.1.2.1.20.21	Bacteria;Acidobacteria;Acidobacteria;Subgroup_6;uncultured_Acidobacteria_bacterium	1	570	31	0	0	0	0	0	16	0	0	0	0	1	0	1	0	0	0	0	0	0	0	2	0	2	43	39	17	0	18	1	105	48	34	0	89	47	32
5	0.1.27.1.2.1	Bacteria;Firmicutes;Bacilli;Bacillales;Alicyclobacillaceae	3	569	0	0	2	0	0	0	0	0	0	0	0	0	0	0	0	0	0	0	0	0	0	0	0	0	4	0	0	0	0	0	5	0	0	4	497	38	19
5	0.1.21.4.3.2	Bacteria;Cyanobacteria;Melainabacteria;Obscuribacterales;unclassified	1	549	1	10	70	25	1	35	16	4	45	3	25	1	1	2	10	7	0	0	0	0	7	2	2	2	39	9	13	11	30	22	1	14	0	11	58	10	17
5	0.1.3.2.11.5	Bacteria;Actinobacteria;Actinobacteria;Micrococcales;Cellulomonadaceae	3	549	9	0	10	3	0	0	14	0	0	0	0	18	2	6	1	6	6	4	0	5	16	1	14	0	2	18	65	59	111	43	14	31	10	4	24	21	2
5	0.1.21.4.4.4	Bacteria;Cyanobacteria;Melainabacteria;Vampirovibrionales;uncultured_bacterium	1	548	59	1	0	8	4	1	6	0	4	0	7	71	15	3	7	23	5	5	2	0	7	3	8	0	4	25	25	26	25	5	0	14	67	3	16	63	9
5	0.1.49.4.5.6	Bacteria;Proteobacteria;Alphaproteobacteria;DB1-14;unclassified	1	540	1	1	0	26	28	4	3	0	2	1	11	23	16	7	21	15	7	25	5	12	57	7	48	4	20	2	33	24	22	44	4	12	5	1	13	5	5
5	0.1.49.7.13.17	Bacteria;Proteobacteria;Deltaproteobacteria;GR-WP33-30;uncultured_Syntrophobacteraceae_bacterium	1	535	37	0	0	0	0	0	13	0	0	0	0	0	2	0	0	0	0	0	0	0	0	1	2	0	47	24	7	0	0	135	15	33	15	2	44	71	38
5	0.1.63.4.11.1	Bacteria;Verrucomicrobia;Opitutae;unclassified;unclassified	1	532	65	31	45	6	3	1	36	4	0	0	3	6	0	0	0	1	1	0	1	1	1	1	4	0	76	3	21	22	25	36	46	5	3	5	6	8	6
5	0.1.21.1.723.1	Bacteria;Cyanobacteria;Chloroplast;Oryza_sativa_Japonica_Group;unclassified	1	528	0	0	0	0	0	2	0	0	0	0	0	0	0	0	0	0	0	0	0	0	0	0	2	0	65	0	3	0	323	0	0	2	83	0	9	17	0
5	0.1.34.3.1.1	Bacteria;Hydrogenedentes;unclassified;unclassified;unclassified	1	517	20	3	0	5	15	0	9	1	0	1	23	27	3	3	4	23	5	36	10	6	26	7	22	2	24	5	26	16	22	30	23	7	24	1	17	23	25
5	0.1.64.1.1.1	Bacteria;WCHB1-60;unclassified;unclassified;unclassified	1	512	7	1	2	11	23	1	13	2	6	0	20	45	2	3	12	10	1	18	10	0	19	2	17	0	6	4	32	26	66	16	39	19	7	0	26	12	12
5	0.1.3.11.2.16	Bacteria;Actinobacteria;Thermoleophilia;Solirubrobacterales;uncultured	3	506	10	7	9	4	5	0	27	15	4	0	14	11	6	20	1	15	7	41	20	10	5	13	20	5	3	2	3	6	11	41	4	5	0	24	6	0	6
5	0.1.49.6.11.1	Bacteria;Proteobacteria;Betaproteobacteria;Neisseriales;Neisseriaceae	10	502	0	0	9	1	1	8	1	0	0	0	6	7	0	0	2	6	0	20	0	2	2	1	7	0	27	1	15	68	37	9	83	16	32	31	4	0	90
5	0.1.21.1.738.1	Bacteria;Cyanobacteria;Chloroplast;Paradoxia_multiseta;unclassified	1	497	0	0	0	20	14	4	2	1	21	0	3	6	6	1	6	65	17	17	5	4	22	4	170	17	0	0	7	6	17	6	0	2	14	14	0	0	0
5	0.1.48.7.17.17	Bacteria;Planctomycetes;Phycisphaerae;WD2101_soil_group;uncultured_planctomycete	1	481	1	0	63	26	24	3	22	0	6	2	16	23	12	8	30	20	4	29	11	13	30	13	4	11	1	1	1	13	14	9	6	2	3	8	2	0	1
5	0.1.4.8.1.1	Bacteria;Aerophobetes;uncultured_Geobacillus_sp.;unclassified;unclassified	1	475	20	8	21	5	38	43	35	6	48	3	4	10	1	5	10	7	6	6	9	0	0	0	11	11	8	0	15	10	9	5	13	13	0	0	0	2	1
5	0.1.18.22.2.3	Bacteria;Chloroflexi;Thermomicrobia;JG30-KF-CM45;unclassified	1	473	28	1	0	3	16	0	13	0	0	3	11	21	9	19	9	11	8	23	8	33	21	23	28	11	5	1	11	14	10	21	2	13	3	0	9	13	9
5	0.1.53.3.1.1	Bacteria;SHA-109;unclassified;unclassified;unclassified	1	473	35	3	4	19	32	20	17	0	13	1	28	0	6	6	13	8	6	14	4	7	6	3	13	2	29	2	11	7	26	34	18	16	7	3	3	19	5
5	0.1.49.4.5.10	Bacteria;Proteobacteria;Alphaproteobacteria;DB1-14;uncultured_alpha_proteobacterium	1	464	0	1	80	46	25	6	21	0	9	2	20	14	7	1	23	21	12	8	3	3	32	2	66	5	0	1	0	4	0	20	0	0	0	7	0	0	0
5	0.1.18.3.1.1	Bacteria;Chloroflexi;Caldilineae;Caldilineales;Caldilineaceae	3	463	21	0	0	1	2	1	16	0	0	0	3	17	2	9	4	6	3	61	2	44	49	22	12	0	4	7	12	31	19	14	15	7	2	0	14	18	4
5	0.1.49.11.34.16	Bacteria;Proteobacteria;Gammaproteobacteria;NKB5;uncultured_soil_bacterium	1	457	17	4	7	18	13	3	9	1	9	1	5	11	2	3	30	3	1	16	1	0	2	4	4	1	18	5	28	16	25	72	5	44	19	0	37	1	5
5	0.1.18.13.6.8	Bacteria;Chloroflexi;Ktedonobacteria;Ktedonobacterales;Ktedonobacteraceae	3	455	0	1	9	2	0	70	2	0	54	2	30	0	0	0	0	0	1	34	1	0	0	0	0	88	1	0	0	2	5	0	99	4	23	0	11	0	6
5	0.1.3.2.5.1	Bacteria;Actinobacteria;Actinobacteria;Catenulisporales;Actinospicaceae	1	454	3	13	145	3	0	51	0	57	34	0	0	3	2	0	0	1	0	3	0	0	0	0	0	1	5	0	4	0	2	1	2	3	0	86	6	0	22
5	0.1.2.1.7.3	Bacteria;Acidobacteria;Acidobacteria;Subgroup_12;uncultured_bacterium	1	453	47	51	19	9	0	13	13	34	0	2	0	1	0	0	3	0	0	0	0	0	0	0	0	0	32	2	52	9	30	17	12	5	15	9	11	7	24
5	0.1.48.13.1.1	Bacteria;Planctomycetes;unclassified;unclassified;unclassified	1	447	14	5	1	9	20	0	3	1	1	1	29	13	4	6	8	8	2	4	9	1	2	2	8	1	30	21	8	17	7	7	51	48	36	0	11	32	4
5	0.1.2.1.20.31	Bacteria;Acidobacteria;Acidobacteria;Subgroup_6;uncultured_Holophaga_sp.	1	441	84	0	0	0	24	0	0	0	0	0	9	6	0	19	0	0	0	2	0	1	0	8	1	0	25	19	3	9	8	12	45	26	28	0	44	33	21
5	0.1.9.13.1.4	Bacteria;Bacteroidetes;Sphingobacteriia;Sphingobacteriales;CWT_CU03-E12	4	440	20	10	30	0	8	52	0	21	28	0	1	0	0	0	7	0	0	0	0	0	0	0	0	0	63	1	1	0	0	1	6	0	28	63	3	1	76
5	0.1.7.1.1.9	Bacteria;Armatimonadetes;Armatimonadia;Armatimonadales;uncultured_soil_bacterium	1	439	0	55	32	44	29	6	15	9	19	6	20	16	15	2	10	19	5	15	4	0	28	5	18	9	0	0	2	0	3	11	1	1	1	1	0	0	0
5	0.1.43.1.1.2	Bacteria;Nitrospirae;Nitrospira;Nitrospirales;4-29	2	425	3	0	0	0	0	0	0	0	0	5	0	0	0	0	0	0	0	0	0	0	0	0	0	0	76	18	22	28	0	0	87	18	26	35	18	1	45
5	0.1.3.2.11.7	Bacteria;Actinobacteria;Actinobacteria;Micrococcales;Demequinaceae	2	424	0	0	0	0	0	0	0	0	0	0	0	0	0	0	0	0	0	0	0	0	0	0	0	0	3	10	132	13	146	9	5	32	10	0	18	23	4
5	0.1.49.7.15.13	Bacteria;Proteobacteria;Deltaproteobacteria;Oligoflexales;uncultured_bacterium	1	424	28	1	19	6	8	22	17	7	5	4	5	15	3	5	16	18	2	18	7	2	7	5	11	2	22	6	9	8	10	19	30	14	12	6	3	18	5
5	0.1.49.7.15.12	Bacteria;Proteobacteria;Deltaproteobacteria;Oligoflexales;uncultured_Syntrophobacteraceae_bacterium	1	417	44	4	9	6	15	6	13	4	10	5	11	10	6	5	13	1	2	14	5	0	6	0	6	2	12	4	12	17	25	7	6	10	3	31	10	19	13
5	0.1.21.3.2.1	Bacteria;Cyanobacteria;ML635J-21;unclassified;unclassified	1	414	17	1	8	12	2	3	7	0	10	1	12	13	7	11	10	19	3	35	22	2	8	2	26	0	3	0	10	22	20	32	6	25	14	9	3	9	2
5	0.1.27.2.2.25	Bacteria;Firmicutes;Clostridia;Clostridiales;Lachnospiraceae	14	414	44	0	7	9	18	3	8	0	32	1	26	11	0	0	2	13	1	24	0	0	9	0	13	0	28	1	9	4	16	12	10	4	6	32	22	28	7
5	0.1.2.1.13.3	Bacteria;Acidobacteria;Acidobacteria;Subgroup_2;bacterium_enrichment_culture_clone_heteroC52_4W	1	409	0	1	0	0	0	5	0	9	337	0	0	0	0	0	12	0	0	0	0	0	0	0	0	0	3	0	0	0	0	0	0	1	0	17	0	0	9
5	0.1.27.1.2.10	Bacteria;Firmicutes;Bacilli;Bacillales;Planococcaceae	5	408	13	0	53	0	3	0	0	0	5	0	1	0	0	0	0	0	0	3	0	0	1	1	2	0	46	4	9	8	2	0	10	120	32	11	25	22	15
5	0.1.63.3.36.1	Bacteria;Verrucomicrobia;OPB35_soil_group;uncultured_soil_bacterium;unclassified	1	408	114	0	0	0	0	0	0	0	0	0	0	1	0	0	0	0	0	0	0	0	0	1	0	0	26	1	25	88	45	17	24	10	22	0	15	0	8
5	0.1.49.4.15.19	Bacteria;Proteobacteria;Alphaproteobacteria;Rickettsiales;unclassified	1	407	14	1	10	21	7	8	9	4	11	2	5	7	5	5	21	10	3	36	11	2	15	12	15	1	7	2	15	10	22	36	13	9	8	10	3	6	6
5	0.1.49.4.14.14	Bacteria;Proteobacteria;Alphaproteobacteria;Rhodospirillales;MND8	4	400	0	0	0	0	0	0	0	0	0	0	0	0	0	0	0	0	0	0	0	0	0	0	0	0	135	20	2	0	0	0	57	70	12	0	56	45	0
5	0.1.25.1.12.1	Bacteria;Elusimicrobia;Elusimicrobia;unclassified;unclassified	1	392	11	0	56	19	21	6	11	6	4	2	2	37	2	11	5	26	1	2	2	0	7	0	5	1	17	14	6	3	4	28	4	2	10	11	0	2	11
5	0.1.2.1.20.24	Bacteria;Acidobacteria;Acidobacteria;Subgroup_6;uncultured_Acidobacteriales_bacterium	1	381	11	0	0	0	0	0	0	0	0	0	0	16	3	30	0	11	1	2	8	79	25	47	9	0	4	1	9	1	12	13	3	7	0	0	4	18	0
5	0.1.49.7.14.2	Bacteria;Proteobacteria;Deltaproteobacteria;Myxococcales;Amb-16S-1034	2	380	0	9	0	46	19	0	6	0	0	6	40	41	0	2	17	9	8	10	10	0	0	2	14	6	0	11	2	2	1	15	0	4	0	12	16	0	0
5	0.1.7.2.1.8	Bacteria;Armatimonadetes;Chthonomonadetes;Chthonomonadales;uncultured_bacterium	1	378	36	0	0	9	4	0	23	0	0	0	0	20	2	5	4	8	0	11	0	1	6	3	22	0	4	3	19	63	36	26	18	7	6	1	10	16	6
5	0.1.2.3.2.1	Bacteria;Acidobacteria;Subgroup_22;unclassified;unclassified	1	377	1	0	0	0	0	0	0	0	2	0	0	0	0	0	0	0	0	0	0	0	0	0	0	0	11	35	10	0	3	0	49	56	116	0	30	51	9
5	0.1.48.7.6.1	Bacteria;Planctomycetes;Phycisphaerae;CPla-3_termite_group;unclassified	1	375	42	1	6	10	35	1	13	0	5	1	18	8	4	2	7	3	3	4	4	0	5	1	12	2	7	1	12	30	19	27	24	2	6	5	9	8	3
5	0.1.3.6.1.1	Bacteria;Actinobacteria;MB-A2-108;unclassified;unclassified	1	372	22	0	0	0	3	0	3	0	0	0	0	0	0	5	4	0	0	1	1	1	0	4	4	0	36	33	13	9	19	5	18	35	16	2	77	45	3
5	0.1.2.2.6.1	Bacteria;Acidobacteria;Holophagae;Holophagales;Holophagaceae	4	370	0	0	0	0	0	0	0	0	5	0	0	0	0	0	0	0	0	0	0	0	0	0	0	0	30	22	13	21	17	0	22	12	137	0	10	23	29
5	0.1.48.14.8.1	Bacteria;Planctomycetes;vadinHA49;uncultured_Planctomycetales_bacterium;unclassified	1	367	7	0	0	3	0	0	0	0	0	0	0	13	0	4	0	61	0	20	1	13	10	1	4	0	0	4	45	43	90	11	1	25	0	1	0	0	0
5	0.1.2.1.10.4	Bacteria;Acidobacteria;Acidobacteria;Subgroup_17;uncultured_Acidobacteriales_bacterium	1	365	129	0	0	0	0	0	32	0	0	2	0	0	0	12	0	1	1	0	0	9	0	2	0	0	6	8	5	0	58	9	1	13	2	0	15	23	5
5	0.1.63.4.6.7	Bacteria;Verrucomicrobia;Opitutae;Opitutae_vadinHA64;uncultured_bacterium	1	365	0	0	0	0	0	0	0	0	0	0	0	0	0	0	0	0	0	0	0	0	0	0	0	0	16	3	89	4	45	2	8	54	45	0	49	11	33
5	0.1.49.7.13.12	Bacteria;Proteobacteria;Deltaproteobacteria;GR-WP33-30;uncultured_Dongia_sp.	1	361	11	0	0	2	8	0	10	0	0	0	2	9	1	5	0	1	2	11	5	2	1	3	2	0	20	23	24	16	11	3	32	51	2	5	31	34	5
5	0.1.18.13.3.1	Bacteria;Chloroflexi;Ktedonobacteria;C0119;unclassified	1	359	58	1	0	0	30	0	44	0	0	0	1	12	0	6	0	27	0	12	4	20	1	3	8	0	5	0	19	5	3	13	3	20	16	0	7	7	14
5	0.1.18.13.5.2	Bacteria;Chloroflexi;Ktedonobacteria;JG30-KF-AS9;unclassified	1	359	4	6	10	4	2	20	56	6	6	4	11	4	18	0	14	0	5	0	2	0	0	0	0	15	24	6	1	1	0	4	7	4	22	11	3	2	26
5	0.1.63.5.5.1	Bacteria;Verrucomicrobia;S-BQ2-57_soil_group;uncultured_bacterium;unclassified	1	358	15	5	2	0	0	0	2	0	0	0	19	0	0	0	13	0	0	0	0	0	0	0	1	1	15	3	5	0	1	0	34	26	20	130	2	20	35
5	0.1.48.9.1.1	Bacteria;Planctomycetes;Pla4_lineage;unclassified;unclassified	1	356	12	2	0	3	3	4	1	0	11	0	0	0	0	0	4	0	3	11	1	0	0	0	3	0	29	25	16	4	10	10	44	36	23	0	25	12	31
5	0.1.48.9.4.1	Bacteria;Planctomycetes;Pla4_lineage;uncultured_bacterium;unclassified	1	350	8	0	0	0	0	0	0	0	0	0	0	0	0	0	0	0	0	0	0	0	0	0	0	0	8	4	61	51	47	9	82	29	8	0	3	15	3
5	0.1.18.5.1.3	Bacteria;Chloroflexi;Chloroflexia;Chloroflexales;FFCH7168	1	348	15	1	0	3	2	0	22	0	0	1	2	19	0	3	3	6	1	25	6	32	62	30	1	0	0	3	9	8	2	2	9	3	19	0	4	29	2
5	0.1.49.7.14.7	Bacteria;Proteobacteria;Deltaproteobacteria;Myxococcales;Elev-16S-1158	1	348	0	0	0	0	0	0	0	0	0	0	0	0	0	0	0	3	0	0	0	0	1	1	0	0	23	16	4	3	1	0	203	39	41	1	4	1	3
5	0.1.9.7.1.5	Bacteria;Bacteroidetes;Flavobacteriia;Flavobacteriales;NS9_marine_group	4	348	7	0	0	0	0	0	0	0	0	0	1	13	0	0	0	7	1	8	1	4	18	5	2	0	5	7	15	23	16	5	21	72	20	1	37	45	1
5	0.1.49.6.15.14	Bacteria;Proteobacteria;Betaproteobacteria;SC-I-84;uncultured_Burkholderiaceae_bacterium	1	346	1	0	0	0	0	0	0	0	0	0	0	0	0	0	1	2	0	0	2	0	0	1	4	0	1	1	18	0	0	2	25	8	82	4	96	0	93
5	0.1.2.1.8.1	Bacteria;Acidobacteria;Acidobacteria;Subgroup_13;unclassified	1	339	5	3	6	0	0	1	0	5	0	0	0	0	0	0	7	0	0	0	0	0	0	0	0	0	48	4	5	4	0	0	43	12	6	123	22	6	22
5	0.1.18.13.6.6	Bacteria;Chloroflexi;Ktedonobacteria;Ktedonobacterales;HSB_OF53-F07	5	336	0	0	0	0	0	0	0	0	0	0	0	0	0	0	0	1	0	0	0	0	0	0	0	0	9	10	7	0	0	0	25	3	156	3	91	4	27
5	0.1.49.4.15.17	Bacteria;Proteobacteria;Alphaproteobacteria;Rickettsiales;TK34	2	331	23	0	0	0	1	0	0	0	0	0	8	23	0	2	0	1	1	0	0	0	0	4	2	0	1	15	53	11	20	5	27	39	7	0	31	34	1
5	0.1.49.11.30.3	Bacteria;Proteobacteria;Gammaproteobacteria;Legionellales;unclassified	1	330	12	3	8	0	6	19	20	2	2	2	4	28	0	3	28	14	3	5	1	1	7	3	11	0	20	2	33	10	13	12	0	11	14	0	7	4	6
5	0.1.49.7.19.31	Bacteria;Proteobacteria;Deltaproteobacteria;Sh765B-TzT-29;uncultured_soil_bacterium	1	329	0	0	0	0	0	0	0	0	0	0	0	0	0	0	0	0	0	0	0	0	0	0	0	0	29	22	5	0	12	0	26	115	11	0	3	95	1
5	0.1.49.7.14.14	Bacteria;Proteobacteria;Deltaproteobacteria;Myxococcales;Nannocystaceae	2	327	5	0	0	0	0	0	1	0	1	0	0	26	0	27	4	15	10	0	7	15	79	26	0	0	0	5	9	4	6	20	5	21	2	0	1	12	0
5	0.1.2.1.20.44	Bacteria;Acidobacteria;Acidobacteria;Subgroup_6;uncultured_bacterium_259	1	323	69	0	0	0	3	0	0	0	0	0	86	0	0	1	0	3	0	2	0	0	0	1	0	0	4	5	26	12	29	3	4	21	0	0	20	11	0
5	0.1.48.7.6.2	Bacteria;Planctomycetes;Phycisphaerae;CPla-3_termite_group;uncultured_bacterium	1	322	10	0	6	6	42	4	7	0	1	2	11	18	6	1	17	9	1	12	2	5	6	0	8	5	7	5	7	18	15	20	18	9	0	6	9	2	5
5	0.1.49.7.4.1	Bacteria;Proteobacteria;Deltaproteobacteria;Bdellovibrionales;Bacteriovoracaceae	4	322	11	0	4	2	0	0	2	0	0	4	0	9	1	2	4	6	0	14	6	6	26	3	24	0	3	2	57	6	29	7	9	34	13	1	4	6	17
5	0.1.49.4.5.11	Bacteria;Proteobacteria;Alphaproteobacteria;DB1-14;uncultured_bacterium	1	321	1	3	0	3	0	3	4	3	0	0	4	9	0	4	2	12	1	3	1	4	17	6	1	0	8	8	4	76	10	27	15	25	0	4	19	13	3
5	0.1.27.1.2.15	Bacteria;Firmicutes;Bacilli;Bacillales;unclassified	1	320	0	0	45	0	0	4	0	0	6	0	0	4	0	0	3	0	0	0	0	0	5	0	0	1	16	4	7	8	6	1	1	86	15	3	48	33	4
5	0.1.48.6.5.1	Bacteria;Planctomycetes;OM190;uncultured_Planctomyces_sp.;unclassified	1	304	11	0	0	0	99	0	2	0	1	0	0	1	0	0	0	0	0	2	0	0	0	0	0	0	4	4	22	16	15	70	19	7	15	0	4	2	8
5	0.1.49.7.15.11	Bacteria;Proteobacteria;Deltaproteobacteria;Oligoflexales;uncultured_Roseobacter_sp.	1	303	8	0	4	16	8	9	11	3	10	0	4	9	5	3	5	23	2	19	0	2	5	3	34	4	11	1	16	5	8	5	8	7	7	4	7	9	2
5	0.1.2.2.9.12	Bacteria;Acidobacteria;Holophagae;Subgroup_7;uncultured_bacterium	1	298	3	11	0	0	17	3	7	0	0	1	7	3	0	0	0	3	1	4	4	0	0	0	0	1	24	21	4	0	1	8	34	46	21	5	25	13	17
5	0.1.49.11.28.4	Bacteria;Proteobacteria;Gammaproteobacteria;KI89A_clade;uncultured_bacterium	1	297	13	0	0	0	0	0	0	0	0	0	0	0	0	0	0	0	0	0	0	0	0	6	0	0	12	6	7	13	9	0	63	38	32	0	15	70	1
5	0.1.43.1.1.1	Bacteria;Nitrospirae;Nitrospira;Nitrospirales;0319-6A21	7	292	6	0	0	0	1	0	0	0	0	0	0	0	0	3	0	0	0	0	0	0	0	4	1	0	16	27	4	0	1	2	10	18	102	0	51	29	11
5	0.1.63.3.39.1	Bacteria;Verrucomicrobia;OPB35_soil_group;uncultured_verrucomicrobium_DEV020;unclassified	1	290	0	0	0	0	0	0	0	0	0	0	0	0	0	0	0	0	0	0	0	0	0	0	0	0	9	13	36	28	36	0	47	29	21	0	21	44	1
5	0.1.49.11.18.2	Bacteria;Proteobacteria;Gammaproteobacteria;Cellvibrionales;Cellvibrionaceae	3	289	1	0	0	0	3	3	1	0	0	0	0	3	1	27	10	12	0	7	3	22	13	1	24	1	1	1	32	11	40	24	3	9	8	0	2	1	1
5	0.1.49.20.2.1	Bacteria;Proteobacteria;TA18;unclassified;unclassified	1	289	19	1	1	2	2	0	7	0	0	0	0	43	0	2	0	5	1	8	8	4	39	1	2	2	3	1	11	9	3	11	6	15	8	1	12	37	9
5	0.1.25.1.10.3	Bacteria;Elusimicrobia;Elusimicrobia;MVP-88;uncultured_bacterium	1	287	0	0	0	0	8	0	0	0	0	0	12	0	0	0	0	0	0	0	0	0	0	0	0	0	61	8	1	0	6	2	61	31	42	0	8	24	12
5	0.3.1.1.1.1	unknown;unclassified;unclassified;unclassified;unclassified	1	286	14	0	2	62	6	5	10	0	0	0	7	5	0	1	4	8	0	5	1	1	25	4	14	13	10	1	9	3	7	18	1	4	10	14	2	5	7
5	0.1.2.1.17.7	Bacteria;Acidobacteria;Acidobacteria;Subgroup_3;SJA-149	4	285	4	0	0	0	0	0	0	0	0	0	2	22	0	2	3	4	1	3	0	5	19	5	1	0	2	3	39	11	48	8	10	33	22	0	16	13	2
5	0.1.48.7.17.10	Bacteria;Planctomycetes;Phycisphaerae;WD2101_soil_group;uncultured_Planctomycetaceae_bacterium	1	284	16	3	9	13	13	19	4	1	22	5	9	8	8	0	19	11	2	7	2	1	0	0	21	7	6	0	1	1	0	18	6	1	0	19	0	0	7
5	0.1.48.7.13.2	Bacteria;Planctomycetes;Phycisphaerae;Pla1_lineage;uncultured_bacterium	1	271	12	0	0	0	8	0	10	0	0	0	2	0	0	0	0	3	0	0	0	0	1	0	0	0	23	3	8	31	7	24	19	25	17	0	28	25	18
5	0.1.21.1.86.1	Bacteria;Cyanobacteria;Chloroplast;Auxenochlorella_protothecoides;unclassified	1	267	0	3	1	10	15	3	6	0	3	1	37	20	3	1	5	5	4	18	1	7	30	1	32	2	0	0	3	7	18	2	0	2	3	10	0	0	0
5	0.1.21.2.17.18	Bacteria;Cyanobacteria;Cyanobacteria;uncultured;unclassified	1	267	0	0	0	0	0	0	0	0	0	0	0	18	0	21	0	48	8	14	2	2	10	0	60	0	4	0	59	1	16	0	0	0	0	0	0	0	0
5	0.1.49.11.34.14	Bacteria;Proteobacteria;Gammaproteobacteria;NKB5;uncultured_proteobacterium	1	266	23	2	2	9	10	21	13	0	0	0	1	13	0	0	5	10	0	15	0	0	1	1	0	2	15	1	2	14	24	3	14	9	9	5	19	0	12
5	0.1.18.10.7.1	Bacteria;Chloroflexi;JG37-AG-4;uncultured_bacterium;unclassified	1	265	0	0	0	0	0	0	0	0	0	0	0	0	0	0	0	0	0	0	0	0	0	0	0	0	9	1	0	0	0	0	6	24	55	0	11	15	144
5	0.1.48.14.9.1	Bacteria;Planctomycetes;vadinHA49;uncultured_bacterium;unclassified	1	263	6	4	8	11	14	12	8	0	11	1	12	14	9	1	1	7	0	10	6	0	0	1	9	1	5	3	12	21	6	8	2	4	12	4	6	2	5
5	0.1.2.1.20.61	Bacteria;Acidobacteria;Acidobacteria;Subgroup_6;uncultured_bacterium_gp6	1	262	62	0	0	1	2	0	0	0	0	0	5	44	1	5	2	10	2	10	11	4	4	6	18	0	2	0	6	0	9	4	1	2	5	0	5	8	0
5	0.1.48.6.15.1	Bacteria;Planctomycetes;OM190;uncultured_soil_bacterium;unclassified	1	260	2	0	0	0	3	0	0	0	0	0	0	1	0	0	0	0	1	1	3	0	4	0	9	0	2	11	39	70	40	7	11	16	7	0	13	9	0
5	0.1.18.5.3.1	Bacteria;Chloroflexi;Chloroflexia;Kallotenuales;AKIW781	4	256	13	0	0	1	1	1	2	0	0	0	14	12	4	9	8	7	6	18	20	7	9	7	10	0	0	2	11	14	7	22	4	1	3	0	5	7	2
5	0.1.2.1.8.6	Bacteria;Acidobacteria;Acidobacteria;Subgroup_13;uncultured_bacterium	1	256	19	13	35	0	0	12	4	11	9	6	0	0	0	0	11	0	0	0	0	0	0	0	0	6	13	1	0	2	0	2	24	2	12	27	11	0	4
5	0.1.3.2.5.2	Bacteria;Actinobacteria;Actinobacteria;Catenulisporales;Catenulisporaceae	1	254	0	2	12	0	2	10	0	21	32	4	12	0	0	0	1	3	0	0	0	0	0	0	2	0	10	2	0	3	6	1	6	4	0	19	15	2	64
5	0.1.25.1.8.2	Bacteria;Elusimicrobia;Elusimicrobia;Lineage_IV;unclassified	1	253	18	4	2	0	4	5	14	1	9	0	8	0	1	0	0	0	2	0	0	0	0	0	0	0	34	3	3	19	3	20	16	15	17	1	4	13	25
5	0.1.49.7.19.4	Bacteria;Proteobacteria;Deltaproteobacteria;Sh765B-TzT-29;unclassified	1	246	0	0	0	0	0	0	0	0	0	0	7	0	0	0	0	0	0	3	0	0	1	0	1	0	21	11	5	0	4	0	44	33	55	0	13	46	0
5	0.1.2.1.13.10	Bacteria;Acidobacteria;Acidobacteria;Subgroup_2;uncultured_bacterium	1	240	1	2	4	0	0	0	1	0	0	0	0	0	0	0	0	0	1	0	0	0	0	0	2	0	61	3	3	0	0	0	36	10	25	5	23	21	31
5	0.1.49.7.10.1	Bacteria;Proteobacteria;Deltaproteobacteria;Desulfurellales;Desulfurellaceae	1	239	42	0	0	0	0	0	0	0	0	0	0	0	0	0	0	0	0	0	0	0	0	0	0	0	20	12	9	0	0	0	27	12	35	0	49	30	2
5	0.1.3.2.8.8	Bacteria;Actinobacteria;Actinobacteria;Frankiales;uncultured	3	234	3	0	10	4	22	20	12	3	0	7	17	13	11	0	8	0	0	2	1	0	2	0	3	15	0	0	1	0	0	2	6	0	6	6	3	5	1
5	0.1.63.3.10.1	Bacteria;Verrucomicrobia;OPB35_soil_group;bacterium_Ellin517;unclassified	1	234	5	0	0	0	0	0	5	0	0	0	7	10	0	24	1	14	1	5	0	1	61	2	3	0	3	2	23	12	10	5	11	10	1	0	6	2	4
5	0.1.49.11.34.8	Bacteria;Proteobacteria;Gammaproteobacteria;NKB5;uncultured_bacterium	1	233	33	0	7	8	2	47	3	0	10	0	5	5	0	1	0	0	3	1	0	0	3	0	0	0	16	1	5	4	8	0	19	5	4	3	4	8	14
5	0.1.27.2.2.30	Bacteria;Firmicutes;Clostridia;Clostridiales;Ruminococcaceae	18	227	9	1	8	10	8	12	5	0	10	0	16	18	2	0	12	3	1	21	4	0	1	0	6	0	7	0	7	5	13	1	1	2	4	14	8	1	6
5	0.1.49.6.12.3	Bacteria;Proteobacteria;Betaproteobacteria;Nitrosomonadales;unclassified	1	220	2	0	11	1	8	0	5	2	3	2	4	3	1	1	7	2	0	0	4	0	0	0	2	3	14	1	3	4	2	18	12	9	14	39	11	8	12
5	0.1.21.1.904.1	Bacteria;Cyanobacteria;Chloroplast;Radula_complanata;unclassified	1	212	0	0	0	21	0	0	0	0	0	0	0	1	0	1	0	2	2	60	58	1	30	1	13	21	0	0	0	0	0	0	0	0	0	0	0	0	0
5	0.1.49.20.10.1	Bacteria;Proteobacteria;TA18;uncultured_bacterium;unclassified	1	212	14	0	0	0	1	0	0	0	0	0	0	31	0	1	0	2	1	6	2	0	8	2	0	1	3	0	34	5	23	3	6	11	1	0	18	36	0
5	0.1.49.6.15.19	Bacteria;Proteobacteria;Betaproteobacteria;SC-I-84;uncultured_Nitrosomonadaceae_bacterium	1	212	0	0	0	0	0	0	0	0	0	0	0	0	0	0	4	0	0	0	0	0	0	0	0	0	26	8	6	3	2	0	15	46	4	0	32	61	0
5	0.1.25.1.6.1	Bacteria;Elusimicrobia;Elusimicrobia;Lineage_IIb;unclassified	1	210	4	0	0	0	4	0	0	0	0	0	0	14	0	3	0	6	1	10	4	4	6	2	1	0	9	3	17	11	24	2	27	22	15	0	14	0	2
5	0.1.9.7.1.2	Bacteria;Bacteroidetes;Flavobacteriia;Flavobacteriales;Cryomorphaceae	4	210	9	0	0	0	0	1	12	0	24	0	1	14	0	0	2	24	0	18	1	1	17	2	3	0	0	0	5	7	13	17	2	11	4	0	0	12	0
5	0.1.42.9.1.1	Bacteria;Microgenomates;unclassified;unclassified;unclassified	1	207	14	1	0	0	3	0	22	0	0	0	3	3	0	0	0	2	0	4	0	0	3	0	5	0	5	2	5	31	26	17	4	8	17	0	10	17	4
5	0.1.49.6.16.28	Bacteria;Proteobacteria;Betaproteobacteria;TRA3-20;uncultured_beta_proteobacterium	1	207	25	0	0	0	0	0	0	0	0	0	1	10	0	1	0	2	0	0	0	0	3	0	0	0	9	0	18	2	20	27	9	24	12	0	17	20	3
5	0.1.2.2.9.2	Bacteria;Acidobacteria;Holophagae;Subgroup_7;freshwater_sediment_metagenome	1	206	3	0	0	17	21	0	24	0	0	0	7	3	0	0	0	0	0	0	2	0	0	0	0	0	2	4	6	0	2	77	0	4	11	0	15	0	2
5	0.1.21.1.149.1	Bacteria;Cyanobacteria;Chloroplast;Castanea_mollissima_(Chinese_chestnut);unclassified	1	205	0	0	0	37	3	1	1	0	0	0	1	8	0	0	5	18	3	12	0	8	83	3	5	1	0	0	0	0	1	0	4	0	0	0	0	0	0
5	0.1.54.3.1.1	Bacteria;SM2F11;uncultured_bacterium;unclassified;unclassified	1	204	26	0	5	0	10	7	4	0	2	0	7	11	0	0	6	2	0	4	0	0	0	0	3	0	7	0	5	22	3	10	8	10	10	11	8	8	15
5	0.1.39.6.1.1	Bacteria;Latescibacteria;uncultured_Acidobacteria_bacterium;unclassified;unclassified	1	200	6	0	0	0	0	0	0	0	0	0	0	0	0	0	0	0	0	0	0	0	0	0	0	0	31	18	0	0	0	0	7	20	48	0	10	57	3
5	0.1.48.7.17.15	Bacteria;Planctomycetes;Phycisphaerae;WD2101_soil_group;uncultured_eubacterium_WD283	1	198	1	0	6	13	8	13	6	9	47	8	5	22	3	0	1	8	3	15	3	1	0	0	2	1	0	0	5	0	1	5	3	0	0	0	2	0	0
5	0.1.3.2.11.11	Bacteria;Actinobacteria;Actinobacteria;Micrococcales;Intrasporangiaceae	5	193	6	0	0	0	0	0	7	0	6	0	1	2	7	0	2	5	3	5	7	7	4	1	5	2	0	4	14	3	4	6	21	7	14	0	33	8	3
5	0.1.2.1.17.4	Bacteria;Acidobacteria;Acidobacteria;Subgroup_3;Elev-16S-1166	2	188	23	0	0	0	0	0	0	0	0	0	0	4	0	0	0	3	0	0	0	0	0	1	0	0	30	3	14	3	1	3	35	17	7	0	14	22	6
5	0.1.9.6.1.3	Bacteria;Bacteroidetes;Cytophagia;Cytophagales;Flammeovirgaceae	5	187	26	0	18	2	0	6	4	0	16	0	0	3	0	1	0	1	3	0	3	0	9	4	2	2	16	1	4	17	10	3	5	4	1	10	0	8	0
5	0.1.21.4.4.3	Bacteria;Cyanobacteria;Melainabacteria;Vampirovibrionales;unclassified	1	185	13	0	0	0	1	0	2	0	0	0	9	8	4	1	0	6	0	3	8	1	14	0	12	5	8	0	12	2	37	1	10	2	2	2	0	8	3
5	0.1.2.1.13.14	Bacteria;Acidobacteria;Acidobacteria;Subgroup_2;uncultured_eubacterium_WD244	1	182	4	8	6	4	10	4	8	20	3	2	0	2	4	0	16	0	15	3	11	0	0	0	0	1	6	0	2	4	0	16	6	0	0	8	0	0	1
5	0.1.3.4.2.1	Bacteria;Actinobacteria;FFCH16263;uncultured_bacterium;unclassified	1	180	10	0	0	1	7	0	2	0	0	0	2	3	1	3	0	1	0	61	5	0	0	1	6	0	0	3	11	0	6	6	4	5	0	0	13	11	5
5	0.1.49.7.13.1	Bacteria;Proteobacteria;Deltaproteobacteria;GR-WP33-30;bacterium_enrichment_culture_clone_B126	1	179	3	1	7	5	0	9	6	1	0	1	10	13	3	4	5	0	0	15	3	2	6	2	7	4	7	0	4	2	18	12	3	0	2	0	0	1	6
5	0.1.63.7.3.1	Bacteria;Verrucomicrobia;UA11;uncultured_soil_bacterium;unclassified	1	179	0	0	0	0	0	0	6	0	0	0	0	17	3	12	1	18	0	22	3	27	19	4	3	0	0	0	2	0	7	2	0	0	0	0	0	0	0
5	0.1.48.14.5.1	Bacteria;Planctomycetes;vadinHA49;uncultured_Antarctic_bacterium_LB3-13;unclassified	1	177	5	0	0	2	2	0	6	0	0	0	3	0	0	0	6	24	0	9	2	0	0	0	4	2	23	0	6	7	26	11	12	2	5	0	2	0	4
5	0.1.27.3.1.1	Bacteria;Firmicutes;Erysipelotrichia;Erysipelotrichales;Erysipelotrichaceae	8	175	20	1	1	2	0	5	1	0	4	0	1	0	0	0	4	22	0	7	0	0	0	0	3	0	12	0	4	13	21	5	0	21	3	3	6	3	9
5	0.1.2.1.20.77	Bacteria;Acidobacteria;Acidobacteria;Subgroup_6;unidentified	1	173	5	0	0	0	0	0	0	0	0	0	0	2	0	3	2	0	0	2	1	5	0	12	0	0	28	13	2	0	3	0	7	16	8	3	9	10	15
5	0.1.25.1.7.1	Bacteria;Elusimicrobia;Elusimicrobia;Lineage_IIc;unclassified	1	168	5	0	0	0	0	1	10	0	0	0	0	3	0	0	0	0	0	4	0	0	0	0	0	0	24	5	19	2	0	4	13	13	17	0	14	10	14
5	0.1.53.12.1.1	Bacteria;SHA-109;uncultured_soil_bacterium;unclassified;unclassified	1	166	2	0	1	0	0	0	0	0	0	0	7	2	0	3	0	0	0	0	2	1	0	3	0	0	10	3	10	10	15	1	8	10	1	20	4	8	32
5	0.1.49.4.14.12	Bacteria;Proteobacteria;Alphaproteobacteria;Rhodospirillales;ML80	3	165	19	0	0	2	0	0	0	0	0	0	20	13	2	1	0	0	0	0	2	2	0	1	1	0	10	4	6	13	3	12	7	5	1	0	11	15	2
5	0.1.21.1.609.1	Bacteria;Cyanobacteria;Chloroplast;Metzgeria_conjugata;unclassified	1	164	0	0	0	0	0	0	0	0	0	0	0	0	0	0	164	0	0	0	0	0	0	0	0	0	0	0	0	0	0	0	0	0	0	0	0	0	0
5	0.1.3.6.10.1	Bacteria;Actinobacteria;MB-A2-108;uncultured_actinobacterium;unclassified	1	163	2	0	0	0	0	0	0	0	0	0	0	0	0	0	0	0	0	0	0	0	0	0	0	0	20	22	0	0	0	0	9	29	1	0	38	40	0
5	0.1.7.31.1.1	Bacteria;Armatimonadetes;uncultured_endolithic_bacterium;unclassified;unclassified	1	162	11	0	2	3	5	0	0	0	0	1	1	8	2	5	1	9	4	10	0	12	33	8	7	1	0	0	4	0	12	0	0	1	0	0	0	0	0
5	0.1.18.13.5.1	Bacteria;Chloroflexi;Ktedonobacteria;JG30-KF-AS9;Chloroflexi_bacterium_Ellin7237	1	161	2	1	0	0	0	0	0	0	0	0	0	0	0	0	0	0	0	0	0	0	0	0	0	0	5	8	1	0	0	0	12	23	19	0	15	22	44
5	0.1.49.4.14.11	Bacteria;Proteobacteria;Alphaproteobacteria;Rhodospirillales;KCM-B-60	3	160	0	0	0	0	0	0	0	0	0	0	0	0	0	0	0	0	0	0	0	0	0	0	0	0	11	6	3	0	0	2	31	24	15	0	20	31	8
5	0.1.49.4.15.1	Bacteria;Proteobacteria;Alphaproteobacteria;Rickettsiales;AKIW1012	4	159	8	0	3	13	0	2	1	0	0	0	0	4	5	3	3	7	5	5	1	4	29	4	7	0	1	0	4	0	12	4	3	1	0	9	0	3	3
5	0.1.18.13.5.3	Bacteria;Chloroflexi;Ktedonobacteria;JG30-KF-AS9;uncultured_bacterium	1	158	1	1	1	0	0	0	0	0	5	0	0	0	0	0	0	0	0	0	0	0	0	0	0	0	7	4	8	0	0	1	23	4	23	11	19	3	32
5	0.1.21.8.1.1	Bacteria;Cyanobacteria;unclassified;unclassified;unclassified	1	158	13	3	2	12	10	8	7	11	2	0	10	6	1	1	3	2	2	7	0	2	21	0	4	4	2	0	0	4	2	3	2	1	3	0	0	0	0
5	0.1.7.21.1.1	Bacteria;Armatimonadetes;uncultured_bacterium;unclassified;unclassified	1	158	12	0	0	0	4	0	5	0	0	0	4	6	4	1	0	2	1	3	8	5	6	9	2	0	4	5	2	8	4	10	13	8	1	0	3	3	1
5	0.1.2.2.7.6	Bacteria;Acidobacteria;Holophagae;Subgroup_10;unclassified	1	157	4	0	0	13	3	0	0	0	0	0	0	0	3	7	0	4	5	8	0	5	26	7	5	0	0	6	0	3	5	0	11	7	4	3	3	6	5
5	0.1.45.1.4.1	Bacteria;Omnitrophica;NPL-UPA2;unclassified;unclassified	1	156	16	0	0	0	0	0	0	0	0	0	0	6	0	2	0	0	0	0	0	0	0	0	0	0	12	3	2	27	10	0	11	19	1	0	10	26	6
5	0.1.49.7.14.21	Bacteria;Proteobacteria;Deltaproteobacteria;Myxococcales;VHS-B3-70	1	153	0	0	0	0	0	0	5	0	0	0	0	18	0	3	0	15	2	77	0	0	1	0	0	0	8	0	0	0	4	4	5	2	0	0	0	2	0
5	0.1.18.10.1.1	Bacteria;Chloroflexi;JG37-AG-4;unclassified;unclassified	1	152	13	7	1	0	2	7	0	13	15	12	3	0	0	0	2	0	0	1	0	0	0	0	0	0	1	3	0	0	0	0	0	1	8	1	7	1	23
5	0.1.2.2.9.4	Bacteria;Acidobacteria;Holophagae;Subgroup_7;uncultured_Acidobacteria_bacterium	1	151	16	0	0	0	5	0	79	0	0	0	0	0	2	3	0	5	2	12	1	1	0	1	1	0	3	13	0	0	0	0	0	0	0	0	0	2	2
5	0.1.48.7.14.4	Bacteria;Planctomycetes;Phycisphaerae;S-70;uncultured_bacterium	1	147	19	0	0	0	0	0	0	0	0	0	0	0	0	0	0	0	0	0	0	0	0	0	0	0	43	4	1	3	0	0	23	20	0	0	4	27	1
5	0.1.3.11.2.5	Bacteria;Actinobacteria;Thermoleophilia;Solirubrobacterales;Elev-16S-1332	3	146	5	0	0	0	3	0	0	0	0	0	12	0	0	12	0	0	0	0	1	2	4	5	0	0	8	6	0	11	19	4	4	11	0	0	11	13	0
5	0.1.2.1.23.1	Bacteria;Acidobacteria;Acidobacteria;unclassified;unclassified	1	144	11	3	4	0	3	0	7	5	2	1	2	3	2	0	1	0	0	5	0	0	2	0	0	0	10	4	2	4	1	9	6	7	5	7	5	3	13
5	0.1.49.7.14.24	Bacteria;Proteobacteria;Deltaproteobacteria;Myxococcales;bacteriap25	3	143	4	0	0	0	0	0	0	0	0	0	0	7	0	1	0	4	2	1	2	0	0	0	0	0	2	5	7	1	0	0	53	26	5	0	10	7	4
5	0.1.25.1.8.6	Bacteria;Elusimicrobia;Elusimicrobia;Lineage_IV;uncultured_bacterium	1	139	0	0	2	0	0	0	0	2	0	0	0	0	0	0	0	0	0	0	0	0	0	0	0	0	12	1	1	0	0	0	20	7	42	0	9	0	42
5	0.1.59.26.1.1	Bacteria;TM6;uncultured_soil_bacterium;unclassified;unclassified	1	139	0	0	0	0	0	0	0	0	0	0	0	0	0	0	0	0	2	0	0	0	0	0	0	0	32	1	40	0	2	0	24	16	0	0	2	7	12
5	0.1.48.7.6.3	Bacteria;Planctomycetes;Phycisphaerae;CPla-3_termite_group;uncultured_planctomycete	1	138	2	2	2	7	2	2	5	0	0	1	2	11	2	0	10	5	2	13	4	0	3	0	9	13	2	0	0	3	0	15	2	0	0	2	5	0	0
5	0.1.49.7.11.9	Bacteria;Proteobacteria;Deltaproteobacteria;Desulfuromonadales;GR-WP33-58	2	138	7	0	0	0	0	0	0	0	0	0	4	4	0	0	0	4	0	6	9	2	5	3	0	0	2	2	13	28	5	6	6	10	0	0	6	6	4
5	0.1.2.1.20.72	Bacteria;Acidobacteria;Acidobacteria;Subgroup_6;uncultured_prokaryote	1	137	1	0	0	0	0	0	0	0	0	0	0	10	0	4	0	10	1	0	1	11	15	12	0	0	1	5	9	1	4	0	0	17	2	0	2	17	0
5	0.1.18.25.1.1	Bacteria;Chloroflexi;uncultured_Bellilinea_sp.;unclassified;unclassified	1	135	14	1	0	0	0	0	2	0	0	0	0	9	0	0	0	1	1	2	1	0	0	1	0	0	2	1	1	14	5	36	7	3	6	0	6	11	3
5	0.1.49.4.15.8	Bacteria;Proteobacteria;Alphaproteobacteria;Rickettsiales;RB446	2	135	14	0	0	1	4	0	0	0	0	0	0	0	0	0	0	0	0	0	0	1	0	1	0	0	52	2	13	12	0	0	5	8	2	0	0	12	2
5	0.1.56.1.1.4	Bacteria;Spirochaetae;Spirochaetes;Spirochaetales;Leptospiraceae	3	133	0	0	0	0	0	0	0	0	0	0	0	0	0	0	0	0	0	0	0	0	0	0	0	0	1	7	22	4	0	0	30	36	11	0	13	2	1
5	0.1.49.7.15.16	Bacteria;Proteobacteria;Deltaproteobacteria;Oligoflexales;uncultured_gamma_proteobacterium	1	132	9	0	6	7	1	0	9	0	0	1	1	11	1	1	1	0	2	7	5	2	7	2	7	0	2	0	3	9	10	6	3	7	2	0	1	0	0
5	0.1.9.5.1.3	Bacteria;Bacteroidetes;Bacteroidia;Bacteroidales;Bacteroidaceae	1	132	2	0	0	0	0	0	1	0	108	0	0	0	0	0	1	0	0	3	0	0	0	0	1	0	6	0	0	0	0	2	0	3	0	3	0	0	2
5	0.1.18.20.11.1	Bacteria;Chloroflexi;TK10;uncultured_bacterium;unclassified	1	125	0	1	0	0	9	0	4	0	0	0	11	2	1	10	0	2	2	3	4	2	5	3	3	0	4	0	2	0	2	21	9	1	4	4	0	3	0
5	0.1.49.11.36.10	Bacteria;Proteobacteria;Gammaproteobacteria;Oceanospirillales;Halomonadaceae	1	125	0	0	0	0	0	0	0	0	0	0	0	0	0	0	0	0	0	0	0	0	0	0	0	0	0	1	56	3	18	1	0	31	4	0	0	5	0
5	0.1.9.13.1.7	Bacteria;Bacteroidetes;Sphingobacteriia;Sphingobacteriales;FFCH9454	1	125	1	0	6	5	4	21	12	2	13	0	6	5	2	0	10	6	0	11	2	0	0	0	2	1	2	1	3	0	0	3	1	0	0	2	0	0	0
5	0.1.2.1.13.1	Bacteria;Acidobacteria;Acidobacteria;Subgroup_2;bacterium_Ellin7505	1	122	0	0	0	0	0	0	0	0	0	0	0	0	0	0	0	0	0	0	0	0	0	0	0	1	28	1	0	0	0	0	2	0	7	77	0	0	4
5	0.1.18.13.3.3	Bacteria;Chloroflexi;Ktedonobacteria;C0119;uncultured_bacterium	1	121	5	0	0	0	6	0	4	0	0	0	0	8	0	1	0	1	1	44	3	3	2	3	7	0	0	0	0	5	1	9	0	2	1	0	0	0	2
5	0.1.18.22.2.8	Bacteria;Chloroflexi;Thermomicrobia;JG30-KF-CM45;uncultured_bacterium	1	121	1	0	6	0	0	0	1	0	0	0	0	1	0	6	0	3	0	5	2	26	4	10	3	0	4	4	6	1	11	1	0	4	0	0	1	6	0
5	0.1.25.1.10.1	Bacteria;Elusimicrobia;Elusimicrobia;MVP-88;unclassified	1	120	46	0	0	0	2	0	0	0	0	0	0	0	0	2	0	0	0	18	0	0	0	0	2	0	4	1	0	2	3	2	10	8	2	0	9	2	0
5	0.1.48.9.7.1	Bacteria;Planctomycetes;Pla4_lineage;uncultured_planctomycete;unclassified	1	120	0	16	15	0	0	21	17	4	4	1	0	0	0	0	0	4	2	0	0	0	0	0	0	3	0	1	0	1	0	0	0	0	5	0	0	0	4
5	0.1.2.1.20.53	Bacteria;Acidobacteria;Acidobacteria;Subgroup_6;uncultured_bacterium_DA023	1	118	3	6	0	0	4	1	15	4	0	1	5	0	3	0	3	0	3	3	2	0	0	0	0	1	9	3	3	7	1	2	1	2	1	1	3	0	9
5	0.1.2.3.7.1	Bacteria;Acidobacteria;Subgroup_22;uncultured_bacterium;unclassified	1	115	34	0	0	0	0	0	0	0	0	0	0	0	0	0	0	0	0	1	0	0	0	0	0	0	8	4	2	0	0	0	5	15	22	0	14	9	0
5	0.1.49.11.36.21	Bacteria;Proteobacteria;Gammaproteobacteria;Oceanospirillales;Oceanospirillaceae	2	114	3	0	1	0	1	0	0	0	0	0	0	0	0	0	0	1	1	0	0	1	0	2	0	0	10	1	20	10	31	1	2	8	13	0	0	3	4
5	0.1.63.5.2.1	Bacteria;Verrucomicrobia;S-BQ2-57_soil_group;uncultured_Verrucomicrobia_bacterium;unclassified	1	114	9	2	1	0	0	0	0	0	1	0	0	0	0	1	0	0	0	0	0	0	0	0	0	0	6	4	0	0	1	0	14	9	8	28	0	1	24
5	0.1.9.5.1.24	Bacteria;Bacteroidetes;Bacteroidia;Bacteroidales;Rikenellaceae	5	114	0	0	3	5	13	2	4	0	0	0	36	0	0	0	4	0	1	0	0	0	0	1	21	1	0	0	0	0	0	6	0	0	0	2	10	2	0
5	0.1.49.4.12.4	Bacteria;Proteobacteria;Alphaproteobacteria;Rhizobiales;Aurantimonadaceae	2	113	0	0	0	0	0	0	0	0	0	0	1	7	0	1	3	13	1	4	1	32	26	4	1	2	0	2	0	0	0	0	0	8	0	0	0	4	1
5	0.1.18.16.2.1	Bacteria;Chloroflexi;S085;uncultured_Chloroflexi_bacterium;unclassified	1	109	4	9	0	0	2	0	2	0	0	3	4	4	0	0	0	0	0	0	0	2	2	2	0	0	0	3	2	3	1	6	2	5	1	1	1	4	0
5	0.1.48.7.6.4	Bacteria;Planctomycetes;Phycisphaerae;CPla-3_termite_group;uncultured_soil_bacterium_PBS-22	1	108	3	0	0	6	2	0	3	0	0	0	5	6	0	3	1	4	1	10	2	1	4	2	11	0	7	0	0	8	6	5	2	1	2	2	2	1	4
5	0.1.49.7.14.23	Bacteria;Proteobacteria;Deltaproteobacteria;Myxococcales;Vulgatibacteraceae	1	108	0	0	0	0	0	0	0	0	0	0	0	0	0	0	0	0	0	0	0	0	0	0	0	0	0	2	7	0	0	0	45	6	32	0	13	2	0
5	0.1.55.25.1.1	Bacteria;Saccharibacteria;unclassified;unclassified;unclassified	1	108	8	3	0	0	2	1	4	8	5	2	1	1	2	3	2	1	3	5	2	4	0	1	0	2	1	2	4	4	4	2	3	1	2	7	1	0	2
5	0.1.31.1.6.1	Bacteria;Gemmatimonadetes;Gemmatimonadetes;S0134_terrestrial_group;unclassified	1	107	9	1	0	1	7	0	0	0	0	0	19	7	1	2	0	3	0	1	1	0	0	1	0	0	3	0	0	7	5	14	1	5	0	0	0	6	2
5	0.1.48.14.3.1	Bacteria;Planctomycetes;vadinHA49;bacterium_UW_659-2-F09;unclassified	1	107	0	0	0	0	0	0	0	0	0	0	0	1	0	3	0	0	0	1	0	0	0	0	1	0	1	4	13	20	28	4	1	10	8	0	7	2	0
5	0.1.49.11.5.1	Bacteria;Proteobacteria;Gammaproteobacteria;Aeromonadales;Aeromonadaceae	2	107	10	0	0	0	0	0	0	0	4	0	0	1	0	0	0	0	0	1	0	0	3	0	2	0	4	0	60	1	1	1	0	1	12	0	1	0	5
5	0.1.18.9.1.1	Bacteria;Chloroflexi;JG30-KF-CM66;unclassified;unclassified	1	104	0	0	0	0	3	2	0	8	0	2	0	1	0	1	0	1	0	0	1	0	1	1	0	0	3	3	3	1	0	12	3	14	12	13	0	8	4
5	0.1.27.2.2.4	Bacteria;Firmicutes;Clostridia;Clostridiales;Clostridiaceae_1	13	104	5	0	5	0	0	0	0	1	2	3	0	7	1	2	2	0	1	4	0	4	0	0	2	0	5	0	0	2	8	0	1	3	5	0	0	25	7
5	0.1.2.1.8.2	Bacteria;Acidobacteria;Acidobacteria;Subgroup_13;uncultured_Acidobacteria_bacterium	1	101	0	3	0	0	0	0	0	0	3	0	0	0	0	0	0	0	0	0	0	0	0	0	0	0	0	0	0	0	0	0	3	1	2	82	0	0	0
5	0.1.42.16.1.1	Bacteria;Microgenomates;uncultured_bacterium;unclassified;unclassified	1	101	17	0	1	1	0	0	0	0	0	0	0	1	0	0	0	0	0	0	0	0	0	0	0	0	3	0	3	11	3	6	4	13	6	0	13	14	4
5	0.1.13.15.1.1	Bacteria;Candidate_division_OP3;uncultured_planctomycete;unclassified;unclassified	1	99	1	1	1	1	0	10	2	2	2	0	0	1	0	0	1	0	0	1	0	0	0	0	0	0	13	0	3	3	2	9	4	3	7	13	0	2	16
5	0.1.63.9.1.6	Bacteria;Verrucomicrobia;Verrucomicrobiae;Verrucomicrobiales;unclassified	1	99	1	0	0	15	1	0	0	0	0	0	1	7	0	2	9	42	0	1	0	2	0	1	0	0	0	0	3	0	0	2	0	2	1	0	5	1	0
5	0.1.39.7.1.1	Bacteria;Latescibacteria;uncultured_Acidobacterium_sp.;unclassified;unclassified	1	97	0	0	0	0	0	0	0	0	1	0	0	0	0	0	0	0	0	0	0	0	0	0	0	0	7	14	1	0	0	0	20	5	25	0	16	5	1
5	0.1.21.4.5.1	Bacteria;Cyanobacteria;Melainabacteria;unclassified;unclassified	1	96	3	0	1	1	2	2	18	1	4	2	1	6	1	0	5	4	3	1	0	0	0	1	0	1	3	0	1	4	4	0	2	3	1	0	14	0	0
5	0.1.27.1.2.7	Bacteria;Firmicutes;Bacilli;Bacillales;Listeriaceae	2	96	3	0	0	0	0	0	0	0	0	0	89	0	0	0	0	0	0	0	0	0	0	0	1	1	0	0	0	0	0	0	1	1	0	0	0	0	0
5	0.1.64.11.1.1	Bacteria;WCHB1-60;uncultured_soil_bacterium;unclassified;unclassified	1	95	5	0	0	3	2	0	10	0	0	0	3	1	1	0	3	0	0	5	0	0	0	0	5	1	7	0	3	4	1	1	0	1	11	4	15	5	1
5	0.1.63.6.1.1	Bacteria;Verrucomicrobia;Spartobacteria;Chthoniobacterales;01D2Z36	2	94	2	0	0	0	0	0	0	0	0	0	0	4	0	0	0	0	0	0	0	0	0	0	0	0	0	0	21	1	32	1	1	5	6	0	7	9	4
5	0.1.49.11.53.4	Bacteria;Proteobacteria;Gammaproteobacteria;Xanthomonadales;Solimonadaceae	4	93	1	0	0	4	0	0	1	0	0	0	0	0	1	0	0	1	0	5	0	7	2	1	0	0	0	1	0	5	13	0	7	8	6	0	19	4	0
5	0.1.49.4.14.1	Bacteria;Proteobacteria;Alphaproteobacteria;Rhodospirillales;AKYH478	2	93	0	0	0	0	0	0	0	0	0	0	0	0	0	1	0	0	0	0	0	22	9	4	0	0	5	1	0	2	0	0	8	19	10	0	0	3	6
5	0.1.63.4.6.2	Bacteria;Verrucomicrobia;Opitutae;Opitutae_vadinHA64;unclassified	1	93	0	0	0	0	0	4	0	0	44	0	0	0	0	0	0	0	0	5	0	0	0	0	0	0	23	0	2	1	4	0	4	2	2	0	0	1	1
5	0.1.27.1.4.12	Bacteria;Firmicutes;Bacilli;Lactobacillales;Streptococcaceae	2	91	4	0	1	0	1	1	0	0	4	0	2	0	0	0	2	2	0	14	0	0	1	0	17	0	0	0	2	2	6	25	1	0	0	5	0	1	0
5	0.1.2.1.6.5	Bacteria;Acidobacteria;Acidobacteria;Subgroup_11;uncultured_bacterium	1	87	0	0	0	0	0	0	0	0	0	0	0	0	0	0	0	0	0	0	0	0	0	0	0	0	14	1	5	0	0	0	19	2	5	0	20	21	0
5	0.1.27.2.2.29	Bacteria;Firmicutes;Clostridia;Clostridiales;Peptostreptococcaceae	3	86	2	0	0	0	0	0	0	0	13	0	0	5	0	0	2	0	0	0	0	0	0	0	1	0	0	0	2	0	0	5	2	4	6	1	10	16	15
5	0.1.7.3.1.1	Bacteria;Armatimonadetes;Fimbriimonas_ginsengisoli_Gsoil_348;unclassified;unclassified	1	86	0	0	0	0	0	0	1	0	0	0	0	23	1	5	0	7	1	0	1	1	3	8	6	0	0	0	6	1	10	0	0	3	1	0	0	4	0
5	0.1.9.6.2.1	Bacteria;Bacteroidetes;Cytophagia;Order_II;Rhodothermaceae	1	86	0	0	0	0	0	0	0	0	0	0	0	0	0	12	0	0	0	0	0	16	48	3	0	0	0	0	0	0	0	0	0	0	0	0	0	0	0
5	0.1.3.6.12.1	Bacteria;Actinobacteria;MB-A2-108;uncultured_bacterium;unclassified	1	84	0	0	0	0	0	0	0	0	0	0	0	0	0	0	0	0	0	0	0	0	0	0	0	0	6	6	2	0	0	0	5	17	5	0	27	15	0
5	0.1.48.7.17.18	Bacteria;Planctomycetes;Phycisphaerae;WD2101_soil_group;uncultured_soil_bacterium	1	84	34	0	0	0	0	0	0	0	0	0	0	2	0	3	0	0	1	1	0	1	0	0	0	0	8	2	0	0	1	3	2	7	1	0	3	8	0
5	0.1.49.6.15.29	Bacteria;Proteobacteria;Betaproteobacteria;SC-I-84;uncultured_proteobacterium	1	84	0	0	0	0	0	0	0	0	0	0	0	0	0	0	0	0	0	0	0	1	1	2	0	0	4	3	15	11	22	0	2	9	6	0	2	4	0
5	0.1.49.7.13.14	Bacteria;Proteobacteria;Deltaproteobacteria;GR-WP33-30;uncultured_Gemmatimonadetes_bacterium	1	84	0	0	0	0	0	0	0	0	0	0	0	0	0	0	0	0	0	0	0	0	0	0	0	0	4	5	8	0	0	0	11	15	7	0	11	17	1
5	0.1.3.2.11.20	Bacteria;Actinobacteria;Actinobacteria;Micrococcales;unclassified	1	83	1	0	0	1	1	0	1	0	0	1	5	5	2	0	0	0	1	1	1	3	0	0	1	0	0	2	9	15	10	5	0	1	0	1	1	2	5
5	0.1.49.7.13.10	Bacteria;Proteobacteria;Deltaproteobacteria;GR-WP33-30;uncultured_Desulfuromonadales_bacterium	1	83	6	0	0	0	0	0	0	0	0	0	0	4	0	0	0	0	1	0	0	0	0	0	0	0	10	1	0	0	4	0	3	10	8	0	13	20	2
5	0.1.2.1.16.1	Bacteria;Acidobacteria;Acidobacteria;Subgroup_25;unclassified	1	82	0	0	0	0	0	0	0	0	0	0	0	0	0	0	0	0	0	0	0	0	0	0	0	0	16	3	0	0	0	0	8	4	17	0	18	16	0
5	0.1.31.1.4.4	Bacteria;Gemmatimonadetes;Gemmatimonadetes;Kazan-1B-37;uncultured_proteobacterium	1	82	0	0	0	0	0	0	0	0	0	0	0	0	0	0	0	0	0	0	0	0	0	0	0	0	3	5	0	0	0	0	3	1	43	0	2	0	25
5	0.1.18.24.28.1	Bacteria;Chloroflexi;uncultured;uncultured_sludge_bacterium_A31;unclassified	1	81	5	0	0	0	0	0	0	0	0	0	0	4	0	0	0	3	0	0	0	1	2	13	6	0	3	2	0	0	0	0	0	15	0	0	5	18	0
5	0.1.34.12.1.1	Bacteria;Hydrogenedentes;uncultured_bacterium;unclassified;unclassified	1	81	1	0	0	0	0	0	6	0	0	0	0	7	0	0	0	3	1	3	1	0	5	2	0	0	12	0	5	3	6	2	2	9	2	0	4	1	0
5	0.1.25.1.7.3	Bacteria;Elusimicrobia;Elusimicrobia;Lineage_IIc;uncultured_bacterium	1	80	3	0	0	0	0	0	0	0	1	0	0	0	0	0	0	0	0	0	0	0	1	0	0	0	19	6	8	0	1	0	5	5	8	0	8	12	2
5	0.1.49.18.6.1	Bacteria;Proteobacteria;SPOTSOCT00m83;uncultured_proteobacterium;unclassified	1	79	0	0	0	0	0	0	0	0	0	0	1	0	0	1	0	0	0	0	0	0	0	0	0	0	0	5	16	0	5	0	15	15	8	0	0	0	8
5	0.1.65.3.1.1	Bacteria;WD272;uncultured_Chitinophagaceae_bacterium;unclassified;unclassified	1	79	0	0	0	3	19	0	2	0	0	0	3	10	4	0	0	10	2	1	2	0	5	0	6	0	0	0	4	0	0	2	0	0	0	1	0	0	0
5	0.1.49.6.15.22	Bacteria;Proteobacteria;Betaproteobacteria;SC-I-84;uncultured_bacterium	1	78	14	0	0	0	4	0	0	0	0	0	1	0	1	0	0	0	0	9	1	0	0	2	4	0	0	1	9	7	7	3	2	3	1	0	3	0	0
5	0.1.16.1.1.2	Bacteria;Chlamydiae;Chlamydiae;Chlamydiales;Chlamydiales_Incertae_Sedis	2	76	6	0	0	33	0	0	0	0	0	0	0	9	0	0	0	0	0	0	0	0	4	0	0	0	0	0	1	0	2	1	1	0	0	0	3	13	0
5	0.1.2.1.6.1	Bacteria;Acidobacteria;Acidobacteria;Subgroup_11;unclassified	1	75	0	0	0	0	0	0	0	0	0	0	0	0	0	0	0	0	0	0	0	0	0	0	0	0	1	0	0	0	0	0	10	16	3	0	2	42	1
5	0.1.49.7.17.8	Bacteria;Proteobacteria;Deltaproteobacteria;SAR324_clade(Marine_group_B);unclassified	1	75	0	0	0	0	0	0	0	1	0	0	0	0	0	0	0	0	0	0	0	0	0	0	0	0	7	6	0	0	0	0	1	1	54	0	0	0	2
5	0.1.25.1.5.7	Bacteria;Elusimicrobia;Elusimicrobia;Lineage_IIa;uncultured_actinobacterium	1	74	4	0	0	0	3	0	3	0	0	0	2	7	2	1	1	8	0	10	2	1	14	2	0	0	0	0	0	2	0	2	1	0	3	0	0	0	0
5	0.1.25.1.6.8	Bacteria;Elusimicrobia;Elusimicrobia;Lineage_IIb;uncultured_soil_bacterium	1	74	5	0	0	0	0	0	0	0	0	0	0	3	0	3	0	1	0	4	1	0	14	4	0	0	0	2	0	0	0	1	15	1	3	0	4	1	0
5	0.1.18.16.4.1	Bacteria;Chloroflexi;S085;uncultured_bacterium;unclassified	1	73	10	0	0	0	0	0	0	0	0	1	0	0	0	1	0	0	0	0	0	0	0	0	0	0	3	5	0	0	1	0	0	10	7	0	10	14	3
5	0.1.49.6.16.35	Bacteria;Proteobacteria;Betaproteobacteria;TRA3-20;uncultured_soil_bacterium	1	73	10	0	0	0	0	0	0	0	0	0	0	12	0	0	0	6	0	0	0	0	0	2	0	0	0	0	4	4	0	23	0	10	0	0	0	0	0
5	0.1.27.1.2.12	Bacteria;Firmicutes;Bacilli;Bacillales;Staphylococcaceae	1	72	17	0	0	2	0	0	0	0	0	0	15	0	0	0	0	0	0	0	0	2	2	0	17	0	0	0	3	0	8	2	0	0	0	0	0	0	2
5	0.1.7.2.1.4	Bacteria;Armatimonadetes;Chthonomonadetes;Chthonomonadales;unclassified	1	72	3	0	0	1	0	0	5	0	0	0	0	2	0	2	1	4	1	14	2	0	0	1	5	0	4	0	0	6	0	5	4	1	0	0	0	0	2
5	0.1.18.11.1.1	Bacteria;Chloroflexi;KD4-96;bacterium_Ellin6529;unclassified	1	69	8	0	0	0	5	0	0	0	0	0	9	0	6	0	2	0	1	5	2	0	0	0	0	0	3	4	10	0	0	0	0	0	0	0	5	2	0
5	0.1.49.4.20.7	Bacteria;Proteobacteria;Alphaproteobacteria;Sphingomonadales;Ellin6055	2	69	22	0	0	0	0	0	3	0	0	0	0	0	0	0	0	0	0	1	1	0	16	0	0	0	0	0	0	0	8	2	0	6	0	0	5	1	0
5	0.1.49.7.13.4	Bacteria;Proteobacteria;Deltaproteobacteria;GR-WP33-30;delta_proteobacterium_WX152	1	69	1	0	0	0	0	0	0	0	0	0	0	0	0	0	0	0	0	0	0	0	0	0	0	0	2	8	8	0	14	0	0	7	2	0	3	13	6
5	0.1.21.4.3.1	Bacteria;Cyanobacteria;Melainabacteria;Obscuribacterales;bioreactor_metagenome	1	66	4	0	0	0	0	0	0	0	0	0	0	0	0	0	0	0	0	0	0	0	0	0	0	0	2	2	8	0	0	0	2	19	0	0	7	19	2
5	0.1.3.11.2.11	Bacteria;Actinobacteria;Thermoleophilia;Solirubrobacterales;S1-80	2	66	5	0	0	0	0	0	0	0	0	0	0	1	0	6	0	3	0	0	0	5	2	13	0	0	0	1	0	0	4	0	0	0	0	0	0	0	0
5	0.1.9.13.1.10	Bacteria;Bacteroidetes;Sphingobacteriia;Sphingobacteriales;LiUU-11-161	2	66	0	0	0	0	0	0	0	0	10	0	0	0	0	0	0	2	0	13	3	1	4	9	1	0	0	0	0	0	2	0	3	3	0	0	0	15	0
5	0.1.47.29.1.1	Bacteria;Parcubacteria;uncultured_soil_bacterium;unclassified;unclassified	1	65	1	1	0	0	10	2	1	0	0	0	8	9	1	0	3	0	0	7	0	0	0	0	9	0	3	0	1	0	0	3	0	0	2	2	0	0	0
5	0.1.48.7.14.2	Bacteria;Planctomycetes;Phycisphaerae;S-70;unclassified	1	65	0	0	0	0	0	0	0	0	0	0	0	0	0	0	0	0	0	0	0	0	0	0	0	0	5	4	1	0	0	0	11	12	0	0	5	25	0
5	0.1.49.20.16.1	Bacteria;Proteobacteria;TA18;uncultured_delta_proteobacterium;unclassified	1	65	1	0	0	0	0	0	0	0	0	0	0	0	0	0	0	0	0	9	3	1	8	0	7	0	0	0	0	0	5	0	0	8	10	0	6	0	0
5	0.1.7.1.1.7	Bacteria;Armatimonadetes;Armatimonadia;Armatimonadales;uncultured_eubacterium_WD294	1	65	0	0	3	3	0	3	6	0	2	1	0	12	4	2	2	1	2	0	1	0	1	0	9	2	0	0	0	0	2	0	0	0	3	0	0	0	0
5	0.1.18.22.5.1	Bacteria;Chloroflexi;Thermomicrobia;unclassified;unclassified	1	64	0	0	0	0	0	0	0	0	0	0	0	2	2	1	0	2	0	9	6	10	10	5	0	0	0	1	0	0	3	1	0	0	0	0	0	0	0
5	0.1.21.1.541.1	Bacteria;Cyanobacteria;Chloroplast;Klebsormidium_flaccidum;unclassified	1	64	0	0	0	3	2	0	0	0	0	0	4	0	0	0	5	0	1	2	0	0	0	0	7	1	0	0	0	0	0	0	0	0	5	34	0	0	0
5	0.1.3.2.6.2	Bacteria;Actinobacteria;Actinobacteria;Corynebacteriales;Corynebacteriaceae	5	64	7	0	0	0	2	2	1	0	6	0	0	2	0	0	0	2	0	14	0	0	1	0	7	0	2	0	1	1	0	4	2	0	0	3	0	5	2
5	0.1.32.16.1.1	Bacteria;Gracilibacteria;unclassified;unclassified;unclassified	1	64	3	0	0	0	7	0	7	1	0	0	0	5	0	0	0	0	0	0	1	0	2	0	2	0	0	2	2	5	3	1	0	3	5	0	10	1	0
5	0.1.48.7.17.3	Bacteria;Planctomycetes;Phycisphaerae;WD2101_soil_group;Planctomycetales_bacterium_Ellin7224	1	63	5	0	0	0	0	5	6	0	0	0	0	0	2	0	0	0	0	0	0	0	4	2	0	0	6	0	0	1	3	2	3	1	4	8	0	2	1
5	0.1.59.17.1.1	Bacteria;TM6;uncultured_candidate_division_TM6_bacterium;unclassified;unclassified	1	63	3	0	6	0	0	0	1	0	0	0	0	4	0	1	0	0	0	0	0	0	0	0	0	0	13	0	1	0	0	0	0	12	0	4	8	0	6
5	0.1.18.20.14.1	Bacteria;Chloroflexi;TK10;uncultured_soil_bacterium;unclassified	1	61	0	0	0	0	0	0	0	0	0	0	4	0	0	0	0	2	1	0	4	0	0	2	0	1	1	4	4	2	0	3	5	0	10	0	11	1	0
5	0.1.21.1.1072.1	Bacteria;Cyanobacteria;Chloroplast;Virgulinella_fragilis;unclassified	1	61	0	0	0	0	0	0	1	0	56	0	0	1	0	0	0	0	0	0	0	0	2	1	0	0	0	0	0	0	0	0	0	0	0	0	0	0	0
5	0.1.48.7.17.2	Bacteria;Planctomycetes;Phycisphaerae;WD2101_soil_group;Planctomycetales_bacterium_Ellin6207	1	61	0	0	8	0	4	2	0	0	0	1	8	0	1	0	0	0	3	0	0	5	2	2	9	3	2	0	0	0	0	0	1	0	0	3	0	0	0
5	0.1.48.7.17.4	Bacteria;Planctomycetes;Phycisphaerae;WD2101_soil_group;Planctomycetales_bacterium_Ellin7244	1	61	4	0	0	0	1	0	0	0	0	0	0	0	0	0	0	0	2	1	0	0	0	0	2	0	3	3	5	0	0	0	9	4	1	0	16	7	0
5	0.1.49.7.14.1	Bacteria;Proteobacteria;Deltaproteobacteria;Myxococcales;27F-1492R	3	61	0	0	0	0	0	0	0	0	0	0	0	0	2	1	4	2	2	6	1	0	0	0	0	0	7	4	0	0	0	2	1	10	6	0	5	3	0
5	0.1.49.7.15.5	Bacteria;Proteobacteria;Deltaproteobacteria;Oligoflexales;marine_metagenome	1	60	0	0	0	0	0	0	0	0	0	0	0	0	2	0	0	0	0	0	0	0	0	0	3	0	5	1	6	5	0	10	5	0	12	0	6	0	3
5	0.1.7.10.1.1	Bacteria;Armatimonadetes;uncultured_Carnobacterium_sp.;unclassified;unclassified	1	60	0	0	0	0	0	0	0	0	0	1	0	0	2	0	0	4	1	3	1	1	34	0	3	0	0	0	0	0	0	1	0	2	0	0	0	1	0
5	0.1.21.1.1136.1	Bacteria;Cyanobacteria;Chloroplast;uncultured_diatom;unclassified	1	59	1	0	0	0	0	0	0	0	0	0	0	0	0	0	0	0	0	0	0	0	3	0	0	0	0	0	0	0	0	0	8	0	40	7	0	0	0
5	0.1.2.2.7.2	Bacteria;Acidobacteria;Holophagae;Subgroup_10;CA002	1	57	0	0	0	0	0	0	0	0	0	0	0	0	0	0	0	0	0	0	0	0	0	0	0	0	0	0	0	50	4	0	0	3	0	0	0	0	0
5	0.1.2.5.1.1	Bacteria;Acidobacteria;unclassified;unclassified;unclassified	1	57	9	1	1	0	0	0	0	0	0	0	0	0	1	0	0	0	2	0	1	0	2	0	0	0	8	4	1	0	0	0	10	1	4	0	1	2	7
5	0.1.3.2.8.4	Bacteria;Actinobacteria;Actinobacteria;Frankiales;Geodermatophilaceae	4	57	2	0	1	0	0	0	3	0	0	0	0	1	0	0	1	0	0	1	0	0	2	0	3	0	0	1	1	0	0	1	4	10	3	0	9	8	4
5	0.1.48.7.17.14	Bacteria;Planctomycetes;Phycisphaerae;WD2101_soil_group;uncultured_eubacterium_WD2101	1	57	0	0	1	1	8	1	0	0	0	1	10	2	0	1	2	7	4	4	0	0	1	2	3	2	0	0	0	0	0	0	0	0	0	2	0	0	0
5	0.1.49.7.14.13	Bacteria;Proteobacteria;Deltaproteobacteria;Myxococcales;Myxococcaceae	4	57	0	0	0	2	0	0	0	0	0	1	0	1	0	1	0	0	2	2	0	0	0	0	5	3	5	1	0	0	2	10	7	0	3	0	8	0	0
5	0.1.63.3.22.1	Bacteria;Verrucomicrobia;OPB35_soil_group;uncultured_Desulfovibrio_sp.;unclassified	1	57	1	0	0	0	0	0	0	0	0	0	0	0	0	0	0	0	1	0	0	0	0	0	0	0	1	0	5	0	3	2	2	20	0	0	4	7	1
5	0.1.2.1.10.9	Bacteria;Acidobacteria;Acidobacteria;Subgroup_17;uncultured_bacterium	1	56	1	0	0	0	0	0	0	0	0	0	0	0	0	3	0	0	1	0	0	0	0	0	0	0	7	3	0	0	0	0	5	17	7	0	1	8	2
5	0.1.49.4.12.24	Bacteria;Proteobacteria;Alphaproteobacteria;Rhizobiales;Methylocystaceae	6	56	0	0	0	0	0	0	0	0	3	1	2	0	2	0	1	4	0	1	0	18	0	3	0	1	6	0	0	4	0	1	0	0	3	0	0	4	0
5	0.1.49.4.15.2	Bacteria;Proteobacteria;Alphaproteobacteria;Rickettsiales;Anaplasmataceae	4	56	3	2	0	0	3	5	4	0	15	2	0	0	0	0	0	0	0	1	0	0	0	0	0	0	0	3	11	5	0	0	0	0	0	0	0	0	0
5	0.1.49.7.13.29	Bacteria;Proteobacteria;Deltaproteobacteria;GR-WP33-30;uncultured_proteobacterium	1	56	17	0	2	2	0	4	0	0	6	0	4	1	0	0	0	5	0	0	0	0	0	0	0	0	3	1	0	0	0	2	0	4	0	0	1	2	1
5	0.1.63.3.41.1	Bacteria;Verrucomicrobia;OPB35_soil_group;uncultured_verrucomicrobium_DEV064;unclassified	1	56	2	0	0	0	0	0	0	0	1	0	0	1	0	1	0	0	0	0	0	0	0	0	0	0	0	2	5	1	5	0	4	6	2	0	13	6	4
5	0.1.21.3.18.1	Bacteria;Cyanobacteria;ML635J-21;uncultured_soil_bacterium;unclassified	1	52	2	1	0	0	2	0	1	0	0	0	3	1	0	0	2	3	0	1	2	0	0	0	0	0	0	0	7	6	4	8	0	4	0	0	0	0	1
5	0.1.49.7.15.21	Bacteria;Proteobacteria;Deltaproteobacteria;Oligoflexales;uncultured_soil_bacterium	1	52	0	1	0	0	0	1	2	3	0	0	0	1	0	1	0	0	0	2	0	0	3	1	4	0	0	0	2	18	3	0	0	2	0	0	1	0	0
5	0.1.49.7.17.1	Bacteria;Proteobacteria;Deltaproteobacteria;SAR324_clade(Marine_group_B);Candidatus_Nitrosoarchaeum_limnia_SFB1	1	52	0	0	0	0	0	0	0	0	0	0	0	0	0	0	0	0	0	0	0	0	0	0	0	0	5	4	0	0	0	0	16	7	16	0	0	1	1
5	0.1.2.1.9.1	Bacteria;Acidobacteria;Acidobacteria;Subgroup_15;unclassified	1	51	3	0	0	0	0	0	0	0	0	0	0	0	0	0	0	0	0	0	0	0	0	0	0	0	2	3	0	0	0	0	3	2	7	0	7	18	6
5	0.1.21.1.1079.1	Bacteria;Cyanobacteria;Chloroplast;Watanabea_reniformis;unclassified	1	51	0	0	6	4	0	0	0	0	0	0	1	11	0	0	4	13	1	7	0	0	0	0	0	1	0	1	0	0	1	0	0	0	0	0	0	0	0
5	0.1.49.7.14.28	Bacteria;Proteobacteria;Deltaproteobacteria;Myxococcales;uncultured_bacterium	1	51	0	2	0	0	2	0	1	0	0	0	0	0	0	0	0	0	0	0	0	0	0	0	0	0	0	0	1	0	1	0	0	1	1	21	0	0	0
5	0.1.49.7.21.1	Bacteria;Proteobacteria;Deltaproteobacteria;Syntrophobacterales;Syntrophaceae	2	51	0	0	1	0	0	1	0	0	0	0	21	0	0	1	1	0	0	0	0	0	0	3	0	0	0	1	2	9	0	0	3	4	0	0	0	0	1
5	0.1.63.6.1.10	Bacteria;Verrucomicrobia;Spartobacteria;Chthoniobacterales;uncultured_bacterium	1	51	0	0	0	0	0	0	0	0	0	0	0	0	0	0	0	0	0	9	0	10	24	4	0	0	0	0	0	0	1	0	0	0	0	0	0	0	0
5	0.1.34.18.1.1	Bacteria;Hydrogenedentes;uncultured_gamma_proteobacterium;unclassified;unclassified	1	50	0	0	0	0	9	0	8	0	0	0	0	0	0	0	0	1	0	4	0	0	0	2	0	1	0	0	4	0	0	8	2	2	0	0	2	1	1
5	0.1.39.28.1.1	Bacteria;Latescibacteria;uncultured_soil_bacterium;unclassified;unclassified	1	50	0	0	0	0	0	0	0	0	0	0	0	0	0	0	0	0	0	0	0	0	0	0	0	0	11	3	0	0	0	0	2	9	11	0	2	9	3
5	0.1.3.2.18.3	Bacteria;Actinobacteria;Actinobacteria;Streptosporangiales;Streptosporangiaceae	4	49	2	0	16	0	1	0	0	0	0	0	0	0	0	0	0	0	0	0	0	0	0	0	0	0	0	0	0	0	0	1	0	9	5	0	13	0	0
5	0.1.31.1.7.1	Bacteria;Gemmatimonadetes;Gemmatimonadetes;unclassified;unclassified	1	49	0	0	0	0	0	0	0	0	0	0	0	0	0	0	0	0	0	1	0	0	1	0	0	0	0	3	0	0	0	0	5	3	11	1	1	0	22
5	0.1.48.7.19.1	Bacteria;Planctomycetes;Phycisphaerae;unclassified;unclassified	1	49	12	1	0	0	1	0	3	0	0	0	0	0	0	0	0	0	0	0	1	0	0	0	0	0	11	1	0	1	2	0	2	2	6	0	0	1	4
5	0.1.49.4.14.5	Bacteria;Proteobacteria;Alphaproteobacteria;Rhodospirillales;B79	2	49	0	0	0	0	0	0	0	0	0	0	0	1	0	1	0	0	0	0	0	0	1	0	0	0	0	2	9	0	0	0	0	13	0	0	2	4	0
5	0.1.2.1.2.1	Bacteria;Acidobacteria;Acidobacteria;AT-s3-28;unclassified	1	48	0	0	0	0	0	0	0	0	0	0	0	0	0	0	0	0	0	0	0	0	0	0	0	0	2	1	4	0	0	0	2	14	8	0	1	14	2
5	0.1.9.5.1.7	Bacteria;Bacteroidetes;Bacteroidia;Bacteroidales;Bacteroidales_S24-7_group	4	48	5	0	2	1	0	1	1	0	2	0	1	0	0	0	0	3	0	2	0	0	0	0	3	0	0	0	1	2	14	3	0	0	3	1	0	3	0
5	0.1.2.2.7.4	Bacteria;Acidobacteria;Holophagae;Subgroup_10;Sva0725	2	47	12	0	0	0	0	0	0	0	0	0	0	0	0	0	0	0	0	2	0	0	0	0	0	0	1	2	0	0	0	0	3	3	4	0	1	3	9
5	0.1.7.32.1.1	Bacteria;Armatimonadetes;uncultured_microorganism;unclassified;unclassified	1	46	1	0	0	0	0	0	0	0	0	0	0	2	2	5	0	0	1	9	0	1	2	2	0	0	2	0	1	3	5	1	1	4	0	0	1	0	0
5	0.1.18.20.2.1	Bacteria;Chloroflexi;TK10;bacterium_Ellin6519;unclassified	1	44	1	0	0	0	0	0	0	0	0	0	0	0	0	0	0	0	0	0	0	0	0	0	0	0	0	1	4	0	0	0	0	19	1	1	8	3	6
5	0.1.18.8.3.1	Bacteria;Chloroflexi;Gitt-GS-136;uncultured_Caldilineaceae_bacterium;unclassified	1	44	0	0	0	0	0	0	0	0	0	0	0	0	0	0	0	0	0	0	0	0	0	0	0	0	4	9	0	0	0	0	2	2	15	0	7	5	0
5	0.1.49.11.51.1	Bacteria;Proteobacteria;Gammaproteobacteria;Vibrionales;Vibrionaceae	3	44	0	4	0	0	0	0	0	2	0	0	0	0	0	1	0	0	0	0	0	0	1	0	0	0	0	0	0	5	0	0	0	0	0	0	0	0	0
5	0.1.49.7.15.19	Bacteria;Proteobacteria;Deltaproteobacteria;Oligoflexales;uncultured_proteobacterium	1	44	1	3	0	0	0	0	8	0	0	0	5	3	0	0	0	0	0	0	0	1	0	0	0	0	3	0	5	1	4	3	0	0	0	0	1	0	3
5	0.1.21.1.316.1	Bacteria;Cyanobacteria;Chloroplast;Dictyochloropsis_reticulata;unclassified	1	43	0	0	0	5	2	0	0	0	0	0	0	0	1	0	5	3	0	4	0	1	11	1	6	0	0	0	1	0	0	0	0	0	0	0	0	0	0
5	0.1.3.2.13.6	Bacteria;Actinobacteria;Actinobacteria;PeM15;unclassified	1	43	0	0	0	0	0	0	0	0	0	0	0	1	0	0	0	0	0	0	0	0	0	0	0	0	0	0	6	3	14	0	0	8	0	0	0	4	2
5	0.1.49.6.15.23	Bacteria;Proteobacteria;Betaproteobacteria;SC-I-84;uncultured_beta_proteobacterium	1	42	0	0	0	0	0	0	0	0	0	0	0	0	0	0	0	0	0	0	0	0	0	0	0	0	1	0	0	0	0	0	0	4	0	34	0	3	0
5	0.1.59.24.1.1	Bacteria;TM6;uncultured_proteobacterium;unclassified;unclassified	1	42	5	1	2	0	0	0	2	0	0	0	0	0	0	0	0	0	0	0	0	0	0	0	0	0	2	0	7	2	1	0	1	7	2	3	3	3	0
5	0.1.21.2.6.1	Bacteria;Cyanobacteria;Cyanobacteria;SubsectionI;FamilyI	6	41	3	1	0	0	0	0	1	2	7	0	0	2	0	7	3	0	3	0	0	0	3	0	0	1	0	0	0	0	5	0	0	0	0	0	0	0	0
5	0.1.27.2.2.37	Bacteria;Firmicutes;Clostridia;Clostridiales;unclassified	1	41	0	1	0	4	3	0	3	0	2	0	7	6	0	0	4	0	1	3	0	0	0	0	0	0	0	0	0	1	1	0	0	0	0	0	1	0	0
5	0.1.18.5.3.3	Bacteria;Chloroflexi;Chloroflexia;Kallotenuales;unclassified	1	40	0	0	0	0	0	0	0	0	0	0	0	0	0	1	0	4	0	11	14	0	0	0	1	0	0	0	2	0	0	3	0	0	0	0	0	0	0
5	0.1.2.1.10.5	Bacteria;Acidobacteria;Acidobacteria;Subgroup_17;uncultured_Acidobacterium_sp.	1	40	0	0	0	0	0	0	0	0	0	0	0	0	0	0	0	0	0	0	0	0	0	0	0	0	0	12	0	0	0	0	2	1	2	0	7	3	3
5	0.1.25.1.8.4	Bacteria;Elusimicrobia;Elusimicrobia;Lineage_IV;uncultured_Termite_group_1_bacterium	1	40	10	0	2	0	0	0	0	0	0	0	1	0	0	0	0	0	0	0	0	0	0	0	0	0	0	0	4	6	1	1	0	8	5	0	2	0	0
5	0.1.17.2.1.2	Bacteria;Chlorobi;Ignavibacteria;Ignavibacteriales;BSV26	2	39	0	0	0	0	0	0	0	0	0	0	0	0	0	0	0	0	0	0	0	0	0	0	0	0	8	0	3	0	0	0	8	0	12	0	6	0	1
5	0.1.18.9.7.1	Bacteria;Chloroflexi;JG30-KF-CM66;uncultured_soil_bacterium;unclassified	1	39	0	1	1	1	0	1	3	0	1	1	2	0	5	0	4	0	1	0	1	0	0	0	0	3	1	0	0	0	1	4	0	0	0	2	0	0	0
5	0.1.21.1.1162.1	Bacteria;Cyanobacteria;Chloroplast;unidentified_rhodophyte_PRD01a010B;unclassified	1	38	7	0	0	0	0	0	0	0	6	0	0	0	0	0	0	0	0	0	0	0	6	0	0	0	9	0	0	0	0	0	0	0	2	0	0	0	8
5	0.1.3.2.13.8	Bacteria;Actinobacteria;Actinobacteria;PeM15;uncultured_actinobacterium	1	38	0	0	0	0	0	0	0	0	7	0	0	0	0	0	0	0	0	0	0	0	0	1	0	0	0	1	7	0	8	0	0	9	0	0	1	4	0
5	0.1.49.4.12.19	Bacteria;Proteobacteria;Alphaproteobacteria;Rhizobiales;JG35-K1-AG5	1	38	3	0	9	0	0	0	0	0	2	0	0	0	0	0	0	0	0	0	0	0	1	0	3	0	3	0	3	0	0	0	3	0	1	0	0	9	1
5	0.1.21.4.3.9	Bacteria;Cyanobacteria;Melainabacteria;Obscuribacterales;uncultured_cyanobacterium	1	37	0	0	0	0	0	0	3	0	0	0	0	13	0	0	0	3	0	0	0	0	0	3	1	0	0	0	1	0	2	0	0	1	8	0	0	2	0
5	0.1.49.6.12.1	Bacteria;Proteobacteria;Betaproteobacteria;Nitrosomonadales;Gallionellaceae	3	37	3	0	3	0	0	0	0	0	0	0	0	0	0	0	0	0	1	1	0	1	0	0	0	0	0	0	2	6	3	3	4	0	3	1	0	4	1
5	0.1.49.7.13.25	Bacteria;Proteobacteria;Deltaproteobacteria;GR-WP33-30;uncultured_marine_bacterium	1	37	0	0	0	1	0	5	6	0	0	0	0	2	0	0	0	1	0	5	0	0	0	0	0	0	0	0	0	0	1	1	0	3	0	2	2	3	0
5	0.1.18.20.9.1	Bacteria;Chloroflexi;TK10;uncultured_Dehalogenimonas_sp.;unclassified	1	36	3	0	0	0	0	0	2	0	0	0	0	1	0	0	1	0	0	3	0	0	0	0	0	0	3	0	3	3	0	3	2	5	0	0	2	2	0
5	0.1.18.5.1.6	Bacteria;Chloroflexi;Chloroflexia;Chloroflexales;unclassified	1	36	6	0	0	0	0	0	0	0	0	0	0	0	0	0	0	0	0	4	0	15	9	2	0	0	0	0	0	0	0	0	0	0	0	0	0	0	0
5	0.1.18.9.6.1	Bacteria;Chloroflexi;JG30-KF-CM66;uncultured_bacterium;unclassified	1	36	0	0	0	0	0	0	0	0	12	0	0	0	0	0	0	0	0	0	0	0	0	0	0	0	2	0	0	0	0	0	1	0	3	13	1	3	0
5	0.1.21.1.339.1	Bacteria;Cyanobacteria;Chloroplast;Elliptochloris_bilobata;unclassified	1	36	0	0	4	1	0	2	2	1	0	0	4	1	2	0	0	1	0	2	0	0	1	1	2	5	0	0	0	0	0	0	0	0	0	5	0	0	0
5	0.1.27.1.4.5	Bacteria;Firmicutes;Bacilli;Lactobacillales;Lactobacillaceae	2	36	0	0	1	0	0	0	0	1	0	0	2	0	0	0	1	0	0	0	0	0	0	0	0	0	0	0	3	0	0	23	0	1	0	3	0	1	0
5	0.1.28.1.1.7	Bacteria;Fusobacteria;Fusobacteriia;Fusobacteriales;unclassified	1	36	0	0	0	0	0	0	0	0	31	0	0	0	0	0	0	0	0	0	0	0	0	0	0	0	0	0	0	0	0	1	0	0	0	0	4	0	0
5	0.1.40.23.2.1	Bacteria;Lentisphaerae;WCHB1-41;unclassified;unclassified	1	36	7	0	0	0	0	0	0	0	0	0	0	0	0	0	0	0	0	1	1	0	0	0	0	0	2	1	3	4	5	0	4	3	1	0	1	0	0
5	0.1.18.9.5.1	Bacteria;Chloroflexi;JG30-KF-CM66;uncultured_Chloroflexi_bacterium;unclassified	1	35	3	0	0	0	0	0	0	0	0	0	0	2	0	2	0	0	0	0	1	0	0	0	2	0	2	1	6	2	0	2	2	2	5	0	0	0	0
5	0.1.40.18.1.1	Bacteria;Lentisphaerae;PBS-III-20;unclassified;unclassified	1	35	0	0	0	0	0	0	0	0	0	0	0	0	0	0	0	0	0	0	0	0	0	0	0	0	10	1	0	0	0	0	6	3	11	0	2	2	0
5	0.1.53.6.1.1	Bacteria;SHA-109;uncultured_alpha_proteobacterium;unclassified;unclassified	1	35	8	0	0	0	0	0	0	0	0	0	0	0	0	3	0	0	0	0	3	1	0	1	0	0	0	0	0	0	3	1	0	3	0	0	0	10	0
5	0.1.21.1.1114.1	Bacteria;Cyanobacteria;Chloroplast;uncultured_Cyanobacterium_sp.;unclassified	1	34	0	0	0	0	0	0	0	0	0	0	0	0	0	0	0	0	0	0	0	0	0	0	0	0	0	1	0	0	0	0	13	0	20	0	0	0	0
5	0.1.49.18.1.1	Bacteria;Proteobacteria;SPOTSOCT00m83;unclassified;unclassified	1	34	6	0	0	0	0	0	0	0	0	0	0	0	0	0	0	0	0	0	0	0	0	0	0	0	0	0	1	1	0	23	3	0	0	0	0	0	0
5	0.1.49.4.15.20	Bacteria;Proteobacteria;Alphaproteobacteria;Rickettsiales;uncultured	2	34	1	0	0	2	0	0	0	0	0	0	10	2	0	0	1	0	0	2	0	0	0	0	0	0	0	0	0	0	0	4	1	0	10	1	0	0	0
5	0.1.49.7.13.28	Bacteria;Proteobacteria;Deltaproteobacteria;GR-WP33-30;uncultured_prokaryote	1	34	1	0	0	0	0	0	0	0	0	0	0	1	0	0	0	0	0	0	0	0	0	0	0	0	0	0	2	3	1	0	6	7	5	0	1	5	0
5	0.1.18.9.4.1	Bacteria;Chloroflexi;JG30-KF-CM66;uncultured_Caldilinea_sp.;unclassified	1	33	0	2	0	0	0	1	0	2	0	4	0	0	0	0	0	0	0	0	0	0	0	0	0	0	0	0	0	0	0	0	0	0	1	11	0	0	9
5	0.1.27.2.2.13	Bacteria;Firmicutes;Clostridia;Clostridiales;Family_XI	5	33	4	0	1	0	0	0	0	0	7	0	0	0	0	0	0	1	0	0	0	0	1	0	0	0	1	0	0	1	1	16	0	0	0	0	0	0	0
5	0.1.27.4.1.2	Bacteria;Firmicutes;Negativicutes;Selenomonadales;Veillonellaceae	7	32	3	0	3	0	0	0	0	0	2	0	0	1	0	0	0	0	0	0	0	0	0	0	0	0	8	0	0	0	2	3	0	0	2	3	4	0	0
5	0.1.49.4.19.1	Bacteria;Proteobacteria;Alphaproteobacteria;Sneathiellales;Sneathiellaceae	1	32	0	0	0	0	0	0	0	0	0	0	0	0	0	0	0	0	0	0	0	0	0	0	0	0	0	1	2	0	4	0	5	8	0	0	2	8	0
5	0.1.49.4.5.7	Bacteria;Proteobacteria;Alphaproteobacteria;DB1-14;uncultured_Micavibrio_sp.	1	32	0	0	0	0	0	0	0	0	0	0	0	2	0	0	0	2	0	0	0	0	0	0	0	0	0	0	0	0	0	1	0	27	0	0	0	0	0
5	0.1.60.1.10.1	Bacteria;Tenericutes;Mollicutes;Mycoplasmatales;Mycoplasmataceae	5	32	7	0	0	1	1	0	2	0	0	0	6	0	0	0	0	0	0	0	0	0	0	0	1	0	0	0	0	3	1	0	0	0	0	0	4	0	6
5	0.1.2.1.9.4	Bacteria;Acidobacteria;Acidobacteria;Subgroup_15;uncultured_bacterium	1	31	0	0	0	0	0	0	0	0	0	0	0	0	0	0	0	0	0	0	0	0	0	0	0	0	4	0	0	0	0	0	6	1	3	0	11	0	6
5	0.1.21.1.1086.1	Bacteria;Cyanobacteria;Chloroplast;Xylochloris_irregularis;unclassified	1	31	0	0	1	0	0	0	0	0	0	0	0	1	0	0	3	0	0	3	0	1	8	0	0	0	0	0	1	0	0	0	5	0	0	8	0	0	0
5	0.1.27.1.2.16	Bacteria;Firmicutes;Bacilli;Bacillales;uncultured	3	31	12	1	0	2	2	0	0	0	8	1	0	0	1	0	1	0	0	0	0	0	0	0	0	0	0	0	0	0	1	0	0	0	0	1	0	0	0
5	0.1.48.6.2.1	Bacteria;Planctomycetes;OM190;planctomycete_A-2;unclassified	1	31	5	0	0	0	7	0	0	0	0	0	0	0	0	0	0	0	0	0	0	0	0	0	0	0	1	2	0	0	0	0	0	5	0	0	5	3	0
5	0.1.2.1.18.9	Bacteria;Acidobacteria;Acidobacteria;Subgroup_4;uncultured_bacterium	1	30	0	0	0	0	0	0	0	0	0	0	0	0	0	0	0	3	0	0	0	0	0	0	0	0	0	0	0	0	0	0	0	0	0	0	0	0	0
5	0.1.2.1.8.4	Bacteria;Acidobacteria;Acidobacteria;Subgroup_13;uncultured_Holophaga_sp.	1	30	0	0	0	0	0	0	0	0	0	0	0	0	0	0	0	0	0	0	0	0	0	0	0	0	6	0	0	0	0	0	0	1	4	0	11	3	4
5	0.1.27.6.1.1	Bacteria;Firmicutes;unclassified;unclassified;unclassified	1	30	0	0	0	0	2	0	0	0	4	1	0	0	2	0	0	4	1	0	2	0	1	0	1	0	0	0	0	2	0	0	3	0	5	0	0	0	0
5	0.1.48.14.7.1	Bacteria;Planctomycetes;vadinHA49;uncultured_Planctomycetaceae_bacterium;unclassified	1	30	0	0	0	0	0	0	0	0	0	0	0	0	0	0	0	0	0	0	0	0	0	0	0	0	2	0	3	2	1	0	9	2	1	0	2	4	3
5	0.1.65.7.1.1	Bacteria;WD272;uncultured_cyanobacterium;unclassified;unclassified	1	30	0	2	0	0	0	2	0	3	5	0	0	0	0	0	2	0	0	0	0	0	0	0	0	0	0	0	0	0	0	3	0	0	0	4	0	0	0
5	0.1.7.1.1.1	Bacteria;Armatimonadetes;Armatimonadia;Armatimonadales;Armatimonadaceae	1	30	0	0	0	0	0	2	5	0	0	1	1	0	0	0	1	1	0	2	1	0	0	0	1	0	0	0	1	0	5	0	1	3	2	0	1	0	0
5	0.1.13.11.1.1	Bacteria;Candidate_division_OP3;uncultured_beta_proteobacterium;unclassified;unclassified	1	29	1	0	0	0	0	0	0	0	0	0	0	0	0	0	0	0	0	0	0	0	0	0	0	0	4	1	0	1	0	0	5	2	6	0	0	0	3
5	0.1.18.13.6.7	Bacteria;Chloroflexi;Ktedonobacteria;Ktedonobacterales;JG30a-KF-32	4	29	0	2	0	0	0	0	0	0	0	0	0	0	0	0	0	0	0	0	0	0	0	0	0	0	1	2	0	0	0	0	0	0	20	0	1	0	0
5	0.1.49.7.11.10	Bacteria;Proteobacteria;Deltaproteobacteria;Desulfuromonadales;Geobacteraceae	1	29	0	0	0	0	0	0	0	0	5	0	0	0	0	0	0	0	0	0	0	0	0	0	1	0	0	0	0	0	0	0	0	0	8	0	5	7	3
5	0.1.9.5.1.22	Bacteria;Bacteroidetes;Bacteroidia;Bacteroidales;Prevotellaceae	5	29	1	0	0	1	0	1	0	0	7	0	0	0	0	0	0	2	0	0	0	0	0	0	0	0	1	0	0	3	0	1	0	0	4	3	0	5	0
5	0.1.18.20.3.1	Bacteria;Chloroflexi;TK10;bacterium_Ellin6543;unclassified	1	28	0	0	0	0	0	0	0	0	0	0	0	5	0	2	0	0	0	1	0	1	0	4	0	0	0	0	0	0	0	3	3	5	0	0	1	0	0
5	0.1.49.11.19.1	Bacteria;Proteobacteria;Gammaproteobacteria;Chromatiales;Chromatiaceae	2	28	1	0	0	1	0	0	2	0	2	0	0	0	0	0	0	0	0	3	0	0	1	1	0	0	4	0	0	1	2	0	1	2	1	1	5	0	0
5	0.1.18.16.6.1	Bacteria;Chloroflexi;S085;uncultured_soil_bacterium;unclassified	1	27	2	0	0	0	1	0	0	0	0	0	1	0	0	2	0	0	0	0	0	0	0	0	0	0	2	2	0	0	1	2	0	3	4	0	0	5	0
5	0.1.2.1.6.2	Bacteria;Acidobacteria;Acidobacteria;Subgroup_11;uncultured_Acidobacteria_bacterium	1	27	0	0	0	0	0	0	0	0	0	0	1	0	0	0	0	0	0	0	0	0	0	0	0	0	0	0	0	0	0	0	4	1	0	0	21	0	0
5	0.1.9.5.1.21	Bacteria;Bacteroidetes;Bacteroidia;Bacteroidales;Porphyromonadaceae	4	27	0	0	0	0	0	0	0	0	2	0	8	0	0	1	0	0	0	0	0	0	0	0	0	0	0	0	0	1	0	2	1	8	0	0	2	0	0
5	0.1.21.1.654.1	Bacteria;Cyanobacteria;Chloroplast;Neocystis_brevis;unclassified	1	26	0	0	0	0	0	0	0	0	0	0	0	4	0	0	8	0	0	0	0	4	9	0	0	0	0	0	0	0	0	0	0	0	0	0	0	0	0
5	0.1.21.3.11.1	Bacteria;Cyanobacteria;ML635J-21;uncultured_cyanobacterium;unclassified	1	26	0	0	0	0	0	0	0	0	0	0	0	0	0	0	0	0	0	0	1	0	0	0	0	0	0	0	0	0	0	0	1	3	9	0	4	7	1
5	0.1.49.7.14.11	Bacteria;Proteobacteria;Deltaproteobacteria;Myxococcales;MSB-4B10	3	26	2	0	0	0	0	0	0	0	0	0	0	0	0	1	2	3	0	0	0	2	1	0	0	0	0	0	4	0	2	2	0	1	2	0	1	0	0
5	0.1.16.1.1.1	Bacteria;Chlamydiae;Chlamydiae;Chlamydiales;Chlamydiaceae	2	25	2	1	3	2	0	2	4	0	0	0	1	0	0	0	0	1	0	0	1	0	0	0	0	0	0	0	0	0	2	0	4	1	0	0	0	0	0
5	0.1.2.2.11.1	Bacteria;Acidobacteria;Holophagae;unclassified;unclassified	1	25	1	0	0	0	0	0	0	0	0	0	0	0	0	0	0	0	0	0	0	0	0	0	0	0	0	0	0	0	0	0	0	2	12	0	0	0	8
5	0.1.3.6.8.1	Bacteria;Actinobacteria;MB-A2-108;uncultured_Nocardioidaceae_bacterium;unclassified	1	25	0	0	0	0	0	0	0	0	0	0	0	0	0	0	0	0	0	0	0	0	0	0	0	0	6	7	2	0	0	0	4	3	1	0	0	0	0
5	0.1.48.14.15.1	Bacteria;Planctomycetes;vadinHA49;uncultured_soil_bacterium;unclassified	1	25	1	0	0	0	0	1	0	0	0	0	0	0	0	0	2	3	2	2	3	0	0	2	2	3	0	0	0	0	0	2	0	0	0	0	0	0	0
5	0.1.49.4.15.18	Bacteria;Proteobacteria;Alphaproteobacteria;Rickettsiales;bac2nit3	2	25	0	0	1	0	0	0	0	0	0	0	0	0	1	0	1	7	0	0	3	0	0	0	0	0	7	0	0	0	2	2	0	0	0	0	0	0	0
5	0.1.49.4.20.1	Bacteria;Proteobacteria;Alphaproteobacteria;Sphingomonadales;7B-8	2	25	1	0	0	0	1	0	0	0	0	0	0	8	0	0	0	4	2	0	1	0	0	0	3	0	0	2	0	0	1	0	0	0	0	0	0	0	0
5	0.1.63.7.2.1	Bacteria;Verrucomicrobia;UA11;uncultured_bacterium;unclassified	1	25	0	0	0	0	0	0	0	0	0	0	0	0	0	3	0	0	0	0	0	0	0	0	0	0	0	0	4	0	7	0	0	7	0	0	0	4	0
5	0.1.21.1.641.1	Bacteria;Cyanobacteria;Chloroplast;Myrmecia_israelensis;unclassified	1	24	0	1	0	0	0	0	3	0	10	0	4	3	0	0	0	0	0	0	0	1	2	0	0	0	0	0	0	0	0	0	0	0	0	0	0	0	0
5	0.1.27.2.2.3	Bacteria;Firmicutes;Clostridia;Clostridiales;Christensenellaceae	2	24	0	0	0	0	1	0	0	0	6	0	0	0	0	0	0	0	0	3	0	0	0	1	4	0	5	0	0	0	0	0	0	0	0	0	2	0	1
5	0.1.32.38.1.1	Bacteria;Gracilibacteria;uncultured_sludge_bacterium;unclassified;unclassified	1	24	4	0	0	0	0	0	0	0	0	0	0	0	0	0	0	0	0	1	0	0	0	0	0	0	1	0	0	4	9	2	0	0	0	0	2	0	0
5	0.1.40.18.7.1	Bacteria;Lentisphaerae;PBS-III-20;uncultured_verrucomicrobium_DEV045;unclassified	1	24	5	0	0	0	0	0	0	0	0	0	0	0	0	0	0	0	0	0	0	0	0	0	0	0	0	0	0	13	0	0	0	3	0	0	0	3	0
5	0.1.49.6.15.5	Bacteria;Proteobacteria;Betaproteobacteria;SC-I-84;beta_proteobacterium_JGI_0001003-N18	1	24	0	0	0	0	0	0	0	0	0	0	0	0	0	0	0	0	0	0	0	0	0	0	0	0	1	2	0	0	1	0	4	7	0	0	9	0	0
5	0.1.59.7.1.1	Bacteria;TM6;uncultured_Acidobacterium_sp.;unclassified;unclassified	1	24	0	0	0	0	0	0	0	0	0	0	0	0	0	1	0	0	0	0	0	0	0	0	0	0	0	0	0	0	0	0	0	3	0	0	0	1	19
5	0.1.18.13.9.1	Bacteria;Chloroflexi;Ktedonobacteria;unclassified;unclassified	1	23	0	1	0	0	0	0	0	0	0	0	0	0	0	0	2	0	0	0	0	0	0	0	0	0	1	8	2	0	0	0	0	0	0	0	4	0	2
5	0.1.3.2.1.1	Bacteria;Actinobacteria;Actinobacteria;Actinomycetales;Actinomycetaceae	4	23	0	0	0	0	0	3	0	0	2	0	0	0	0	0	0	1	1	1	0	0	0	0	0	0	0	0	0	0	2	8	0	0	0	4	0	1	0
5	0.1.49.11.19.2	Bacteria;Proteobacteria;Gammaproteobacteria;Chromatiales;Ectothiorhodospiraceae	2	23	1	0	0	0	0	0	0	0	0	0	0	0	0	0	0	0	0	0	0	0	0	0	0	0	4	2	0	0	0	1	6	0	6	0	0	0	2
5	0.1.49.11.50.8	Bacteria;Proteobacteria;Gammaproteobacteria;Thiotrichales;Thiotrichaceae	2	23	0	2	0	0	0	0	2	0	0	0	0	0	0	0	0	0	0	0	0	0	0	0	0	0	0	0	8	0	1	0	0	3	0	0	0	2	0
5	0.1.9.13.1.13	Bacteria;Bacteroidetes;Sphingobacteriia;Sphingobacteriales;S15-21	1	23	3	0	0	0	0	0	0	0	0	0	0	0	0	0	0	0	0	0	0	0	0	0	0	0	6	1	0	0	0	0	0	2	1	0	5	0	5
5	0.1.18.11.3.1	Bacteria;Chloroflexi;KD4-96;uncultured_Anaerolineaceae_bacterium;unclassified	1	22	3	0	2	0	0	0	0	2	0	1	0	0	2	0	0	0	0	0	0	0	0	0	0	0	0	0	0	0	2	1	1	0	0	3	1	1	0
5	0.1.18.9.3.1	Bacteria;Chloroflexi;JG30-KF-CM66;uncultured_Armatimonadetes_bacterium;unclassified	1	22	0	0	0	0	0	0	0	0	0	0	0	0	0	0	0	0	0	0	0	0	0	0	0	0	0	4	0	0	0	0	0	4	8	0	2	2	2
5	0.1.3.6.9.1	Bacteria;Actinobacteria;MB-A2-108;uncultured_Streptomyces_sp.;unclassified	1	22	0	0	0	0	0	0	0	0	0	0	0	0	0	0	0	0	0	0	0	0	0	0	0	0	1	1	4	0	0	0	2	3	4	0	3	1	2
5	0.1.31.1.2.5	Bacteria;Gemmatimonadetes;Gemmatimonadetes;BD2-11_terrestrial_group;uncultured_Gemmatimonadales_bacterium	1	22	0	0	0	0	0	0	0	0	0	0	0	0	0	1	0	0	0	0	0	0	0	2	0	0	3	2	0	0	0	0	0	2	1	0	3	6	0
5	0.1.18.22.1.8	Bacteria;Chloroflexi;Thermomicrobia;AKYG1722;uncultured_soil_bacterium	1	21	0	0	0	0	0	0	0	0	0	0	0	0	0	0	0	0	0	0	0	0	0	0	0	0	0	1	1	0	0	0	0	4	1	0	2	10	0
5	0.1.2.1.19.6	Bacteria;Acidobacteria;Acidobacteria;Subgroup_5;uncultured_Holophaga_sp.	1	21	1	0	0	0	0	0	1	0	2	0	0	0	0	0	0	0	0	0	0	0	0	0	0	0	4	1	0	0	0	0	1	1	5	0	0	0	5
5	0.1.25.1.10.5	Bacteria;Elusimicrobia;Elusimicrobia;MVP-88;uncultured_delta_proteobacterium	1	21	1	0	0	0	0	0	0	0	0	0	0	0	0	1	0	0	0	0	0	0	0	0	0	0	0	1	10	0	3	2	0	2	0	0	0	0	0
5	0.1.3.2.14.3	Bacteria;Actinobacteria;Actinobacteria;Propionibacteriales;unclassified	1	21	0	1	0	0	0	0	1	0	0	0	1	1	0	0	0	1	0	2	2	2	1	0	1	0	0	0	0	0	0	2	0	0	0	0	0	0	0
5	0.1.48.7.17.1	Bacteria;Planctomycetes;Phycisphaerae;WD2101_soil_group;Phycisphaerae_bacterium_2842	1	21	0	0	0	0	0	0	0	0	0	0	0	2	0	0	0	3	1	3	1	1	2	0	3	0	0	0	1	0	0	0	0	1	2	0	0	1	0
5	0.1.18.7.2.1	Bacteria;Chloroflexi;Elev-1554;uncultured_bacterium;unclassified	1	20	0	0	1	2	1	1	0	2	1	0	0	0	0	0	2	0	0	0	0	0	0	0	0	0	1	0	0	0	0	3	1	0	0	5	0	0	0
5	0.1.3.2.11.19	Bacteria;Actinobacteria;Actinobacteria;Micrococcales;Sanguibacteraceae	1	20	0	0	0	0	0	0	0	0	0	0	1	0	0	0	0	0	1	0	0	0	0	0	0	1	0	0	1	0	0	0	1	1	4	0	0	0	0
5	0.1.32.15.1.1	Bacteria;Gracilibacteria;mixed_culture_isolate_koll6;unclassified;unclassified	1	20	0	0	0	0	0	0	0	0	0	0	0	0	0	0	0	0	0	0	0	0	0	0	0	0	0	0	1	0	3	5	4	3	0	0	3	0	0
5	0.1.49.4.17.3	Bacteria;Proteobacteria;Alphaproteobacteria;SAR11_clade;LD12_freshwater_group	2	20	11	0	0	0	0	0	1	0	2	0	0	0	0	0	1	0	0	1	0	0	2	0	0	0	0	0	0	1	0	0	0	0	1	0	0	0	0
5	0.1.49.4.20.9	Bacteria;Proteobacteria;Alphaproteobacteria;Sphingomonadales;JG34-KF-161	2	20	0	0	0	0	1	0	1	0	0	0	0	0	0	0	0	0	0	1	0	0	0	1	2	0	0	0	5	1	0	0	0	1	0	0	0	2	0
5	0.1.53.7.1.1	Bacteria;SHA-109;uncultured_bacterium;unclassified;unclassified	1	20	0	0	0	0	0	0	0	0	0	0	0	0	0	1	1	4	0	0	0	1	7	0	0	0	0	2	2	0	0	0	0	0	0	0	0	0	1
5	0.1.18.22.2.4	Bacteria;Chloroflexi;Thermomicrobia;JG30-KF-CM45;uncultured_Chloroflexi_bacterium	1	19	0	0	0	0	0	0	0	0	0	1	0	1	0	0	2	2	0	0	0	0	0	0	0	0	0	0	0	7	4	1	0	0	0	0	0	0	0
5	0.1.2.1.9.2	Bacteria;Acidobacteria;Acidobacteria;Subgroup_15;uncultured_Acidobacteria_bacterium	1	19	0	0	0	0	0	0	0	0	0	0	0	0	0	0	0	0	0	0	0	0	0	0	0	0	4	1	0	0	0	0	3	1	0	0	0	1	9
5	0.1.21.4.2.5	Bacteria;Cyanobacteria;Melainabacteria;Gastranaerophilales;unclassified	1	19	0	0	0	0	3	0	0	0	1	0	11	0	0	2	0	0	1	0	0	0	0	0	0	0	0	0	0	0	0	0	0	0	0	0	0	0	0
5	0.1.49.11.34.3	Bacteria;Proteobacteria;Gammaproteobacteria;NKB5;Trachelomonas_scabra	1	19	1	0	0	1	1	0	2	0	0	1	8	0	1	0	0	0	2	0	0	0	0	0	0	0	0	0	0	0	0	0	0	0	0	0	0	2	0
5	0.1.49.11.50.3	Bacteria;Proteobacteria;Gammaproteobacteria;Thiotrichales;EV818SWSAP88	2	19	3	0	0	2	0	0	1	0	0	0	2	0	0	1	0	5	0	0	0	0	0	0	0	0	2	0	0	0	1	1	0	0	0	0	0	0	0
5	0.1.64.3.1.1	Bacteria;WCHB1-60;uncultured_Candidatus_Saccharibacteria_bacterium;unclassified;unclassified	1	19	1	0	0	0	0	0	0	0	0	0	0	0	0	0	1	0	0	0	0	0	0	0	0	0	0	0	5	0	2	3	0	0	2	1	3	1	0
5	0.1.7.11.1.1	Bacteria;Armatimonadetes;uncultured_Chloroflexi_bacterium;unclassified;unclassified	1	19	1	0	0	0	0	0	0	0	0	0	0	0	0	0	0	0	0	0	0	0	0	0	0	0	0	2	0	0	0	0	0	0	2	0	0	3	4
5	0.1.45.1.6.1	Bacteria;Omnitrophica;NPL-UPA2;uncultured_Omnitrophica_bacterium;unclassified	1	18	0	0	0	0	0	0	0	0	0	0	0	0	0	0	0	0	0	0	0	0	1	0	0	0	3	1	0	0	0	0	5	0	4	0	3	0	0
5	0.1.48.7.5.3	Bacteria;Planctomycetes;Phycisphaerae;CCM11a;unclassified	1	18	0	0	0	0	0	0	0	0	0	0	0	0	0	0	0	0	0	0	0	0	0	0	0	0	4	1	0	0	0	0	2	2	1	0	0	7	1
5	0.1.49.7.13.2	Bacteria;Proteobacteria;Deltaproteobacteria;GR-WP33-30;bacterium_enrichment_culture_clone_B30	1	18	0	0	0	0	0	0	0	0	0	0	0	0	0	0	0	0	0	0	0	0	0	0	0	0	7	5	0	0	0	0	0	1	3	0	0	0	1
5	0.1.49.7.15.4	Bacteria;Proteobacteria;Deltaproteobacteria;Oligoflexales;bacterium_enrichment_culture_clone_auto112_4W	1	18	0	0	0	0	0	0	0	0	0	0	0	0	0	0	0	0	0	0	0	0	0	0	0	0	0	0	0	0	0	3	5	0	0	3	0	4	0
5	0.1.18.22.2.2	Bacteria;Chloroflexi;Thermomicrobia;JG30-KF-CM45;bacterium_Ellin6537	1	17	3	0	0	0	0	0	3	0	0	0	0	0	0	0	0	0	0	0	0	0	0	0	0	0	2	0	0	0	0	0	0	0	4	0	2	0	0
5	0.1.2.1.20.25	Bacteria;Acidobacteria;Acidobacteria;Subgroup_6;uncultured_Acidobacterium_sp.	1	17	0	0	0	0	0	0	0	0	0	0	0	0	0	1	0	0	0	0	0	1	2	0	0	0	0	1	5	0	0	0	0	2	0	0	2	0	0
5	0.1.21.3.19.1	Bacteria;Cyanobacteria;ML635J-21;unidentified;unclassified	1	17	0	0	0	0	0	0	0	0	0	0	0	5	0	0	0	0	0	0	0	0	0	0	0	0	0	0	0	10	0	2	0	0	0	0	0	0	0
5	0.1.49.4.5.13	Bacteria;Proteobacteria;Alphaproteobacteria;DB1-14;uncultured_eubacterium_WD2107	1	17	0	0	0	0	0	0	0	0	0	0	0	0	0	0	0	0	0	2	0	0	11	1	0	0	0	0	0	0	2	0	0	0	0	0	0	0	0
5	0.1.7.19.1.1	Bacteria;Armatimonadetes;uncultured_actinobacterium;unclassified;unclassified	1	17	0	0	0	0	0	0	0	0	0	0	0	2	0	0	0	0	0	1	0	0	0	1	0	0	0	0	2	5	1	1	0	2	0	0	0	2	0
5	0.1.18.13.3.5	Bacteria;Chloroflexi;Ktedonobacteria;C0119;uncultured_soil_bacterium	1	16	0	0	0	0	0	0	0	0	0	0	0	0	0	0	0	0	0	0	0	0	0	0	0	0	1	0	0	0	0	4	0	6	2	0	0	0	2
5	0.1.2.1.2.6	Bacteria;Acidobacteria;Acidobacteria;AT-s3-28;uncultured_bacterium	1	16	0	0	0	0	0	0	0	0	0	0	0	0	0	0	0	0	0	0	0	0	0	0	0	0	2	3	2	0	0	0	0	2	3	0	2	2	0
5	0.1.21.2.7.2	Bacteria;Cyanobacteria;Cyanobacteria;SubsectionII;FamilyII	2	16	0	0	0	0	0	0	0	0	0	0	0	0	0	0	0	0	0	0	0	0	0	0	3	0	0	0	0	0	0	0	0	4	0	6	3	0	0
5	0.1.27.1.4.3	Bacteria;Firmicutes;Bacilli;Lactobacillales;Carnobacteriaceae	3	16	0	0	0	5	0	0	0	0	0	0	0	0	0	0	0	0	0	3	0	0	0	0	7	0	0	0	0	0	0	0	0	0	0	0	0	0	0
5	0.1.27.1.4.6	Bacteria;Firmicutes;Bacilli;Lactobacillales;Leuconostocaceae	1	16	0	0	0	0	0	0	0	0	0	0	0	0	0	0	0	0	0	0	0	0	0	0	0	0	0	0	0	0	0	16	0	0	0	0	0	0	0
5	0.1.49.11.12.2	Bacteria;Proteobacteria;Gammaproteobacteria;BD72BR169;uncultured_bacterium	1	16	0	0	0	0	0	0	0	0	0	0	0	0	0	0	0	0	0	0	0	0	0	0	0	0	0	1	1	0	0	0	6	1	0	1	0	6	0
5	0.1.49.11.32.8	Bacteria;Proteobacteria;Gammaproteobacteria;Methylococcales;Methylococcaceae	2	16	0	0	0	1	0	1	0	0	0	0	0	0	0	0	0	4	0	1	0	0	0	0	0	0	0	0	0	0	0	0	0	0	0	6	0	0	3
5	0.1.49.11.36.5	Bacteria;Proteobacteria;Gammaproteobacteria;Oceanospirillales;CrystalBog021C3	2	16	0	0	0	0	7	0	0	0	0	1	0	3	0	0	0	0	0	0	0	0	0	0	0	0	0	1	0	0	0	0	0	0	1	1	0	0	0
5	0.1.49.6.16.24	Bacteria;Proteobacteria;Betaproteobacteria;TRA3-20;uncultured_Rhodocyclaceae_bacterium	1	16	1	0	0	0	0	0	0	0	0	0	0	0	0	0	0	0	0	0	0	0	0	0	0	0	1	0	0	0	0	0	2	2	5	0	4	0	1
5	0.1.18.22.2.10	Bacteria;Chloroflexi;Thermomicrobia;JG30-KF-CM45;uncultured_soil_bacterium	1	15	0	0	0	0	0	0	0	0	0	0	0	0	0	0	0	0	0	0	0	7	7	1	0	0	0	0	0	0	0	0	0	0	0	0	0	0	0
5	0.1.2.1.19.4	Bacteria;Acidobacteria;Acidobacteria;Subgroup_5;uncultured_Acidobacteriales_bacterium	1	15	0	0	0	0	0	0	0	0	0	0	0	0	0	0	0	0	0	0	0	0	0	0	0	0	0	0	0	0	13	0	0	0	0	0	2	0	0
5	0.1.27.1.8.1	Bacteria;Firmicutes;Bacilli;unclassified;unclassified	1	15	0	0	0	0	0	3	0	0	0	0	0	0	0	0	0	0	0	0	0	0	0	0	0	0	0	1	0	0	0	0	0	8	0	0	0	0	3
5	0.1.39.25.1.1	Bacteria;Latescibacteria;uncultured_prokaryote;unclassified;unclassified	1	15	0	0	0	0	0	0	0	0	0	0	0	0	0	0	0	0	0	0	0	0	0	0	0	0	0	1	0	0	0	0	3	1	10	0	0	0	0
5	0.1.48.7.18.5	Bacteria;Planctomycetes;Phycisphaerae;mle1-8;uncultured_bacterium	1	15	0	0	0	0	0	0	0	0	0	0	0	0	0	0	0	0	0	0	0	0	0	0	0	0	1	1	0	0	0	0	1	4	0	0	6	2	0
5	0.1.49.11.5.4	Bacteria;Proteobacteria;Gammaproteobacteria;Aeromonadales;Succinivibrionaceae	3	15	0	0	0	0	0	0	0	0	13	0	0	0	0	0	0	0	0	0	0	0	0	0	2	0	0	0	0	0	0	0	0	0	0	0	0	0	0
5	0.1.49.7.13.33	Bacteria;Proteobacteria;Deltaproteobacteria;GR-WP33-30;unidentified	1	15	0	0	0	0	0	0	0	0	0	0	0	0	0	0	0	0	0	0	0	0	0	0	0	0	0	0	0	0	0	0	1	11	0	0	1	2	0
5	0.1.59.8.1.1	Bacteria;TM6;uncultured_Blastomonas_sp.;unclassified;unclassified	1	15	0	0	0	0	0	0	0	0	0	0	0	0	0	0	0	0	0	0	0	0	0	0	0	0	0	0	2	0	0	0	0	1	1	11	0	0	0
5	0.1.21.1.258.1	Bacteria;Cyanobacteria;Chloroplast;Cryptomonas_curvata;unclassified	1	14	0	0	0	1	0	0	0	0	5	0	0	0	0	0	0	0	0	0	0	0	3	0	0	0	5	0	0	0	0	0	0	0	0	0	0	0	0
5	0.1.21.3.8.1	Bacteria;Cyanobacteria;ML635J-21;uncultured_bacterium;unclassified	1	14	0	0	0	0	0	0	0	0	0	0	0	0	0	0	0	0	0	0	0	0	4	0	1	0	0	0	0	0	0	5	0	4	0	0	0	0	0
5	0.1.21.4.4.8	Bacteria;Cyanobacteria;Melainabacteria;Vampirovibrionales;uncultured_soil_bacterium	1	14	0	0	0	0	0	0	0	0	0	0	0	0	0	0	0	0	0	0	0	0	0	0	0	0	0	0	0	0	6	8	0	0	0	0	0	0	0
5	0.1.27.1.2.9	Bacteria;Firmicutes;Bacilli;Bacillales;Pasteuriaceae	1	14	0	0	2	1	0	0	4	0	0	0	0	4	0	0	0	0	0	0	0	0	0	0	1	0	0	0	0	0	0	0	0	1	0	1	0	0	0
5	0.1.27.4.1.1	Bacteria;Firmicutes;Negativicutes;Selenomonadales;Acidaminococcaceae	2	14	0	0	0	0	0	0	0	0	3	0	0	0	0	0	0	0	0	0	0	0	0	0	0	0	0	0	0	0	0	0	0	0	0	0	0	11	0
5	0.1.48.8.9.1	Bacteria;Planctomycetes;Pla3_lineage;uncultured_soil_bacterium_PBS-II-37;unclassified	1	14	0	0	0	0	0	0	0	0	0	0	0	0	0	0	0	0	0	0	0	0	0	0	0	0	3	2	0	0	0	0	0	9	0	0	0	0	0
5	0.1.49.11.32.3	Bacteria;Proteobacteria;Gammaproteobacteria;Methylococcales;Crenotrichaceae	1	14	0	0	0	0	0	0	2	0	0	0	0	11	0	0	0	0	0	0	0	0	0	0	0	0	0	0	0	0	0	0	0	1	0	0	0	0	0
5	0.1.49.11.41.1	Bacteria;Proteobacteria;Gammaproteobacteria;Pasteurellales;Pasteurellaceae	4	14	0	0	0	0	0	0	0	0	0	0	4	0	0	0	1	0	0	4	0	0	0	0	0	0	1	0	0	0	0	1	0	0	2	1	0	0	0
5	0.1.49.7.8.3	Bacteria;Proteobacteria;Deltaproteobacteria;Desulfobacterales;Nitrospinaceae	2	14	0	0	0	0	0	0	0	0	0	0	0	0	1	0	0	0	0	0	0	0	0	0	0	0	0	1	0	0	0	0	5	0	3	0	1	2	0
5	0.1.63.3.16.1	Bacteria;Verrucomicrobia;OPB35_soil_group;bacterium_enrichment_culture_clone_auto10_4W;unclassified	1	14	0	0	0	0	0	0	0	0	0	0	0	0	0	0	0	0	0	0	0	0	0	0	0	0	0	0	0	2	0	1	0	0	0	11	0	0	0
5	0.1.17.1.1.4	Bacteria;Chlorobi;Chlorobia;Chlorobiales;unclassified	1	13	0	0	0	0	0	6	0	0	1	0	0	0	0	0	0	0	0	1	0	0	0	0	0	0	0	0	1	0	0	3	0	0	0	0	0	1	0
5	0.1.18.24.11.1	Bacteria;Chloroflexi;uncultured;uncultured_bacterium;unclassified	1	13	0	0	0	0	0	0	0	0	0	0	0	0	0	0	0	0	0	0	0	0	0	1	0	0	0	2	0	0	0	0	0	0	0	0	0	10	0
5	0.1.21.3.1.1	Bacteria;Cyanobacteria;ML635J-21;Azospirillum_sp._enrichment_culture_clone_yan50;unclassified	1	13	0	0	0	0	0	0	0	0	0	0	0	7	0	0	0	0	0	0	1	2	0	1	0	0	0	0	0	0	0	0	0	0	0	0	0	0	0
5	0.1.27.2.2.28	Bacteria;Firmicutes;Clostridia;Clostridiales;Peptococcaceae	2	13	0	0	0	0	0	0	0	0	0	0	0	0	0	0	0	2	0	3	0	1	0	0	0	0	0	0	0	0	0	3	0	2	0	0	0	0	1
5	0.1.31.1.6.6	Bacteria;Gemmatimonadetes;Gemmatimonadetes;S0134_terrestrial_group;uncultured_bacterium	1	13	0	0	0	0	0	0	0	0	0	0	0	0	0	2	0	2	0	0	0	0	1	2	0	0	0	0	0	0	0	0	0	0	0	0	0	0	0
5	0.1.40.18.3.1	Bacteria;Lentisphaerae;PBS-III-20;uncultured_bacterium;unclassified	1	13	0	0	0	0	0	0	0	0	0	0	0	0	0	0	0	0	0	0	0	0	0	0	0	0	2	0	0	0	0	0	2	3	0	0	4	2	0
5	0.1.49.6.15.20	Bacteria;Proteobacteria;Betaproteobacteria;SC-I-84;uncultured_Rhodocyclaceae_bacterium	1	13	0	0	0	0	3	0	0	0	0	0	0	0	0	1	1	0	0	0	0	0	0	0	0	0	0	0	0	0	0	0	3	2	0	2	0	0	0
5	0.1.49.7.8.2	Bacteria;Proteobacteria;Deltaproteobacteria;Desulfobacterales;Desulfobulbaceae	4	13	0	0	0	0	0	0	1	0	0	0	0	0	0	0	0	0	0	2	0	0	1	0	3	0	2	0	0	0	0	1	0	0	0	0	0	1	0
5	0.1.49.9.4.1	Bacteria;Proteobacteria;Epsilonproteobacteria;Campylobacterales;Campylobacteraceae	3	13	6	0	1	0	1	0	1	0	0	0	1	1	0	0	0	0	1	0	0	0	0	0	0	0	0	0	0	0	0	0	0	0	1	0	0	0	0
5	0.1.17.3.1.1	Bacteria;Chlorobi;unclassified;unclassified;unclassified	1	12	1	0	0	0	0	0	0	0	0	0	0	2	0	0	1	1	0	5	0	0	0	1	1	0	0	0	0	0	0	0	0	0	0	0	0	0	0
5	0.1.2.2.9.13	Bacteria;Acidobacteria;Holophagae;Subgroup_7;uncultured_bacterium_SJA-36	1	12	0	0	0	0	0	0	0	0	0	0	0	0	0	0	0	0	0	0	0	0	0	0	0	0	0	0	0	0	0	0	2	4	5	0	1	0	0
5	0.1.2.2.9.16	Bacteria;Acidobacteria;Holophagae;Subgroup_7;uncultured_proteobacterium	1	12	1	0	0	0	0	0	0	0	0	0	0	0	0	0	0	0	0	0	0	0	0	1	0	0	0	2	0	0	0	0	0	0	0	0	0	0	2
5	0.1.2.3.6.1	Bacteria;Acidobacteria;Subgroup_22;uncultured_Acidobacterium_sp.;unclassified	1	12	0	0	0	0	0	0	0	0	0	0	0	0	0	0	0	0	0	0	0	0	0	0	0	0	0	4	0	0	0	0	4	0	4	0	0	0	0
5	0.1.21.1.435.1	Bacteria;Cyanobacteria;Chloroplast;Fusochloris_perforata;unclassified	1	12	0	0	0	0	0	0	0	0	0	0	0	0	0	0	0	0	0	0	0	0	0	0	0	0	0	0	0	0	0	0	0	0	12	0	0	0	0
5	0.1.27.4.1.4	Bacteria;Firmicutes;Negativicutes;Selenomonadales;uncultured	1	12	0	3	0	0	0	0	0	0	0	1	0	0	0	0	0	0	2	0	0	4	0	0	0	0	0	0	0	0	0	0	0	0	0	0	0	0	0
5	0.1.3.1.1.4	Bacteria;Actinobacteria;Acidimicrobiia;Acidimicrobiales;OM1_clade	2	12	2	0	0	0	0	0	0	0	6	0	0	0	0	1	0	0	0	0	0	0	0	0	0	0	0	0	0	0	0	0	0	0	0	0	0	0	3
5	0.1.3.11.2.17	Bacteria;Actinobacteria;Thermoleophilia;Solirubrobacterales;uncultured_bacterium	1	12	10	0	0	0	0	0	0	0	0	0	0	0	0	0	0	0	1	0	1	0	0	0	0	0	0	0	0	0	0	0	0	0	0	0	0	0	0
5	0.1.3.11.2.2	Bacteria;Actinobacteria;Thermoleophilia;Solirubrobacterales;288-2	2	12	1	0	0	0	0	0	0	0	0	0	0	0	0	0	0	0	0	0	0	1	8	0	0	0	0	0	0	0	0	0	0	0	0	0	0	0	0
5	0.1.3.2.6.10	Bacteria;Actinobacteria;Actinobacteria;Corynebacteriales;unclassified	1	12	0	0	0	0	0	0	0	0	0	0	0	0	0	0	0	3	0	0	0	0	1	0	0	1	0	0	0	0	0	0	0	0	2	0	2	0	0
5	0.1.49.11.42.3	Bacteria;Proteobacteria;Gammaproteobacteria;Pseudomonadales;unclassified	1	12	0	0	0	0	0	0	0	0	0	0	0	0	0	1	0	0	0	0	0	0	0	0	0	0	0	0	0	0	1	4	2	0	3	0	0	0	0
5	0.1.49.4.15.3	Bacteria;Proteobacteria;Alphaproteobacteria;Rickettsiales;EF100-94H03	1	12	0	2	0	0	0	0	0	0	0	0	0	0	0	0	0	0	0	0	0	0	0	0	0	0	2	0	0	0	0	0	0	0	2	2	0	0	0
5	0.1.14.11.1.1	Bacteria;Candidate_division_SR1;uncultured_candidate_division_SR1_bacterium;unclassified;unclassified	1	11	0	0	0	0	0	0	0	0	0	0	0	0	0	0	0	4	0	2	0	0	0	0	3	0	0	0	0	1	0	0	0	0	0	0	0	0	0
5	0.1.18.13.6.4	Bacteria;Chloroflexi;Ktedonobacteria;Ktedonobacterales;FCPS473	3	11	0	0	0	0	0	0	0	0	0	0	0	0	0	0	0	0	0	0	0	0	0	0	0	0	0	3	0	0	0	0	4	2	0	0	0	0	0
5	0.1.2.1.20.40	Bacteria;Acidobacteria;Acidobacteria;Subgroup_6;uncultured_bacterium	1	11	0	0	0	0	0	0	0	0	0	0	0	0	0	0	0	2	0	0	0	0	0	0	0	0	0	0	0	0	0	0	0	5	0	0	0	4	0
5	0.1.28.1.1.2	Bacteria;Fusobacteria;Fusobacteriia;Fusobacteriales;CFT112H7	1	11	0	0	0	0	0	0	0	0	11	0	0	0	0	0	0	0	0	0	0	0	0	0	0	0	0	0	0	0	0	0	0	0	0	0	0	0	0
5	0.1.3.2.9.1	Bacteria;Actinobacteria;Actinobacteria;Glycomycetales;Glycomycetaceae	1	11	0	0	0	0	0	0	0	0	0	0	0	0	0	0	0	0	0	0	0	2	9	0	0	0	0	0	0	0	0	0	0	0	0	0	0	0	0
5	0.1.31.1.2.2	Bacteria;Gemmatimonadetes;Gemmatimonadetes;BD2-11_terrestrial_group;unclassified	1	11	0	0	0	0	0	0	0	0	0	0	0	0	0	0	0	0	0	0	0	0	0	0	0	0	0	0	0	0	2	0	0	5	0	0	2	1	0
5	0.1.49.4.15.6	Bacteria;Proteobacteria;Alphaproteobacteria;Rickettsiales;LWSR-14	3	11	0	0	0	0	2	1	0	0	0	0	0	0	0	0	1	0	0	0	0	0	0	0	0	1	0	0	0	0	0	2	0	0	3	0	0	0	0
5	0.1.60.1.6.2	Bacteria;Tenericutes;Mollicutes;Entomoplasmatales;Entomoplasmatales_Incertae_Sedis	1	11	6	0	0	0	0	0	1	0	0	0	1	0	0	0	0	0	0	0	0	0	0	0	0	0	0	0	0	0	0	0	3	0	0	0	0	0	0
5	0.1.13.10.1.1	Bacteria;Candidate_division_OP3;uncultured_bacterium;unclassified;unclassified	1	10	0	0	0	0	0	0	0	0	0	0	0	0	0	0	0	0	0	1	0	0	2	0	0	0	1	1	1	0	1	0	1	0	0	0	2	0	0
5	0.1.14.9.1.1	Bacteria;Candidate_division_SR1;uncultured_bacterium;unclassified;unclassified	1	10	0	0	0	0	0	0	0	0	0	0	0	0	0	0	0	0	0	0	0	0	0	0	0	0	0	0	8	0	0	0	0	0	0	0	0	0	2
5	0.1.2.2.9.7	Bacteria;Acidobacteria;Holophagae;Subgroup_7;uncultured_Acidobacterium_sp.	1	10	0	0	0	0	0	0	0	0	0	0	1	1	0	2	0	0	1	0	0	0	0	1	0	0	0	0	2	1	0	0	0	0	0	0	0	0	0
5	0.1.21.4.2.10	Bacteria;Cyanobacteria;Melainabacteria;Gastranaerophilales;uncultured_bacterium	1	10	0	0	0	0	8	0	0	0	0	0	0	0	0	0	0	0	0	0	0	0	0	0	0	0	0	0	0	0	0	0	0	0	0	0	0	0	0
5	0.1.3.2.11.22	Bacteria;Actinobacteria;Actinobacteria;Micrococcales;uncultured_bacterium	1	10	0	0	0	0	0	0	0	0	0	0	10	0	0	0	0	0	0	0	0	0	0	0	0	0	0	0	0	0	0	0	0	0	0	0	0	0	0
5	0.1.3.2.6.12	Bacteria;Actinobacteria;Actinobacteria;Corynebacteriales;uncultured_bacterium	1	10	0	0	0	0	0	0	0	0	0	0	0	0	0	0	0	0	0	0	0	0	0	0	0	0	0	0	0	0	0	10	0	0	0	0	0	0	0
5	0.1.31.1.1.4	Bacteria;Gemmatimonadetes;Gemmatimonadetes;AT425-EubC11_terrestrial_group;uncultured_bacterium	1	10	0	0	2	0	0	0	0	0	0	0	0	0	0	0	0	2	0	0	0	0	3	0	1	0	0	0	0	1	0	0	0	0	0	0	1	0	0
5	0.1.34.4.1.1	Bacteria;Hydrogenedentes;uncultured_Acidobacteria_bacterium;unclassified;unclassified	1	10	0	0	0	0	0	0	0	0	0	0	0	3	0	0	0	0	0	0	0	0	2	3	1	0	0	0	0	0	1	0	0	0	0	0	0	0	0
5	0.1.48.7.14.6	Bacteria;Planctomycetes;Phycisphaerae;S-70;uncultured_planctomycete	1	10	0	0	0	0	0	0	0	0	0	0	0	0	0	0	0	0	0	0	0	0	0	0	0	0	0	0	0	0	0	0	0	3	0	0	0	7	0
5	0.1.49.11.28.6	Bacteria;Proteobacteria;Gammaproteobacteria;KI89A_clade;uncultured_gamma_proteobacterium	1	10	0	0	0	0	0	0	0	0	0	0	0	0	0	0	0	0	0	0	0	0	0	0	0	0	0	0	2	0	0	0	1	1	0	0	2	4	0
5	0.1.49.11.34.6	Bacteria;Proteobacteria;Gammaproteobacteria;NKB5;uncultured_Methylococcaceae_bacterium	1	10	7	0	0	0	0	0	0	0	0	0	0	0	0	0	0	0	0	0	0	0	0	0	0	0	1	0	0	0	0	0	0	1	0	0	0	0	0
5	0.1.49.11.6.1	Bacteria;Proteobacteria;Gammaproteobacteria;Alteromonadales;Alteromonadaceae	2	10	0	0	0	0	0	0	0	0	6	0	0	0	0	0	0	0	1	0	0	0	0	0	0	0	0	0	0	0	0	0	0	0	0	0	0	0	0
5	0.1.49.7.11.18	Bacteria;Proteobacteria;Deltaproteobacteria;Desulfuromonadales;unclassified	1	10	0	0	0	0	0	0	0	0	0	0	1	0	0	0	0	0	0	0	0	0	0	0	0	0	0	0	2	2	0	0	0	0	0	0	1	0	2
5	0.1.49.7.15.10	Bacteria;Proteobacteria;Deltaproteobacteria;Oligoflexales;uncultured_Myxococcales_bacterium	1	10	0	0	0	0	0	0	0	0	0	0	0	1	0	0	0	0	0	4	0	1	0	0	0	0	0	0	3	0	0	1	0	0	0	0	0	0	0
5	0.1.49.7.15.8	Bacteria;Proteobacteria;Deltaproteobacteria;Oligoflexales;uncultured_Bacteriovorax_sp.	1	10	0	0	0	0	0	0	0	1	0	0	3	0	0	0	0	0	2	0	1	0	0	0	1	0	0	0	0	0	0	0	0	0	0	0	2	0	0
5	0.1.56.1.1.2	Bacteria;Spirochaetae;Spirochaetes;Spirochaetales;Brevinemataceae	1	10	0	0	0	0	0	0	0	0	0	0	0	0	0	0	0	0	0	0	0	0	0	0	0	0	0	1	0	0	0	0	7	0	1	0	0	0	0
5	0.1.57.1.1.1	Bacteria;Synergistetes;Synergistia;Synergistales;Synergistaceae	3	10	0	0	0	0	0	0	0	0	0	1	0	0	0	0	0	0	2	0	0	3	0	0	0	0	0	0	0	0	0	0	0	0	0	0	0	0	0
5	0.1.7.1.1.3	Bacteria;Armatimonadetes;Armatimonadia;Armatimonadales;uncultured_Armatimonadetes_bacterium	1	10	0	0	0	0	0	0	0	0	0	0	2	0	0	1	0	0	0	0	0	0	0	0	4	0	0	1	0	0	1	0	0	0	1	0	0	0	0
5	0.1.28.1.1.3	Bacteria;Fusobacteria;Fusobacteriia;Fusobacteriales;Fusobacteriaceae	2	9	0	0	0	0	0	1	1	0	5	0	0	0	0	0	0	0	0	0	0	0	0	0	0	0	1	0	0	0	0	1	0	0	0	0	0	0	0
5	0.1.3.2.11.16	Bacteria;Actinobacteria;Actinobacteria;Micrococcales;Promicromonosporaceae	2	9	0	0	0	0	0	0	0	0	0	0	0	0	0	0	0	0	0	0	0	0	0	0	8	0	0	0	0	0	0	0	0	0	0	0	0	0	0
5	0.1.31.1.1.1	Bacteria;Gemmatimonadetes;Gemmatimonadetes;AT425-EubC11_terrestrial_group;unclassified	1	9	0	0	0	0	0	0	0	0	0	0	0	0	0	0	0	0	0	0	0	0	7	1	0	0	0	0	0	0	0	1	0	0	0	0	0	0	0
5	0.1.49.6.3.2	Bacteria;Proteobacteria;Betaproteobacteria;B1-7BS;unclassified	1	9	0	0	0	0	0	0	0	0	0	0	0	0	0	0	0	0	0	1	0	0	0	0	0	0	0	0	0	0	0	0	2	0	6	0	0	0	0
5	0.1.49.7.9.4	Bacteria;Proteobacteria;Deltaproteobacteria;Desulfovibrionales;Desulfovibrionaceae	2	9	0	0	1	3	0	0	3	0	0	0	0	0	0	0	0	0	0	0	0	0	0	0	0	0	0	0	0	0	0	0	0	0	0	1	1	0	0
5	0.1.49.9.4.2	Bacteria;Proteobacteria;Epsilonproteobacteria;Campylobacterales;Helicobacteraceae	3	9	0	0	0	0	0	0	0	0	1	1	0	0	0	0	0	1	0	0	0	0	0	0	0	0	0	0	0	0	0	1	0	2	0	0	1	2	0
5	0.1.59.11.1.1	Bacteria;TM6;uncultured_Verrucomicrobia_bacterium;unclassified;unclassified	1	9	1	0	0	0	0	0	0	0	0	0	0	0	0	0	0	0	0	0	0	0	0	0	0	0	4	0	0	0	0	0	2	1	1	0	0	0	0
5	0.1.7.35.1.1	Bacteria;Armatimonadetes;wastewater_metagenome;unclassified;unclassified	1	9	0	0	0	0	0	0	0	0	0	0	2	0	0	0	1	1	0	0	1	1	0	0	1	0	0	0	0	0	2	0	0	0	0	0	0	0	0
5	0.1.9.7.1.8	Bacteria;Bacteroidetes;Flavobacteriia;Flavobacteriales;unclassified	1	9	0	0	0	0	0	1	0	0	0	0	0	0	5	0	0	0	0	0	0	0	0	0	0	0	0	0	0	0	0	0	0	0	0	0	0	2	0
5	0.1.18.20.13.1	Bacteria;Chloroflexi;TK10;uncultured_gamma_proteobacterium;unclassified	1	8	0	0	0	0	0	0	1	0	0	0	0	0	0	0	0	0	0	0	1	0	0	0	0	0	0	0	1	0	0	0	0	0	0	0	0	0	0
5	0.1.2.1.2.7	Bacteria;Acidobacteria;Acidobacteria;AT-s3-28;unidentified	1	8	0	0	0	0	0	0	0	0	0	0	0	0	0	0	0	0	0	0	0	0	0	0	0	0	0	0	0	0	0	0	0	1	0	0	0	7	0
5	0.1.2.3.12.1	Bacteria;Acidobacteria;Subgroup_22;uncultured_proteobacterium;unclassified	1	8	0	0	0	0	0	0	0	0	0	0	0	0	0	0	0	0	0	0	0	0	0	0	0	0	0	1	0	0	0	0	0	0	0	1	6	0	0
5	0.1.27.2.2.9	Bacteria;Firmicutes;Clostridia;Clostridiales;Clostridiales_vadinBB60_group	4	8	0	0	0	0	0	0	0	0	0	0	0	2	0	0	0	1	0	0	0	0	0	0	2	0	0	0	0	0	0	0	0	0	0	0	0	3	0
5	0.1.3.2.4.1	Bacteria;Actinobacteria;Actinobacteria;Bifidobacteriales;Bifidobacteriaceae	3	8	0	0	0	0	0	0	0	0	0	0	1	0	0	0	0	0	0	0	0	0	0	0	0	0	0	0	0	2	0	4	0	0	0	0	0	1	0
5	0.1.32.26.1.1	Bacteria;Gracilibacteria;uncultured_bacterium_GKS2-174;unclassified;unclassified	1	8	0	0	0	0	0	0	2	0	0	0	0	0	0	0	0	0	0	0	0	0	0	0	0	0	0	0	6	0	0	0	0	0	0	0	0	0	0
5	0.1.49.4.12.5	Bacteria;Proteobacteria;Alphaproteobacteria;Rhizobiales;B142	1	8	0	0	0	0	1	0	0	0	0	0	1	0	0	0	3	0	0	0	0	0	0	0	2	0	0	0	0	0	0	0	0	0	0	0	0	0	0
5	0.1.49.4.5.8	Bacteria;Proteobacteria;Alphaproteobacteria;DB1-14;uncultured_Novosphingobium_sp.	1	8	0	0	0	0	0	0	0	0	0	0	0	2	0	0	0	0	0	0	0	0	0	0	0	0	0	0	0	4	0	0	0	0	0	0	0	0	2
5	0.1.49.4.7.4	Bacteria;Proteobacteria;Alphaproteobacteria;E6aD10;unclassified	1	8	0	0	0	0	0	0	0	0	0	0	0	0	0	1	0	0	0	0	0	6	0	0	0	0	0	0	0	0	0	0	0	0	0	0	0	0	0
5	0.1.49.7.7.1	Bacteria;Proteobacteria;Deltaproteobacteria;Desulfarculales;Desulfarculaceae	2	8	0	0	0	0	0	0	0	0	0	0	0	6	0	0	0	0	0	0	0	0	0	1	0	0	0	0	0	0	0	0	0	0	0	0	0	0	1
5	0.1.55.16.1.1	Bacteria;Saccharibacteria;bacterium_LWQ8;unclassified;unclassified	1	8	0	0	0	1	0	0	0	0	0	0	1	0	0	0	0	0	2	0	1	0	0	1	1	0	0	0	0	0	0	0	0	0	0	0	0	0	0
5	0.1.18.10.10.1	Bacteria;Chloroflexi;JG37-AG-4;uncultured_soil_bacterium;unclassified	1	7	0	0	0	0	0	0	0	0	0	2	0	0	1	0	0	0	1	0	1	0	0	0	0	0	0	0	0	0	0	0	0	0	0	0	0	0	0
5	0.1.18.17.4.1	Bacteria;Chloroflexi;SAR202_clade;unclassified;unclassified	1	7	0	0	0	0	0	0	0	0	0	0	0	0	0	0	0	0	1	0	1	1	0	0	0	0	0	1	0	0	0	0	0	0	0	0	0	0	0
5	0.1.2.1.13.15	Bacteria;Acidobacteria;Acidobacteria;Subgroup_2;uncultured_eubacterium_WD261	1	7	0	0	0	0	0	0	0	0	0	0	0	0	0	0	0	0	0	0	0	0	0	0	0	0	1	0	0	0	0	0	0	0	0	1	1	2	1
5	0.1.2.2.10.4	Bacteria;Acidobacteria;Holophagae;TPD-58;uncultured_bacterium	1	7	0	0	0	0	0	0	0	0	0	0	0	0	0	0	0	0	0	0	0	0	0	0	0	0	0	1	0	0	0	0	0	0	4	0	2	0	0
5	0.1.21.1.645.1	Bacteria;Cyanobacteria;Chloroplast;Nannochloropsis_gaditana;unclassified	1	7	0	0	0	0	0	0	0	0	0	0	0	0	0	0	0	0	0	0	0	0	0	0	0	0	0	0	0	0	0	0	0	0	3	0	0	0	4
5	0.1.21.1.705.1	Bacteria;Cyanobacteria;Chloroplast;Oocystis_solitaria;unclassified	1	7	0	0	0	0	0	0	0	0	7	0	0	0	0	0	0	0	0	0	0	0	0	0	0	0	0	0	0	0	0	0	0	0	0	0	0	0	0
5	0.1.21.3.5.1	Bacteria;Cyanobacteria;ML635J-21;uncultured_Halanaerobiaceae_bacterium;unclassified	1	7	0	0	0	0	0	0	0	0	0	0	0	0	0	0	0	2	0	2	0	0	0	0	0	0	0	0	0	2	0	0	0	0	0	0	0	0	0
5	0.1.25.1.8.9	Bacteria;Elusimicrobia;Elusimicrobia;Lineage_IV;uncultured_soil_bacterium	1	7	0	0	6	0	0	0	0	0	0	0	0	0	0	0	0	0	0	0	0	0	0	0	0	0	0	0	0	0	0	0	0	1	0	0	0	0	0
5	0.1.3.2.11.2	Bacteria;Actinobacteria;Actinobacteria;Micrococcales;Beutenbergiaceae	1	7	0	0	0	0	0	0	0	0	0	0	0	0	0	0	0	0	0	0	0	0	0	0	0	0	0	0	0	0	0	0	0	0	0	0	0	7	0
5	0.1.3.2.11.9	Bacteria;Actinobacteria;Actinobacteria;Micrococcales;Dermacoccaceae	2	7	2	0	0	0	0	0	0	0	0	0	4	0	0	0	0	0	0	0	0	0	0	0	0	0	0	0	0	0	0	0	0	0	0	0	0	0	0
5	0.1.3.2.14.2	Bacteria;Actinobacteria;Actinobacteria;Propionibacteriales;Propionibacteriaceae	2	7	0	0	0	0	0	0	0	0	0	0	0	0	0	0	0	0	0	4	1	1	0	0	0	0	0	0	0	0	0	0	0	0	0	0	0	0	0
5	0.1.40.25.1.1	Bacteria;Lentisphaerae;unclassified;unclassified;unclassified	1	7	0	0	0	0	0	0	0	0	0	0	0	0	0	0	0	0	0	0	0	0	0	0	0	0	0	1	2	0	0	0	0	0	0	0	0	3	0
5	0.1.49.11.18.5	Bacteria;Proteobacteria;Gammaproteobacteria;Cellvibrionales;Porticoccaceae	2	7	5	0	0	0	0	1	0	0	0	0	0	0	0	0	0	0	0	0	0	0	0	0	0	0	0	0	0	0	0	0	0	0	0	0	0	0	0
5	0.1.49.11.21.3	Bacteria;Proteobacteria;Gammaproteobacteria;E01-9C-26_marine_group;unclassified	1	7	0	0	0	0	0	0	0	2	0	0	0	0	0	1	0	0	0	0	0	0	0	0	0	0	0	1	0	0	0	0	0	0	0	0	0	0	0
5	0.1.49.11.34.7	Bacteria;Proteobacteria;Gammaproteobacteria;NKB5;uncultured_Thiotrichales_bacterium	1	7	0	0	0	0	0	0	0	0	0	0	0	0	0	0	0	0	0	0	0	0	0	0	0	0	0	0	0	2	0	5	0	0	0	0	0	0	0
5	0.1.49.4.12.36	Bacteria;Proteobacteria;Alphaproteobacteria;Rhizobiales;uncultured	2	7	2	0	0	0	0	0	0	0	0	0	0	0	0	0	0	0	0	0	0	2	2	0	0	0	0	0	0	0	0	0	0	0	0	0	0	0	0
5	0.1.49.4.4.3	Bacteria;Proteobacteria;Alphaproteobacteria;Caulobacterales;unclassified	1	7	0	0	0	0	0	0	0	0	0	0	0	0	1	0	0	0	1	0	1	0	0	0	0	0	0	1	1	0	0	0	0	0	0	0	0	0	0
5	0.1.49.7.8.1	Bacteria;Proteobacteria;Deltaproteobacteria;Desulfobacterales;Desulfobacteraceae	2	7	0	0	0	0	0	0	0	0	0	0	0	0	0	0	0	0	0	0	0	0	0	0	0	0	0	0	0	2	0	0	0	0	0	0	0	5	0
5	0.1.55.26.1.1	Bacteria;Saccharibacteria;uncultured_Candidatus_Saccharibacteria_bacterium;unclassified;unclassified	1	7	0	0	0	0	0	0	0	0	0	0	2	0	0	0	0	0	0	0	0	0	0	0	0	0	0	0	0	0	0	0	0	0	0	3	0	0	1
5	0.1.58.17.1.1	Bacteria;TA06;uncultured_delta_proteobacterium;unclassified;unclassified	1	7	0	0	0	0	0	0	0	0	0	0	0	0	0	0	0	0	0	0	0	0	0	0	0	0	2	0	0	0	0	0	3	2	0	0	0	0	0
5	0.1.65.4.1.1	Bacteria;WD272;uncultured_Firmicutes_bacterium;unclassified;unclassified	1	7	0	0	0	0	0	0	0	0	0	0	0	0	0	0	0	0	0	0	0	0	0	0	0	0	0	0	0	0	0	0	3	0	4	0	0	0	0
5	0.1.17.2.1.4	Bacteria;Chlorobi;Ignavibacteria;Ignavibacteriales;Ignavibacteriaceae	1	6	0	0	0	0	0	0	0	0	0	0	0	0	0	0	0	0	0	1	0	0	0	0	0	0	0	0	0	0	0	0	5	0	0	0	0	0	0
5	0.1.18.13.2.1	Bacteria;Chloroflexi;Ktedonobacteria;B12-WMSP1;unclassified	1	6	0	0	0	0	0	0	0	0	0	0	0	0	0	0	0	0	0	0	0	0	0	0	0	0	0	0	0	0	0	0	1	0	0	4	0	0	1
5	0.1.2.1.17.6	Bacteria;Acidobacteria;Acidobacteria;Subgroup_3;PAUC26f	2	6	0	0	0	0	0	0	0	0	0	0	0	0	0	0	0	0	0	0	0	0	0	0	0	0	0	0	0	0	0	0	0	0	2	0	2	2	0
5	0.1.2.1.20.46	Bacteria;Acidobacteria;Acidobacteria;Subgroup_6;uncultured_bacterium_66	1	6	1	0	0	0	0	0	0	0	0	0	0	0	0	0	0	0	0	0	0	2	0	0	0	0	0	0	0	0	0	0	0	0	0	0	0	1	0
5	0.1.2.1.20.48	Bacteria;Acidobacteria;Acidobacteria;Subgroup_6;uncultured_bacterium_92	1	6	0	0	0	0	0	0	0	0	0	0	0	0	0	0	0	0	0	0	0	0	0	0	0	0	0	1	0	0	2	0	0	1	1	0	0	0	0
5	0.1.2.3.5.1	Bacteria;Acidobacteria;Subgroup_22;uncultured_Acidobacteriales_bacterium;unclassified	1	6	0	0	0	0	0	0	0	0	0	0	0	0	0	0	0	0	0	0	0	0	0	0	0	0	0	0	2	0	0	0	0	1	3	0	0	0	0
5	0.1.21.1.1025.1	Bacteria;Cyanobacteria;Chloroplast;Thorea_violacea;unclassified	1	6	0	0	0	0	0	0	0	0	0	0	0	0	0	0	0	0	0	0	0	0	0	0	0	0	6	0	0	0	0	0	0	0	0	0	0	0	0
5	0.1.27.2.9.1	Bacteria;Firmicutes;Clostridia;unclassified;unclassified	1	6	0	0	0	0	0	0	0	0	3	1	0	0	0	0	0	0	0	1	0	0	0	0	0	0	0	0	0	0	0	0	0	0	0	0	0	0	0
5	0.1.3.2.18.7	Bacteria;Actinobacteria;Actinobacteria;Streptosporangiales;unclassified	1	6	0	0	0	0	0	0	0	0	0	0	0	0	0	0	0	0	0	0	0	0	0	0	0	0	1	0	0	0	0	0	0	0	0	0	0	0	0
5	0.1.3.3.1.1	Bacteria;Actinobacteria;Coriobacteriia;Coriobacteriales;Coriobacteriaceae	2	6	6	0	0	0	0	0	0	0	0	0	0	0	0	0	0	0	0	0	0	0	0	0	0	0	0	0	0	0	0	0	0	0	0	0	0	0	0
5	0.1.3.6.3.1	Bacteria;Actinobacteria;MB-A2-108;uncultured_Catenulispora_sp.;unclassified	1	6	0	0	0	0	0	0	0	0	0	0	0	0	0	0	0	0	0	0	0	0	0	0	0	0	0	0	0	0	0	0	1	1	0	0	0	4	0
5	0.1.42.10.1.1	Bacteria;Microgenomates;uncultured_Anaerolineales_bacterium;unclassified;unclassified	1	6	6	0	0	0	0	0	0	0	0	0	0	0	0	0	0	0	0	0	0	0	0	0	0	0	0	0	0	0	0	0	0	0	0	0	0	0	0
5	0.1.42.17.1.1	Bacteria;Microgenomates;uncultured_candidate_division_WS6_bacterium;unclassified;unclassified	1	6	0	0	0	0	0	0	0	0	0	0	0	1	0	0	0	0	0	0	0	0	0	0	0	0	0	0	0	2	1	0	0	1	0	0	0	0	1
5	0.1.48.1.2.1	Bacteria;Planctomycetes;028H05-P-BN-P5;uncultured_bacterium;unclassified	1	6	0	0	0	0	0	0	0	0	0	0	0	0	0	0	0	0	0	0	0	0	0	0	0	0	0	0	0	0	0	0	0	2	0	0	2	2	0
5	0.1.48.7.13.1	Bacteria;Planctomycetes;Phycisphaerae;Pla1_lineage;unclassified	1	6	0	0	0	0	0	0	0	0	0	0	0	0	0	0	0	0	0	0	0	0	0	0	0	0	1	1	0	2	0	0	0	2	0	0	0	0	0
5	0.1.49.7.13.32	Bacteria;Proteobacteria;Deltaproteobacteria;GR-WP33-30;uncultured_soil_bacterium	1	6	0	0	0	0	0	0	0	0	0	0	0	0	0	0	0	0	0	0	0	0	0	0	0	0	0	0	0	0	2	0	0	1	0	0	0	3	0
5	0.1.49.7.20.7	Bacteria;Proteobacteria;Deltaproteobacteria;Sva0485;uncultured_Spirochaetales_bacterium	1	6	0	0	0	0	0	0	0	0	0	0	0	0	0	0	0	0	0	0	0	0	0	0	0	0	0	0	0	0	0	0	0	0	0	0	6	0	0
5	0.1.58.5.1.1	Bacteria;TA06;unclassified;unclassified;unclassified	1	6	0	0	0	0	0	0	0	0	0	0	0	0	0	0	0	0	0	0	0	0	0	0	0	0	1	0	0	0	0	0	0	0	1	0	0	4	0
5	0.1.60.1.2.1	Bacteria;Tenericutes;Mollicutes;Anaeroplasmatales;Anaeroplasmataceae	1	6	0	0	0	0	0	0	0	0	0	0	0	0	0	0	0	0	0	0	0	0	0	0	0	0	0	0	0	0	0	0	0	0	0	0	0	6	0
5	0.1.63.3.20.1	Bacteria;Verrucomicrobia;OPB35_soil_group;uncultured_Acidobacteria_bacterium;unclassified	1	6	0	0	0	0	0	0	0	0	3	0	0	0	0	0	0	0	0	0	0	0	0	0	0	0	0	0	0	0	0	0	0	0	1	0	0	2	0
5	0.1.9.10.2.1	Bacteria;Bacteroidetes;SB-5;unclassified;unclassified	1	6	0	0	0	0	0	0	0	0	0	0	0	0	0	0	0	0	0	0	0	0	0	0	0	0	0	1	0	0	0	0	1	0	4	0	0	0	0
5	0.1.18.11.4.1	Bacteria;Chloroflexi;KD4-96;uncultured_Anaerolineae_bacterium;unclassified	1	5	1	0	0	0	0	0	0	0	0	0	0	0	0	0	0	0	0	0	0	0	0	0	0	0	0	1	0	2	0	0	0	0	0	0	0	1	0
5	0.1.18.2.1.2	Bacteria;Chloroflexi;Ardenticatenia;Ardenticatenales;unclassified	1	5	0	0	0	0	0	0	0	0	0	0	0	0	0	0	0	0	0	0	0	0	0	0	0	0	0	0	0	0	0	0	0	0	0	0	0	5	0
5	0.1.2.1.13.16	Bacteria;Acidobacteria;Acidobacteria;Subgroup_2;uncultured_eubacterium_WD264	1	5	0	0	0	0	0	0	0	0	0	0	0	0	0	0	0	0	0	0	0	0	0	0	0	0	0	0	0	0	0	0	0	0	0	0	1	2	2
5	0.1.2.1.20.30	Bacteria;Acidobacteria;Acidobacteria;Subgroup_6;uncultured_Geothrix_sp.	1	5	0	0	0	0	0	0	0	0	0	0	0	0	0	0	0	0	0	0	0	0	0	0	0	0	0	0	0	2	0	0	0	1	0	0	1	0	0
5	0.1.21.1.804.1	Bacteria;Cyanobacteria;Chloroplast;Picea_glauca_(white_spruce);unclassified	1	5	0	0	0	1	0	0	0	0	0	0	0	0	0	0	0	0	0	0	0	0	0	0	4	0	0	0	0	0	0	0	0	0	0	0	0	0	0
5	0.1.21.1.840.1	Bacteria;Cyanobacteria;Chloroplast;Polypodium_polycarpon;unclassified	1	5	0	0	1	0	0	0	0	0	0	0	0	0	0	0	1	0	0	1	0	0	0	0	0	2	0	0	0	0	0	0	0	0	0	0	0	0	0
5	0.1.21.4.4.5	Bacteria;Cyanobacteria;Melainabacteria;Vampirovibrionales;uncultured_cyanobacterium	1	5	4	0	0	0	1	0	0	0	0	0	0	0	0	0	0	0	0	0	0	0	0	0	0	0	0	0	0	0	0	0	0	0	0	0	0	0	0
5	0.1.3.2.18.2	Bacteria;Actinobacteria;Actinobacteria;Streptosporangiales;Nocardiopsaceae	1	5	3	0	0	0	0	0	0	0	0	0	0	0	0	0	0	0	0	0	0	0	0	0	0	0	0	0	0	0	0	0	0	0	0	0	0	0	0
5	0.1.43.1.1.9	Bacteria;Nitrospirae;Nitrospira;Nitrospirales;Sh765B-TzT-35	2	5	0	0	0	0	0	0	0	0	0	0	0	0	0	0	0	0	0	0	0	0	0	0	1	0	0	0	0	0	0	0	0	0	0	0	4	0	0
5	0.1.49.11.34.2	Bacteria;Proteobacteria;Gammaproteobacteria;NKB5;Legionella-like_amoebal_pathogen_HT99	1	5	0	0	3	0	0	0	0	0	0	0	0	0	0	0	0	0	0	0	0	0	0	0	0	0	0	0	0	0	0	0	0	0	0	1	0	1	0
5	0.1.49.4.12.15	Bacteria;Proteobacteria;Alphaproteobacteria;Rhizobiales;FFCH5858	1	5	2	0	0	0	0	0	0	0	0	0	0	0	0	0	0	0	0	0	0	0	0	0	0	0	1	0	0	0	0	0	0	0	2	0	0	0	0
5	0.1.49.4.15.14	Bacteria;Proteobacteria;Alphaproteobacteria;Rickettsiales;SM1B06	1	5	0	0	0	0	0	0	5	0	0	0	0	0	0	0	0	0	0	0	0	0	0	0	0	0	0	0	0	0	0	0	0	0	0	0	0	0	0
5	0.1.49.6.16.26	Bacteria;Proteobacteria;Betaproteobacteria;TRA3-20;uncultured_bacterium	1	5	4	0	0	0	0	0	0	0	0	0	0	1	0	0	0	0	0	0	0	0	0	0	0	0	0	0	0	0	0	0	0	0	0	0	0	0	0
5	0.1.49.7.13.18	Bacteria;Proteobacteria;Deltaproteobacteria;GR-WP33-30;uncultured_Syntrophobacterales_bacterium	1	5	0	0	0	0	0	0	0	0	0	0	0	0	0	0	0	0	0	0	0	0	0	0	0	0	0	1	0	0	0	0	0	0	2	0	2	0	0
5	0.1.49.7.17.27	Bacteria;Proteobacteria;Deltaproteobacteria;SAR324_clade(Marine_group_B);uncultured_marine_bacterium	1	5	0	0	0	0	0	0	0	2	0	0	0	0	0	0	0	0	1	0	1	0	0	0	0	1	0	0	0	0	0	0	0	0	0	0	0	0	0
5	0.1.49.7.19.14	Bacteria;Proteobacteria;Deltaproteobacteria;Sh765B-TzT-29;uncultured_Pelobacteraceae_bacterium	1	5	0	0	0	0	0	0	0	0	0	0	0	0	0	0	0	0	0	0	0	0	0	0	0	0	0	0	0	0	0	2	3	0	0	0	0	0	0
5	0.1.60.1.6.3	Bacteria;Tenericutes;Mollicutes;Entomoplasmatales;Spiroplasmataceae	1	5	0	0	0	0	0	0	0	0	0	0	1	0	0	0	0	0	0	0	0	0	0	0	1	0	0	0	1	0	0	1	0	1	0	0	0	0	0
5	0.1.7.18.1.1	Bacteria;Armatimonadetes;uncultured_Tetrasphaera_sp.;unclassified;unclassified	1	5	0	0	0	0	0	0	0	0	0	0	0	0	0	0	0	0	0	0	0	0	0	0	0	0	0	0	0	0	4	0	0	1	0	0	0	0	0
5	0.1.9.6.1.1	Bacteria;Bacteroidetes;Cytophagia;Cytophagales;Cyclobacteriaceae	2	5	0	0	0	0	0	0	0	0	0	0	0	0	0	0	0	1	0	0	0	0	0	0	1	0	0	0	0	0	0	0	2	1	0	0	0	0	0
5	0.1.18.13.8.1	Bacteria;Chloroflexi;Ktedonobacteria;Thermogemmatisporales;1921-2	1	4	0	0	0	0	0	0	0	0	0	0	0	0	0	0	0	0	0	0	0	0	0	0	0	0	0	0	0	0	0	0	0	0	3	0	0	0	1
5	0.1.2.1.16.4	Bacteria;Acidobacteria;Acidobacteria;Subgroup_25;uncultured_bacterium	1	4	0	0	0	0	0	0	0	0	0	0	0	0	0	0	0	0	0	0	0	0	0	0	0	0	0	0	0	0	0	0	0	0	0	0	4	0	0
5	0.1.2.1.20.52	Bacteria;Acidobacteria;Acidobacteria;Subgroup_6;uncultured_bacterium_DA008	1	4	0	0	0	0	0	0	0	0	0	0	0	0	0	1	0	0	0	0	0	0	1	1	0	0	0	0	0	0	0	0	1	0	0	0	0	0	0
5	0.1.2.4.5.1	Bacteria;Acidobacteria;Subgroup_26;uncultured_bacterium;unclassified	1	4	1	0	0	0	0	0	0	0	0	0	0	0	0	0	0	0	0	1	0	0	0	0	0	0	0	0	0	0	0	2	0	0	0	0	0	0	0
5	0.1.21.1.1146.1	Bacteria;Cyanobacteria;Chloroplast;uncultured_phototrophic_eukaryote;unclassified	1	4	1	0	0	0	0	0	0	0	0	0	0	0	0	0	0	0	0	0	0	0	0	0	0	0	0	0	0	0	0	0	0	0	0	3	0	0	0
5	0.1.21.1.795.1	Bacteria;Cyanobacteria;Chloroplast;Phalacroma_mitra;unclassified	1	4	0	0	0	0	0	0	0	0	4	0	0	0	0	0	0	0	0	0	0	0	0	0	0	0	0	0	0	0	0	0	0	0	0	0	0	0	0
5	0.1.25.1.3.1	Bacteria;Elusimicrobia;Elusimicrobia;FCPU453;unclassified	1	4	0	0	0	0	0	0	0	0	0	0	0	0	0	0	0	0	0	0	0	0	0	0	0	0	0	0	0	0	0	0	1	0	0	0	0	0	3
5	0.1.27.1.4.4	Bacteria;Firmicutes;Bacilli;Lactobacillales;Enterococcaceae	1	4	0	0	0	0	0	0	0	0	0	0	0	3	0	0	0	0	0	0	0	0	0	0	0	0	0	0	0	0	0	0	0	0	0	0	0	0	0
5	0.1.34.15.1.1	Bacteria;Hydrogenedentes;uncultured_candidate_division_BRC1_bacterium;unclassified;unclassified	1	4	0	0	0	0	0	0	0	0	0	0	0	0	0	0	0	0	0	0	0	0	0	0	0	0	0	0	0	0	0	0	0	4	0	0	0	0	0
5	0.1.39.12.1.1	Bacteria;Latescibacteria;uncultured_Pelobacter_sp.;unclassified;unclassified	1	4	0	0	0	0	0	0	0	0	0	0	0	0	0	0	0	0	0	0	0	0	0	0	0	0	0	0	0	0	0	0	2	1	0	0	0	1	0
5	0.1.41.9.1.1	Bacteria;Marinimicrobia_(SAR406_clade);unclassified;unclassified;unclassified	1	4	0	0	0	0	0	0	0	0	0	0	0	0	0	0	0	0	0	0	0	2	0	0	0	0	0	0	0	0	0	0	0	0	0	0	0	0	0
5	0.1.48.2.1.1	Bacteria;Planctomycetes;BD7-11;unclassified;unclassified	1	4	0	0	0	0	0	0	0	0	0	0	0	0	0	0	0	0	0	0	0	0	0	0	0	0	0	1	0	1	0	0	1	0	0	0	0	0	0
5	0.1.48.7.12.8	Bacteria;Planctomycetes;Phycisphaerae;Phycisphaerales;unclassified	1	4	0	0	0	0	0	0	0	0	0	0	0	0	0	0	0	0	0	0	0	0	0	0	0	1	0	0	0	0	0	0	0	0	0	2	1	0	0
5	0.1.49.11.21.13	Bacteria;Proteobacteria;Gammaproteobacteria;E01-9C-26_marine_group;uncultured_marine_microorganism	1	4	0	0	0	0	0	0	0	0	0	0	0	0	0	0	0	0	0	0	0	0	0	0	0	0	0	1	0	0	0	0	0	0	0	0	0	0	0
5	0.1.49.11.34.11	Bacteria;Proteobacteria;Gammaproteobacteria;NKB5;uncultured_gamma_proteobacterium	1	4	0	0	0	0	0	0	0	0	0	0	0	0	0	0	0	0	0	0	0	0	0	0	0	0	0	0	0	0	0	0	4	0	0	0	0	0	0
5	0.1.49.11.36.24	Bacteria;Proteobacteria;Gammaproteobacteria;Oceanospirillales;SAR86_clade	3	4	0	1	0	0	0	0	0	0	0	0	0	0	0	1	0	0	0	0	0	1	0	0	0	0	0	0	0	0	0	0	0	0	0	0	0	0	0
5	0.1.49.11.38.1	Bacteria;Proteobacteria;Gammaproteobacteria;Order_Incertae_Sedis;Family_Incertae_Sedis	1	4	0	0	0	0	0	0	1	0	0	0	0	0	1	0	0	0	0	1	0	0	0	0	0	0	0	0	0	0	0	0	1	0	0	0	0	0	0
5	0.1.49.11.47.1	Bacteria;Proteobacteria;Gammaproteobacteria;Salinisphaerales;Salinisphaeraceae	2	4	0	0	0	0	0	0	0	0	0	0	0	0	0	0	0	3	0	0	0	0	0	0	0	0	0	0	0	0	0	0	0	0	0	0	0	0	0
5	0.1.49.11.50.10	Bacteria;Proteobacteria;Gammaproteobacteria;Thiotrichales;unclassified	1	4	3	0	0	0	0	0	0	0	0	0	0	0	0	0	0	0	0	0	0	0	0	0	0	0	0	0	0	0	0	0	0	0	0	0	0	0	1
5	0.1.49.6.16.20	Bacteria;Proteobacteria;Betaproteobacteria;TRA3-20;uncultured_Nitrosomonadaceae_bacterium	1	4	0	0	0	0	0	0	0	0	0	0	0	0	0	0	0	0	0	0	0	0	0	0	0	0	1	0	0	0	0	0	2	1	0	0	0	0	0
5	0.1.49.6.22.1	Bacteria;Proteobacteria;Betaproteobacteria;uncultured_bacterium;unclassified	1	4	0	0	0	0	0	0	0	0	0	0	0	0	0	0	0	0	0	0	0	0	0	0	0	0	4	0	0	0	0	0	0	0	0	0	0	0	0
5	0.1.49.6.3.5	Bacteria;Proteobacteria;Betaproteobacteria;B1-7BS;uncultured_beta_proteobacterium	1	4	0	0	0	0	0	0	0	0	0	0	0	0	0	0	0	0	0	0	0	0	0	0	0	0	0	0	0	0	0	0	4	0	0	0	0	0	0
5	0.1.49.6.3.7	Bacteria;Proteobacteria;Betaproteobacteria;B1-7BS;uncultured_soil_bacterium	1	4	1	0	0	0	3	0	0	0	0	0	0	0	0	0	0	0	0	0	0	0	0	0	0	0	0	0	0	0	0	0	0	0	0	0	0	0	0
5	0.1.49.7.11.5	Bacteria;Proteobacteria;Deltaproteobacteria;Desulfuromonadales;BVA18	2	4	0	0	0	0	0	0	0	0	0	0	0	0	0	0	0	1	0	0	0	0	0	0	0	0	0	0	0	0	0	0	0	0	0	0	0	3	0
5	0.1.63.4.8.1	Bacteria;Verrucomicrobia;Opitutae;Puniceicoccales;Puniceicoccaceae	1	4	0	0	0	0	0	3	0	0	0	0	0	0	0	0	0	0	0	0	0	0	0	0	0	0	0	0	1	0	0	0	0	0	0	0	0	0	0
5	0.1.65.5.1.1	Bacteria;WD272;uncultured_Thermoanaerobacteraceae_bacterium;unclassified;unclassified	1	4	0	0	0	1	0	0	1	0	2	0	0	0	0	0	0	0	0	0	0	0	0	0	0	0	0	0	0	0	0	0	0	0	0	0	0	0	0
5	0.1.7.24.1.1	Bacteria;Armatimonadetes;uncultured_bacterium_GC55;unclassified;unclassified	1	4	0	0	0	0	0	0	0	0	0	0	0	0	0	0	0	0	0	0	0	0	0	0	0	0	0	0	0	0	2	2	0	0	0	0	0	0	0
5	0.1.9.4.3.1	Bacteria;Bacteroidetes;Bacteroidetes_vadinHA17;unclassified;unclassified	1	4	0	0	0	0	0	0	0	0	0	2	0	0	0	0	0	0	0	0	0	0	0	0	0	0	0	0	0	0	0	0	0	0	0	0	0	0	0
5	0.1.10.5.1.1	Bacteria;CKC4;uncultured_bacterium;unclassified;unclassified	1	3	0	0	0	0	0	0	0	0	0	0	0	0	0	0	0	3	0	0	0	0	0	0	0	0	0	0	0	0	0	0	0	0	0	0	0	0	0
5	0.1.17.2.1.11	Bacteria;Chlorobi;Ignavibacteria;Ignavibacteriales;unclassified	1	3	0	0	0	0	0	0	0	0	0	0	0	0	0	0	0	0	0	0	0	0	0	0	0	0	0	0	0	0	0	0	0	0	0	0	0	0	0
5	0.1.18.18.7.1	Bacteria;Chloroflexi;SHA-26;uncultured_bacterium;unclassified	1	3	0	0	0	0	0	0	0	0	0	0	0	0	0	0	0	0	0	0	0	0	0	0	0	0	1	0	0	0	0	0	0	1	0	1	0	0	0
5	0.1.18.24.23.1	Bacteria;Chloroflexi;uncultured;uncultured_eubacterium_WCHB1-50;unclassified	1	3	0	0	0	0	0	0	0	0	0	0	0	0	0	0	0	0	0	0	0	0	0	0	0	0	0	0	0	0	0	0	2	0	1	0	0	0	0
5	0.1.2.1.20.1	Bacteria;Acidobacteria;Acidobacteria;Subgroup_6;Acidobacteria_bacterium_IGE-005	1	3	0	0	0	0	0	0	0	0	0	0	0	0	0	0	0	0	0	0	0	0	0	0	0	0	0	0	1	0	0	0	0	0	0	0	0	0	0
5	0.1.2.1.20.73	Bacteria;Acidobacteria;Acidobacteria;Subgroup_6;uncultured_proteobacterium	1	3	0	0	0	0	0	0	0	0	0	0	0	0	0	0	0	0	0	0	0	0	0	0	0	0	0	0	0	0	0	0	0	1	0	0	2	0	0
5	0.1.21.1.1111.1	Bacteria;Cyanobacteria;Chloroplast;uncultured_Chroococcidiopsis_sp.;unclassified	1	3	0	0	0	0	0	0	0	0	0	0	0	0	0	0	0	0	0	0	0	0	0	0	0	0	0	0	0	0	0	0	1	0	0	2	0	0	0
5	0.1.21.1.1125.1	Bacteria;Cyanobacteria;Chloroplast;uncultured_Sutterellaceae_bacterium;unclassified	1	3	0	0	0	0	0	0	0	0	0	0	0	0	0	0	0	0	0	0	0	0	3	0	0	0	0	0	0	0	0	0	0	0	0	0	0	0	0
5	0.1.21.1.1126.1	Bacteria;Cyanobacteria;Chloroplast;uncultured_alga;unclassified	1	3	0	0	0	0	0	0	0	0	0	0	0	0	0	0	0	3	0	0	0	0	0	0	0	0	0	0	0	0	0	0	0	0	0	0	0	0	0
5	0.1.21.1.1152.1	Bacteria;Cyanobacteria;Chloroplast;uncultured_rhodophyte;unclassified	1	3	0	0	0	0	0	0	0	0	0	0	0	0	0	0	0	0	0	0	0	0	0	0	0	0	0	0	0	0	0	0	0	0	0	1	0	2	0
5	0.1.21.1.237.1	Bacteria;Cyanobacteria;Chloroplast;Colobanthus_quitensis;unclassified	1	3	0	0	0	0	0	0	0	0	0	0	0	0	0	0	0	0	0	0	0	0	2	0	1	0	0	0	0	0	0	0	0	0	0	0	0	0	0
5	0.1.21.4.4.1	Bacteria;Cyanobacteria;Melainabacteria;Vampirovibrionales;Vampirovibrio_chlorellavorus	1	3	0	0	0	0	0	0	0	0	0	0	0	0	0	0	0	0	0	0	0	0	0	0	0	0	0	0	3	0	0	0	0	0	0	0	0	0	0
5	0.1.27.1.2.13	Bacteria;Firmicutes;Bacilli;Bacillales;Thermoactinomycetaceae	1	3	0	0	0	0	0	0	0	0	0	0	0	0	0	0	0	0	0	0	0	0	0	0	1	0	0	0	0	0	2	0	0	0	0	0	0	0	0
5	0.1.3.2.11.15	Bacteria;Actinobacteria;Actinobacteria;Micrococcales;Micrococcales_Incertae_Sedis	1	3	0	0	1	0	0	0	0	0	0	0	0	0	0	0	0	0	0	0	0	0	0	0	0	0	0	0	0	0	0	0	0	2	0	0	0	0	0
5	0.1.3.2.13.4	Bacteria;Actinobacteria;Actinobacteria;PeM15;bacterium_rJ7	1	3	0	0	0	0	0	0	0	0	0	0	0	0	0	0	0	0	0	0	0	0	0	0	0	0	0	0	0	0	0	0	0	1	0	0	0	2	0
5	0.1.3.2.6.3	Bacteria;Actinobacteria;Actinobacteria;Corynebacteriales;Corynebacteriales_Incertae_Sedis	1	3	0	0	3	0	0	0	0	0	0	0	0	0	0	0	0	0	0	0	0	0	0	0	0	0	0	0	0	0	0	0	0	0	0	0	0	0	0
5	0.1.32.25.1.1	Bacteria;Gracilibacteria;uncultured_bacterium;unclassified;unclassified	1	3	0	0	0	0	0	0	0	0	0	0	0	0	0	0	0	0	0	0	1	0	0	0	0	0	0	0	0	0	0	1	0	0	0	0	1	0	0
5	0.1.34.9.1.1	Bacteria;Hydrogenedentes;uncultured_Fusobacteria_bacterium;unclassified;unclassified	1	3	0	0	0	0	0	0	0	0	0	0	0	0	0	0	0	0	0	0	0	0	0	0	0	0	0	0	0	0	0	0	0	0	0	0	3	0	0
5	0.1.40.7.1.1	Bacteria;Lentisphaerae;DEV055;unclassified;unclassified	1	3	0	0	0	0	0	0	0	0	0	0	0	0	0	0	0	0	0	0	0	0	0	0	0	0	0	0	3	0	0	0	0	0	0	0	0	0	0
5	0.1.42.15.1.1	Bacteria;Microgenomates;uncultured_anaerobic_bacterium;unclassified;unclassified	1	3	0	0	0	0	0	0	0	0	0	0	0	0	0	0	0	0	0	0	0	0	0	0	0	0	0	0	3	0	0	0	0	0	0	0	0	0	0
5	0.1.48.2.2.1	Bacteria;Planctomycetes;BD7-11;uncultured_Planctomycetaceae_bacterium;unclassified	1	3	0	0	0	0	0	0	0	0	0	0	0	0	0	0	0	0	0	0	0	0	0	0	0	0	3	0	0	0	0	0	0	0	0	0	0	0	0
5	0.1.49.11.11.2	Bacteria;Proteobacteria;Gammaproteobacteria;BD7-8_marine_group;unclassified	1	3	0	0	0	0	0	0	0	0	0	0	0	0	0	1	0	0	0	0	0	0	0	0	0	2	0	0	0	0	0	0	0	0	0	0	0	0	0
5	0.1.49.11.6.9	Bacteria;Proteobacteria;Gammaproteobacteria;Alteromonadales;Shewanellaceae	1	3	1	0	0	0	0	0	0	0	0	0	0	0	0	0	0	0	0	0	0	0	0	0	0	0	0	0	0	0	0	1	0	0	0	1	0	0	0
5	0.1.49.4.12.10	Bacteria;Proteobacteria;Alphaproteobacteria;Rhizobiales;Brucellaceae	3	3	0	0	0	0	0	0	0	0	0	0	0	0	0	0	0	0	0	0	0	0	0	0	0	0	0	0	0	0	0	0	1	0	1	0	0	1	0
5	0.1.49.4.12.3	Bacteria;Proteobacteria;Alphaproteobacteria;Rhizobiales;AKYG1088	2	3	0	0	0	0	0	0	0	0	0	0	0	0	0	0	0	0	0	0	0	0	0	2	0	0	0	0	1	0	0	0	0	0	0	0	0	0	0
5	0.1.49.4.15.12	Bacteria;Proteobacteria;Alphaproteobacteria;Rickettsiales;SAR116_clade	3	3	0	0	0	0	0	0	0	1	0	0	0	0	0	2	0	0	0	0	0	0	0	0	0	0	0	0	0	0	0	0	0	0	0	0	0	0	0
5	0.1.49.4.20.10	Bacteria;Proteobacteria;Alphaproteobacteria;Sphingomonadales;M05-Pitesti	1	3	0	0	0	0	0	0	0	0	0	0	0	0	0	0	0	0	0	0	0	0	0	0	0	0	0	0	3	0	0	0	0	0	0	0	0	0	0
5	0.1.49.6.13.1	Bacteria;Proteobacteria;Betaproteobacteria;Procabacteriales;Procabacteriaceae	1	3	0	0	0	0	0	0	0	0	0	0	0	0	0	0	0	0	0	0	1	0	0	1	0	0	0	0	0	0	0	0	0	0	0	0	0	0	0
5	0.1.49.6.15.31	Bacteria;Proteobacteria;Betaproteobacteria;SC-I-84;uncultured_soil_bacterium	1	3	0	0	0	0	0	0	0	0	0	0	0	0	0	0	0	0	0	0	0	0	0	0	0	0	0	0	0	0	0	0	0	0	3	0	0	0	0
5	0.1.49.6.16.14	Bacteria;Proteobacteria;Betaproteobacteria;TRA3-20;uncultured_Burkholderiaceae_bacterium	1	3	2	0	0	0	0	0	0	0	0	0	0	0	0	0	0	0	0	0	0	0	0	0	0	0	0	0	0	1	0	0	0	0	0	0	0	0	0
5	0.1.49.7.11.15	Bacteria;Proteobacteria;Deltaproteobacteria;Desulfuromonadales;M20-Pitesti	2	3	0	0	0	0	0	0	1	0	0	0	0	0	0	0	0	0	0	0	0	0	0	0	1	0	0	1	0	0	0	0	0	0	0	0	0	0	0
5	0.1.49.7.4.3	Bacteria;Proteobacteria;Deltaproteobacteria;Bdellovibrionales;unclassified	1	3	0	0	0	0	0	0	0	0	1	0	0	0	0	0	0	0	0	0	0	0	0	0	0	0	0	0	0	0	0	0	0	2	0	0	0	0	0
5	0.1.5.3.1.1	Bacteria;Aminicenantes;unclassified;unclassified;unclassified	1	3	0	2	0	0	0	0	0	0	0	0	0	0	0	0	0	0	0	0	0	0	0	0	0	0	0	0	0	0	0	0	0	0	0	0	0	0	0
5	0.1.60.1.9.14	Bacteria;Tenericutes;Mollicutes;Mollicutes_RF9;uncultured_bacterium	1	3	0	0	0	0	0	0	0	0	2	0	0	1	0	0	0	0	0	0	0	0	0	0	0	0	0	0	0	0	0	0	0	0	0	0	0	0	0
5	0.1.63.3.12.1	Bacteria;Verrucomicrobia;OPB35_soil_group;bacterium_RS25G;unclassified	1	3	0	0	0	0	0	0	0	0	0	0	0	0	0	0	0	0	0	0	0	0	0	0	0	0	0	0	0	3	0	0	0	0	0	0	0	0	0
5	0.1.63.3.37.1	Bacteria;Verrucomicrobia;OPB35_soil_group;uncultured_subdivision_3_bacterium;unclassified	1	3	0	0	0	0	0	0	0	0	0	0	0	0	0	0	0	0	0	0	0	0	0	0	0	0	0	0	0	0	1	0	0	1	0	0	1	0	0
5	0.1.9.1.2.1	Bacteria;Bacteroidetes;BSV13;unclassified;unclassified	1	3	0	0	0	0	0	0	0	0	0	0	3	0	0	0	0	0	0	0	0	0	0	0	0	0	0	0	0	0	0	0	0	0	0	0	0	0	0
5	0.1.9.1.6.1	Bacteria;Bacteroidetes;BSV13;uncultured_Prolixibacter_sp.;unclassified	1	3	0	0	0	0	0	0	0	0	0	0	0	0	0	0	0	0	0	0	0	0	0	0	0	0	0	0	0	0	0	0	0	0	3	0	0	0	0
5	0.1.14.7.1.1	Bacteria;Candidate_division_SR1;unclassified;unclassified;unclassified	1	2	0	0	0	0	0	0	0	0	0	0	0	0	0	0	0	0	0	0	0	0	0	0	0	0	0	0	0	0	0	0	0	0	2	0	0	0	0
5	0.1.18.18.1.1	Bacteria;Chloroflexi;SHA-26;unclassified;unclassified	1	2	0	0	0	0	0	0	0	0	0	0	0	0	0	0	0	0	0	0	0	0	0	0	0	0	0	0	0	0	0	0	0	0	2	0	0	0	0
5	0.1.18.2.3.1	Bacteria;Chloroflexi;Ardenticatenia;uncultured;unclassified	1	2	0	0	0	0	0	0	0	0	0	0	0	0	0	0	0	0	0	0	0	0	0	0	0	0	0	0	0	0	0	0	0	0	0	0	0	0	0
5	0.1.18.5.2.1	Bacteria;Chloroflexi;Chloroflexia;Herpetosiphonales;Herpetosiphonaceae	1	2	0	0	0	0	0	0	0	0	0	0	0	0	0	1	0	0	0	0	0	1	0	0	0	0	0	0	0	0	0	0	0	0	0	0	0	0	0
5	0.1.2.1.10.13	Bacteria;Acidobacteria;Acidobacteria;Subgroup_17;uncultured_soil_bacterium	1	2	0	0	0	0	0	0	0	0	0	0	0	0	0	0	0	0	0	0	0	0	0	0	0	0	0	0	0	0	1	0	0	0	1	0	0	0	0
5	0.1.2.1.11.1	Bacteria;Acidobacteria;Acidobacteria;Subgroup_18;unclassified	1	2	0	0	0	0	0	0	0	0	0	0	0	0	0	0	0	0	0	0	0	0	0	0	0	0	0	1	0	0	0	0	0	0	0	0	0	0	0
5	0.1.2.1.14.2	Bacteria;Acidobacteria;Acidobacteria;Subgroup_20;uncultured_bacterium	1	2	0	0	0	0	0	0	0	0	0	0	0	0	0	0	0	0	0	0	0	0	0	0	0	0	0	0	0	0	0	0	0	0	1	0	1	0	0
5	0.1.2.1.15.1	Bacteria;Acidobacteria;Acidobacteria;Subgroup_21;unclassified	1	2	0	0	0	0	0	0	0	0	0	0	0	0	1	0	0	0	0	0	0	0	0	0	0	0	0	0	0	0	0	0	0	0	0	0	0	0	0
5	0.1.2.1.21.1	Bacteria;Acidobacteria;Acidobacteria;Subgroup_9;unclassified	1	2	0	0	0	0	0	0	0	0	0	0	0	0	0	0	0	0	0	0	0	0	0	0	0	0	0	0	0	0	0	0	0	0	0	0	2	0	0
5	0.1.21.1.194.1	Bacteria;Cyanobacteria;Chloroplast;Chlorophyta_symbiont_of_Lubomirskia_sp.;unclassified	1	2	0	0	0	0	0	0	2	0	0	0	0	0	0	0	0	0	0	0	0	0	0	0	0	0	0	0	0	0	0	0	0	0	0	0	0	0	0
5	0.1.21.1.210.1	Bacteria;Cyanobacteria;Chloroplast;Chrysochromulina_sp._CCMP291;unclassified	1	2	0	0	0	0	0	0	0	0	2	0	0	0	0	0	0	0	0	0	0	0	0	0	0	0	0	0	0	0	0	0	0	0	0	0	0	0	0
5	0.1.21.1.222.1	Bacteria;Cyanobacteria;Chloroplast;Coccomyxa_sp._SAG_2325;unclassified	1	2	0	0	0	0	0	0	0	0	0	0	0	0	0	0	0	2	0	0	0	0	0	0	0	0	0	0	0	0	0	0	0	0	0	0	0	0	0
5	0.1.21.1.580.1	Bacteria;Cyanobacteria;Chloroplast;Loriellopsis_cavernicola_LF-B5;unclassified	1	2	0	0	0	0	0	0	0	0	0	0	0	0	0	0	0	0	0	2	0	0	0	0	0	0	0	0	0	0	0	0	0	0	0	0	0	0	0
5	0.1.21.1.91.1	Bacteria;Cyanobacteria;Chloroplast;Bacillaria_paxillifer;unclassified	1	2	0	0	0	0	0	0	0	0	0	0	0	2	0	0	0	0	0	0	0	0	0	0	0	0	0	0	0	0	0	0	0	0	0	0	0	0	0
5	0.1.21.1.948.1	Bacteria;Cyanobacteria;Chloroplast;Selaginella_moellendorffii;unclassified	1	2	0	0	0	0	2	0	0	0	0	0	0	0	0	0	0	0	0	0	0	0	0	0	0	0	0	0	0	0	0	0	0	0	0	0	0	0	0
5	0.1.21.1.984.1	Bacteria;Cyanobacteria;Chloroplast;Stichococcus_bacillaris;unclassified	1	2	0	0	0	0	0	0	0	0	0	0	0	0	0	0	0	0	0	0	0	0	0	0	0	0	0	0	0	0	0	0	0	0	2	0	0	0	0
5	0.1.21.4.1.1	Bacteria;Cyanobacteria;Melainabacteria;Caenarcaniphilales;unclassified	1	2	0	0	0	0	0	0	0	0	0	0	0	0	0	0	0	0	0	0	1	0	0	0	0	0	0	0	0	0	0	0	0	0	0	0	0	0	0
5	0.1.21.4.1.3	Bacteria;Cyanobacteria;Melainabacteria;Caenarcaniphilales;uncultured_bacterium	1	2	0	0	0	0	0	0	0	0	0	0	0	1	0	0	0	0	0	0	0	0	0	0	0	0	0	0	0	0	0	0	0	0	0	0	1	0	0
5	0.1.21.4.3.6	Bacteria;Cyanobacteria;Melainabacteria;Obscuribacterales;uncultured_actinobacterium	1	2	0	0	0	0	0	0	0	0	0	0	0	0	0	0	0	0	0	0	0	0	0	0	0	0	0	0	0	0	0	0	0	0	1	0	0	1	0
5	0.1.25.1.3.3	Bacteria;Elusimicrobia;Elusimicrobia;FCPU453;uncultured_bacterium	1	2	0	0	0	0	0	0	0	0	0	0	0	0	0	0	0	0	0	0	0	0	0	0	0	0	0	0	0	0	0	0	0	0	0	0	2	0	0
5	0.1.27.2.4.1	Bacteria;Firmicutes;Clostridia;Halanaerobiales;64K2	1	2	0	0	0	0	0	0	0	0	0	0	0	0	0	0	0	0	0	0	1	0	0	0	0	0	0	0	0	0	0	0	0	0	0	0	0	0	0
5	0.1.27.2.7.4	Bacteria;Firmicutes;Clostridia;Thermoanaerobacterales;SRB2	2	2	0	0	0	0	0	0	0	0	0	0	0	0	0	0	0	0	0	0	0	0	0	0	0	0	0	0	0	0	0	0	0	1	0	0	0	1	0
5	0.1.27.5.4.1	Bacteria;Firmicutes;OPB54;unclassified;unclassified	1	2	0	0	0	0	0	0	0	0	0	0	0	0	0	0	0	0	0	0	0	0	0	0	0	0	2	0	0	0	0	0	0	0	0	0	0	0	0
5	0.1.3.2.13.9	Bacteria;Actinobacteria;Actinobacteria;PeM15;uncultured_bacterium	1	2	0	0	0	0	0	0	0	0	0	0	0	0	0	0	0	0	0	0	0	0	0	0	0	0	0	0	1	0	0	0	0	1	0	0	0	0	0
5	0.1.3.2.6.4	Bacteria;Actinobacteria;Actinobacteria;Corynebacteriales;Dietziaceae	1	2	0	0	0	0	0	0	0	0	0	0	0	0	0	0	0	0	0	0	0	0	0	0	0	0	0	0	0	0	0	2	0	0	0	0	0	0	0
5	0.1.39.16.1.1	Bacteria;Latescibacteria;uncultured_bacterium;unclassified;unclassified	1	2	0	0	0	0	0	0	0	0	0	0	0	0	0	0	0	0	0	0	0	0	0	0	0	0	0	0	2	0	0	0	0	0	0	0	0	0	0
5	0.1.39.30.1.1	Bacteria;Latescibacteria;uncultured_soil_bacterium_PBS-III-30;unclassified;unclassified	1	2	0	0	0	0	0	0	0	0	0	0	0	0	0	0	0	0	0	0	0	0	0	0	0	0	0	1	0	0	0	0	0	0	1	0	0	0	0
5	0.1.42.4.1.1	Bacteria;Microgenomates;Microgenomates_bacterium_SCGC_AAA011-L6;unclassified;unclassified	1	2	0	0	0	0	0	0	0	0	0	0	0	0	0	0	0	0	0	0	0	0	0	0	0	0	0	0	0	0	0	0	0	0	2	0	0	0	0
5	0.1.47.28.1.1	Bacteria;Parcubacteria;uncultured_prokaryote;unclassified;unclassified	1	2	0	0	0	0	0	0	0	0	0	0	0	0	0	0	0	0	0	0	0	0	0	0	1	0	0	0	1	0	0	0	0	0	0	0	0	0	0
5	0.1.47.7.1.1	Bacteria;Parcubacteria;bacterium_SH4-10;unclassified;unclassified	1	2	0	0	0	0	0	0	0	0	0	0	0	0	0	0	0	0	0	0	0	0	0	0	0	0	0	0	0	1	0	0	0	0	1	0	0	0	0
5	0.1.48.10.3.1	Bacteria;Planctomycetes;Planctomycetacia;unclassified;unclassified	1	2	0	0	0	0	2	0	0	0	0	0	0	0	0	0	0	0	0	0	0	0	0	0	0	0	0	0	0	0	0	0	0	0	0	0	0	0	0
5	0.1.48.14.13.1	Bacteria;Planctomycetes;vadinHA49;uncultured_planctomycete;unclassified	1	2	0	0	0	0	0	0	0	0	0	0	0	0	0	0	0	0	0	0	0	0	0	0	0	0	0	0	0	0	2	0	0	0	0	0	0	0	0
5	0.1.48.2.6.1	Bacteria;Planctomycetes;BD7-11;uncultured_bacterium_PHOS-HE93;unclassified	1	2	0	0	0	0	0	0	0	0	0	0	0	0	0	0	1	0	0	0	0	0	0	0	0	0	0	0	0	0	0	0	0	1	0	0	0	0	0
5	0.1.48.7.17.12	Bacteria;Planctomycetes;Phycisphaerae;WD2101_soil_group;uncultured_Planctomycetia_bacterium	1	2	0	0	0	0	0	0	0	0	0	0	0	0	0	0	0	0	0	0	0	1	0	1	0	0	0	0	0	0	0	0	0	0	0	0	0	0	0
5	0.1.48.8.1.1	Bacteria;Planctomycetes;Pla3_lineage;unclassified;unclassified	1	2	0	0	0	0	0	0	0	0	0	0	1	0	0	0	0	0	0	0	0	0	0	0	0	0	0	1	0	0	0	0	0	0	0	0	0	0	0
5	0.1.49.11.32.13	Bacteria;Proteobacteria;Gammaproteobacteria;Methylococcales;unclassified	1	2	0	0	0	0	0	1	0	0	0	0	0	0	0	0	0	0	1	0	0	0	0	0	0	0	0	0	0	0	0	0	0	0	0	0	0	0	0
5	0.1.49.11.50.2	Bacteria;Proteobacteria;Gammaproteobacteria;Thiotrichales;CHAB-XI-27	1	2	1	0	0	0	0	0	0	0	0	0	0	0	0	0	0	0	0	0	0	0	0	0	0	0	0	0	0	0	0	0	0	1	0	0	0	0	0
5	0.1.49.11.9.3	Bacteria;Proteobacteria;Gammaproteobacteria;B38;primary_endosymbiont_of_Liposcelis_decolor_(host_pop._HNZZ)	1	2	0	0	0	0	2	0	0	0	0	0	0	0	0	0	0	0	0	0	0	0	0	0	0	0	0	0	0	0	0	0	0	0	0	0	0	0	0
5	0.1.49.4.12.12	Bacteria;Proteobacteria;Alphaproteobacteria;Rhizobiales;D05-2	2	2	0	0	0	0	0	0	0	0	0	0	0	1	0	0	0	0	0	0	0	0	0	0	0	0	0	0	0	0	0	0	0	0	0	0	0	0	0
5	0.1.49.4.14.2	Bacteria;Proteobacteria;Alphaproteobacteria;Rhodospirillales;AT-s3-44	2	2	0	0	0	0	0	0	0	0	0	0	0	0	0	0	0	0	0	0	0	0	0	0	0	0	0	0	0	0	0	0	0	0	0	0	0	0	0
5	0.1.49.4.15.5	Bacteria;Proteobacteria;Alphaproteobacteria;Rickettsiales;LR_A2-29	1	2	0	0	0	0	0	0	0	0	0	0	0	0	0	0	0	0	1	0	0	0	0	0	1	0	0	0	0	0	0	0	0	0	0	0	0	0	0
5	0.1.49.7.11.3	Bacteria;Proteobacteria;Deltaproteobacteria;Desulfuromonadales;AKYG597	1	2	0	0	0	0	0	0	0	0	0	0	0	0	0	0	0	0	0	0	0	0	0	0	0	0	0	0	0	0	0	0	1	1	0	0	0	0	0
5	0.1.49.7.15.9	Bacteria;Proteobacteria;Deltaproteobacteria;Oligoflexales;uncultured_Geoalkalibacter_sp.	1	2	0	0	0	0	0	0	0	0	0	0	0	0	0	0	0	0	0	0	0	2	0	0	0	0	0	0	0	0	0	0	0	0	0	0	0	0	0
5	0.1.49.7.17.29	Bacteria;Proteobacteria;Deltaproteobacteria;SAR324_clade(Marine_group_B);uncultured_marine_microorganism	1	2	0	0	0	0	0	0	0	0	0	0	0	0	0	0	0	0	0	0	0	0	0	0	0	0	0	1	0	0	0	0	0	0	0	0	0	0	0
5	0.1.49.7.17.4	Bacteria;Proteobacteria;Deltaproteobacteria;SAR324_clade(Marine_group_B);SAR324_cluster_bacterium_SCGC_AB-629-O05	1	2	0	0	0	0	0	0	0	0	0	0	0	0	0	0	0	0	0	0	0	0	0	1	0	1	0	0	0	0	0	0	0	0	0	0	0	0	0
5	0.1.49.7.5.3	Bacteria;Proteobacteria;Deltaproteobacteria;DTB120;uncultured_bacterium	1	2	0	0	0	0	0	0	0	0	0	0	0	0	0	0	0	0	0	0	0	0	0	0	0	0	0	0	0	0	0	0	2	0	0	0	0	0	0
5	0.1.55.30.1.1	Bacteria;Saccharibacteria;uncultured_bacterium;unclassified;unclassified	1	2	0	0	0	0	0	0	0	0	0	0	0	1	0	0	0	0	0	0	0	0	0	0	0	0	0	0	0	0	0	0	0	0	0	0	0	0	0
5	0.1.59.14.1.1	Bacteria;TM6;uncultured_bacterium_SBRH58;unclassified;unclassified	1	2	0	0	0	0	0	0	0	0	0	0	0	0	0	0	0	0	0	0	0	0	0	0	0	0	0	0	0	1	0	0	0	0	0	0	1	0	0
5	0.1.60.1.9.6	Bacteria;Tenericutes;Mollicutes;Mollicutes_RF9;unclassified	1	2	1	0	0	0	1	0	0	0	0	0	0	0	0	0	0	0	0	0	0	0	0	0	0	0	0	0	0	0	0	0	0	0	0	0	0	0	0
5	0.1.63.3.26.1	Bacteria;Verrucomicrobia;OPB35_soil_group;uncultured_Prosthecobacter_sp.;unclassified	1	2	0	0	0	0	0	0	0	0	0	0	0	0	0	0	0	0	0	0	0	0	0	0	0	0	0	0	0	0	0	0	0	0	0	0	0	0	0
5	0.1.9.12.2.1	Bacteria;Bacteroidetes;SM1A07;unclassified;unclassified	1	2	0	0	0	0	0	0	0	0	0	0	0	0	0	0	0	0	0	0	0	0	0	0	0	0	0	0	0	0	0	0	0	0	2	0	0	0	0
5	0.1.9.13.1.19	Bacteria;Bacteroidetes;Sphingobacteriia;Sphingobacteriales;WCHB1-69	1	2	0	0	0	0	0	0	0	0	0	0	0	0	0	0	0	0	0	0	0	0	0	0	0	0	0	0	0	0	0	0	0	0	0	0	0	0	0
5	0.1.9.14.2.1	Bacteria;Bacteroidetes;WCHB1-32;unclassified;unclassified	1	2	0	0	0	0	0	0	0	0	0	0	0	0	0	0	0	0	1	0	0	0	0	0	0	0	0	0	0	1	0	0	0	0	0	0	0	0	0
5	0.1.9.14.6.1	Bacteria;Bacteroidetes;WCHB1-32;uncultured_bacterium;unclassified	1	2	1	0	0	0	0	0	0	0	0	0	0	0	0	0	0	0	0	0	0	0	0	0	0	0	0	0	0	0	0	1	0	0	0	0	0	0	0
5	0.1.9.5.1.15	Bacteria;Bacteroidetes;Bacteroidia;Bacteroidales;M2PB4-65_termite_group	1	2	2	0	0	0	0	0	0	0	0	0	0	0	0	0	0	0	0	0	0	0	0	0	0	0	0	0	0	0	0	0	0	0	0	0	0	0	0
5	0.1.11.1.1.2	Bacteria;Caldiserica;Caldisericia;Caldisericales;Caldisericaceae	1	1	0	1	0	0	0	0	0	0	0	0	0	0	0	0	0	0	0	0	0	0	0	0	0	0	0	0	0	0	0	0	0	0	0	0	0	0	0
5	0.1.13.4.1.1	Bacteria;Candidate_division_OP3;uncultured_Banisveld_landfill_bacterium_BVC56;unclassified;unclassified	1	1	0	0	0	0	0	0	0	0	0	0	0	0	0	0	0	0	0	0	0	0	0	0	0	0	0	0	0	0	0	0	0	0	0	0	1	0	0
5	0.1.17.1.1.1	Bacteria;Chlorobi;Chlorobia;Chlorobiales;Chlorobiaceae	1	1	0	0	0	0	0	0	0	0	0	0	0	0	0	0	0	0	0	0	0	0	0	0	0	0	0	0	0	0	0	0	0	0	0	0	0	0	0
5	0.1.17.2.1.8	Bacteria;Chlorobi;Ignavibacteria;Ignavibacteriales;PHOS-HE36	1	1	0	0	0	0	0	0	0	0	0	0	0	0	0	0	0	0	1	0	0	0	0	0	0	0	0	0	0	0	0	0	0	0	0	0	0	0	0
5	0.1.18.13.3.4	Bacteria;Chloroflexi;Ktedonobacteria;C0119;uncultured_candidate_division_SAM_bacterium	1	1	0	0	0	0	0	0	0	0	0	0	0	0	0	0	0	0	0	0	0	0	0	0	0	0	0	0	0	0	0	0	0	0	1	0	0	0	0
5	0.1.18.15.3.1	Bacteria;Chloroflexi;P2-11E;uncultured_bacterium;unclassified	1	1	0	0	0	0	0	0	0	0	0	0	0	0	0	0	0	0	1	0	0	0	0	0	0	0	0	0	0	0	0	0	0	0	0	0	0	0	0
5	0.1.18.17.13.1	Bacteria;Chloroflexi;SAR202_clade;uncultured_SAR202_cluster_bacterium;unclassified	1	1	0	0	0	0	0	0	0	0	0	0	0	0	0	0	0	0	0	0	0	0	0	0	0	0	0	0	0	0	0	0	0	0	0	0	0	0	0
5	0.1.18.17.17.1	Bacteria;Chloroflexi;SAR202_clade;uncultured_deep-sea_bacterium;unclassified	1	1	0	0	0	0	0	0	0	0	0	0	0	0	0	0	0	0	0	0	0	0	0	0	0	0	0	0	0	0	0	0	0	0	0	0	0	0	0
5	0.1.18.17.19.1	Bacteria;Chloroflexi;SAR202_clade;uncultured_gamma_proteobacterium;unclassified	1	1	0	0	0	0	0	0	0	0	0	0	0	0	0	0	0	0	0	0	0	0	0	0	0	0	0	0	0	0	0	0	0	0	0	0	0	0	0
5	0.1.18.17.2.1	Bacteria;Chloroflexi;SAR202_clade;SAR202_cluster_bacterium_SCGC_AAA240-N13;unclassified	1	1	0	0	0	0	0	0	0	0	0	0	0	0	0	0	0	0	0	0	0	0	0	0	0	0	0	1	0	0	0	0	0	0	0	0	0	0	0
5	0.1.18.17.7.1	Bacteria;Chloroflexi;SAR202_clade;uncultured_Chloroflexi_bacterium;unclassified	1	1	0	0	0	0	0	0	0	0	0	0	0	0	0	0	0	0	0	0	0	0	0	0	0	0	0	0	0	0	0	0	0	0	0	0	0	0	0
5	0.1.18.20.8.1	Bacteria;Chloroflexi;TK10;uncultured_Dehalococcoidetes_bacterium;unclassified	1	1	0	0	0	0	0	0	0	0	0	0	0	0	0	0	0	0	0	0	0	0	0	0	0	0	0	0	0	0	0	0	0	0	0	0	0	0	1
5	0.1.18.24.29.1	Bacteria;Chloroflexi;uncultured;uncultured_soil_bacterium;unclassified	1	1	0	0	0	0	0	0	0	0	0	0	0	0	0	0	0	0	0	0	0	0	1	0	0	0	0	0	0	0	0	0	0	0	0	0	0	0	0
5	0.1.2.1.12.2	Bacteria;Acidobacteria;Acidobacteria;Subgroup_19;uncultured_bacterium	1	1	0	0	0	0	0	0	0	0	0	0	0	0	0	0	0	0	0	0	0	0	0	0	0	0	0	1	0	0	0	0	0	0	0	0	0	0	0
5	0.1.2.1.13.12	Bacteria;Acidobacteria;Acidobacteria;Subgroup_2;uncultured_bacterium_KF/GS-JG36-31	1	1	0	0	0	0	0	0	0	0	0	0	0	0	0	0	0	0	0	0	0	0	0	0	0	0	0	0	0	0	0	0	0	0	0	1	0	0	0
5	0.1.2.1.15.5	Bacteria;Acidobacteria;Acidobacteria;Subgroup_21;uncultured_bacterium	1	1	0	0	0	0	0	0	0	0	0	0	0	0	1	0	0	0	0	0	0	0	0	0	0	0	0	0	0	0	0	0	0	0	0	0	0	0	0
5	0.1.2.1.20.70	Bacteria;Acidobacteria;Acidobacteria;Subgroup_6;uncultured_organism	1	1	0	0	0	0	0	0	0	0	0	0	0	0	0	0	0	0	0	0	0	1	0	0	0	0	0	0	0	0	0	0	0	0	0	0	0	0	0
5	0.1.2.1.20.75	Bacteria;Acidobacteria;Acidobacteria;Subgroup_6;uncultured_sludge_bacterium_H3	1	1	0	0	0	0	0	0	0	0	0	0	0	0	0	0	0	0	0	0	0	1	0	0	0	0	0	0	0	0	0	0	0	0	0	0	0	0	0
5	0.1.2.1.6.6	Bacteria;Acidobacteria;Acidobacteria;Subgroup_11;uncultured_bacterium_KM3-18-F8	1	1	0	0	0	0	0	0	0	1	0	0	0	0	0	0	0	0	0	0	0	0	0	0	0	0	0	0	0	0	0	0	0	0	0	0	0	0	0
5	0.1.2.1.9.3	Bacteria;Acidobacteria;Acidobacteria;Subgroup_15;uncultured_Holophaga_sp.	1	1	0	0	0	0	0	0	0	0	0	0	0	0	0	0	0	0	0	0	0	0	0	0	0	0	0	0	0	0	0	0	0	0	0	0	1	0	0
5	0.1.21.1.15.1	Bacteria;Cyanobacteria;Chloroplast;Acutodesmus_obliquus;unclassified	1	1	0	0	0	0	0	0	0	0	0	0	0	0	0	0	0	0	0	0	0	0	0	0	0	0	0	0	0	0	0	0	0	0	1	0	0	0	0
5	0.1.21.1.432.1	Bacteria;Cyanobacteria;Chloroplast;Frullania_dilatata;unclassified	1	1	0	0	0	0	0	0	0	0	0	0	0	0	0	0	0	0	0	1	0	0	0	0	0	0	0	0	0	0	0	0	0	0	0	0	0	0	0
5	0.1.21.1.543.1	Bacteria;Cyanobacteria;Chloroplast;Koliella_longiseta;unclassified	1	1	0	0	0	0	0	0	0	0	0	0	0	0	0	0	0	0	1	0	0	0	0	0	0	0	0	0	0	0	0	0	0	0	0	0	0	0	0
5	0.1.21.1.566.1	Bacteria;Cyanobacteria;Chloroplast;Leptosira_terrestris;unclassified	1	1	0	0	0	0	0	0	0	0	0	0	0	0	0	0	0	0	0	0	0	0	0	0	0	0	0	0	0	0	0	0	0	0	1	0	0	0	0
5	0.1.21.2.17.8	Bacteria;Cyanobacteria;Cyanobacteria;uncultured;Hassallia_byssoidea_VB512170	1	1	0	0	0	0	0	0	0	0	0	0	0	0	0	0	0	0	0	0	0	0	0	0	0	0	0	0	0	0	0	0	0	0	0	0	0	0	0
5	0.1.21.2.9.3	Bacteria;Cyanobacteria;Cyanobacteria;SubsectionIV;unclassified	1	1	0	0	0	0	0	0	0	0	0	0	0	0	0	0	0	0	0	0	0	0	0	0	1	0	0	0	0	0	0	0	0	0	0	0	0	0	0
5	0.1.23.1.1.1	Bacteria;Deinococcus-Thermus;Deinococci;Deinococcales;Deinococcaceae	1	1	0	0	0	0	0	0	0	0	0	0	0	0	0	0	0	0	0	0	0	0	0	0	0	0	0	0	0	0	0	0	0	0	0	0	0	0	0
5	0.1.25.1.5.2	Bacteria;Elusimicrobia;Elusimicrobia;Lineage_IIa;bacterium_LWH54	1	1	0	0	0	0	0	0	0	0	0	0	0	0	0	0	0	0	0	0	1	0	0	0	0	0	0	0	0	0	0	0	0	0	0	0	0	0	0
5	0.1.25.1.5.5	Bacteria;Elusimicrobia;Elusimicrobia;Lineage_IIa;uncultured_Elusimicrobia_bacterium	1	1	0	0	0	0	0	0	0	0	0	0	0	0	0	0	0	0	0	0	0	0	0	0	0	0	0	0	0	0	0	0	0	0	0	0	1	0	0
5	0.1.26.1.1.1	Bacteria;Fibrobacteres;Chitinivibrionia;Chitinivibrionales;Chitinivibrionaceae	1	1	0	0	0	0	0	0	0	0	0	0	0	0	0	0	0	0	0	0	0	0	0	0	0	0	0	0	0	0	1	0	0	0	0	0	0	0	0
5	0.1.27.2.2.19	Bacteria;Firmicutes;Clostridia;Clostridiales;Family_XVIII	1	1	0	0	0	0	0	0	0	0	0	0	0	0	0	0	0	0	0	0	0	0	1	0	0	0	0	0	0	0	0	0	0	0	0	0	0	0	0
5	0.1.27.2.2.31	Bacteria;Firmicutes;Clostridia;Clostridiales;Syntrophomonadaceae	1	1	0	0	0	0	0	0	0	0	0	0	0	0	0	0	0	0	0	0	0	0	0	0	1	0	0	0	0	0	0	0	0	0	0	0	0	0	0
5	0.1.27.2.2.5	Bacteria;Firmicutes;Clostridia;Clostridiales;Clostridiaceae_2	1	1	0	0	0	0	0	0	0	0	0	0	0	0	0	0	0	0	0	0	0	0	0	0	0	0	0	0	0	0	0	0	0	0	0	0	1	0	0
5	0.1.27.2.4.3	Bacteria;Firmicutes;Clostridia;Halanaerobiales;Halobacteroidaceae	1	1	0	0	0	0	0	0	0	0	0	0	0	0	0	0	0	0	0	0	0	0	0	0	0	0	0	0	0	0	0	0	0	1	0	0	0	0	0
5	0.1.3.11.2.7	Bacteria;Actinobacteria;Thermoleophilia;Solirubrobacterales;FFCH12655	1	1	0	0	0	0	0	0	0	0	0	0	1	0	0	0	0	0	0	0	0	0	0	0	0	0	0	0	0	0	0	0	0	0	0	0	0	0	0
5	0.1.3.2.11.4	Bacteria;Actinobacteria;Actinobacteria;Micrococcales;Brevibacteriaceae	1	1	0	0	0	0	0	0	0	0	0	0	0	0	0	0	0	0	0	0	0	0	0	0	0	0	0	0	0	0	0	0	0	0	0	0	0	1	0
5	0.1.3.2.13.12	Bacteria;Actinobacteria;Actinobacteria;PeM15;uncultured_soil_bacterium	1	1	0	0	0	0	0	0	0	0	0	0	0	0	0	0	0	0	0	0	0	0	0	0	0	0	0	0	0	0	0	0	0	0	0	0	0	0	1
5	0.1.3.6.7.1	Bacteria;Actinobacteria;MB-A2-108;uncultured_Micromonospora_sp.;unclassified	1	1	0	0	0	0	0	0	0	0	0	0	0	0	0	0	0	0	0	0	0	0	0	0	0	0	0	0	0	0	0	0	0	0	0	0	1	0	0
5	0.1.32.9.1.1	Bacteria;Gracilibacteria;Gyrodactylus_salaris_(gyrodactylosis_fluke);unclassified;unclassified	1	1	0	0	0	0	0	0	0	0	0	0	0	0	0	0	0	0	0	0	0	0	0	0	0	0	0	0	0	0	0	0	0	0	0	0	1	0	0
5	0.1.40.13.1.1	Bacteria;Lentisphaerae;Lentisphaeria;Lentisphaerales;Lentisphaeraceae	1	1	0	0	0	0	0	0	0	0	0	0	0	0	0	0	0	0	0	0	0	0	0	0	1	0	0	0	0	0	0	0	0	0	0	0	0	0	0
5	0.1.41.16.1.1	Bacteria;Marinimicrobia_(SAR406_clade);uncultured_bacterium_413004-H17;unclassified;unclassified	1	1	0	0	0	0	0	0	0	0	0	0	0	0	0	0	0	0	0	0	0	0	0	0	0	0	0	0	0	0	0	0	0	0	0	0	0	0	0
5	0.1.41.17.1.1	Bacteria;Marinimicrobia_(SAR406_clade);uncultured_bacterium_AD261-B2;unclassified;unclassified	1	1	0	0	0	0	0	0	0	0	0	1	0	0	0	0	0	0	0	0	0	0	0	0	0	0	0	0	0	0	0	0	0	0	0	0	0	0	0
5	0.1.41.3.1.1	Bacteria;Marinimicrobia_(SAR406_clade);Marinimicrobia_bacterium_SCGC_AAA003-E22;unclassified;unclassified	1	1	0	0	0	0	0	0	0	1	0	0	0	0	0	0	0	0	0	0	0	0	0	0	0	0	0	0	0	0	0	0	0	0	0	0	0	0	0
5	0.1.41.8.1.1	Bacteria;Marinimicrobia_(SAR406_clade);marine_metagenome;unclassified;unclassified	1	1	0	0	0	0	0	0	0	0	0	0	0	0	0	0	0	0	0	0	0	0	0	1	0	0	0	0	0	0	0	0	0	0	0	0	0	0	0
5	0.1.42.13.1.1	Bacteria;Microgenomates;uncultured_Microgenomates_bacterium;unclassified;unclassified	1	1	0	0	0	0	0	0	0	0	0	0	0	0	0	0	0	0	0	0	0	0	0	0	0	0	0	0	0	0	0	0	0	1	0	0	0	0	0
5	0.1.42.2.1.1	Bacteria;Microgenomates;Microgenomates_bacterium_SCGC_AAA011-B20;unclassified;unclassified	1	1	0	0	0	0	0	0	0	0	0	0	0	0	0	0	0	0	0	0	0	0	0	0	0	0	0	0	0	0	0	0	0	0	0	0	0	0	0
5	0.1.42.29.1.1	Bacteria;Microgenomates;uncultured_soil_bacterium;unclassified;unclassified	1	1	0	0	0	0	0	0	0	0	0	0	0	0	0	0	0	0	0	0	0	0	0	0	0	0	0	0	0	0	0	0	0	0	0	0	0	1	0
5	0.1.43.1.1.10	Bacteria;Nitrospirae;Nitrospira;Nitrospirales;unclassified	1	1	0	0	0	0	0	0	0	0	0	0	0	0	0	0	0	0	0	0	0	0	0	0	0	0	0	0	0	0	0	0	0	0	0	0	0	0	0
5	0.1.45.1.15.1	Bacteria;Omnitrophica;NPL-UPA2;uncultured_planctomycete;unclassified	1	1	0	0	0	0	0	0	0	0	0	0	0	0	0	0	0	0	0	0	0	0	0	0	0	0	0	1	0	0	0	0	0	0	0	0	0	0	0
5	0.1.45.1.16.1	Bacteria;Omnitrophica;NPL-UPA2;uncultured_prokaryote;unclassified	1	1	0	0	0	0	0	0	0	0	0	0	0	0	0	0	0	0	0	0	0	0	1	0	0	0	0	0	0	0	0	0	0	0	0	0	0	0	0
5	0.1.45.1.5.1	Bacteria;Omnitrophica;NPL-UPA2;uncultured_Flavobacteriaceae_bacterium;unclassified	1	1	0	0	0	0	0	0	0	0	0	0	0	0	0	0	0	0	0	0	0	0	0	0	0	0	1	0	0	0	0	0	0	0	0	0	0	0	0
5	0.1.46.4.1.1	Bacteria;PAUC34f;uncultured_bacterium;unclassified;unclassified	1	1	0	0	0	0	0	0	0	0	0	0	0	0	0	0	0	0	0	0	0	0	0	0	0	0	0	0	0	0	0	0	0	0	0	0	0	0	0
5	0.1.47.16.1.1	Bacteria;Parcubacteria;uncultured_Parcubacteria_bacterium;unclassified;unclassified	1	1	0	0	0	0	0	0	0	0	0	0	0	0	0	0	0	0	0	0	0	0	0	0	0	0	0	0	0	0	0	1	0	0	0	0	0	0	0
5	0.1.47.2.1.1	Bacteria;Parcubacteria;Parcubacteria_bacterium_RAAC4_OD1_1;unclassified;unclassified	1	1	0	0	0	0	0	0	0	0	0	0	0	0	0	0	0	0	0	0	0	0	0	0	0	0	0	0	0	0	0	0	0	0	1	0	0	0	0
5	0.1.47.25.1.1	Bacteria;Parcubacteria;uncultured_eubacterium_WCHB1-58;unclassified;unclassified	1	1	0	0	0	0	0	0	0	0	0	0	0	0	0	0	1	0	0	0	0	0	0	0	0	0	0	0	0	0	0	0	0	0	0	0	0	0	0
5	0.1.48.10.1.1	Bacteria;Planctomycetes;Planctomycetacia;Brocadiales;Brocadiaceae	1	1	0	0	0	0	0	0	0	0	0	0	0	0	0	0	0	0	1	0	0	0	0	0	0	0	0	0	0	0	0	0	0	0	0	0	0	0	0
5	0.1.48.3.2.1	Bacteria;Planctomycetes;C47;uncultured_bacterium;unclassified	1	1	0	0	0	0	0	0	0	0	0	0	0	0	0	0	0	0	0	0	0	0	0	0	0	0	0	0	0	0	0	0	0	1	0	0	0	0	0
5	0.1.48.7.18.1	Bacteria;Planctomycetes;Phycisphaerae;mle1-8;unclassified	1	1	0	0	0	0	1	0	0	0	0	0	0	0	0	0	0	0	0	0	0	0	0	0	0	0	0	0	0	0	0	0	0	0	0	0	0	0	0
5	0.1.48.7.9.3	Bacteria;Planctomycetes;Phycisphaerae;MSB-3A7_sediment_group;uncultured_bacterium	1	1	0	0	0	0	0	0	0	0	0	0	0	0	0	0	0	0	0	1	0	0	0	0	0	0	0	0	0	0	0	0	0	0	0	0	0	0	0
5	0.1.49.1.3.1	Bacteria;Proteobacteria;AEGEAN-245;uncultured_bacterium;unclassified	1	1	0	0	0	0	0	0	0	0	0	0	0	0	0	0	0	0	0	0	0	0	0	0	0	0	0	0	0	0	0	0	0	0	0	0	0	0	0
5	0.1.49.11.18.6	Bacteria;Proteobacteria;Gammaproteobacteria;Cellvibrionales;Spongiibacteraceae	1	1	0	0	0	0	0	0	0	0	0	0	0	0	0	0	1	0	0	0	0	0	0	0	0	0	0	0	0	0	0	0	0	0	0	0	0	0	0
5	0.1.49.11.28.12	Bacteria;Proteobacteria;Gammaproteobacteria;KI89A_clade;uncultured_soil_bacterium	1	1	0	0	0	0	0	0	0	0	0	0	0	0	0	0	1	0	0	0	0	0	0	0	0	0	0	0	0	0	0	0	0	0	0	0	0	0	0
5	0.1.49.11.32.2	Bacteria;Proteobacteria;Gammaproteobacteria;Methylococcales;CABC2E06	1	1	1	0	0	0	0	0	0	0	0	0	0	0	0	0	0	0	0	0	0	0	0	0	0	0	0	0	0	0	0	0	0	0	0	0	0	0	0
5	0.1.49.11.36.23	Bacteria;Proteobacteria;Gammaproteobacteria;Oceanospirillales;Oleiphilaceae	1	1	0	0	0	0	0	0	0	0	0	0	0	0	0	0	0	0	0	0	0	0	1	0	0	0	0	0	0	0	0	0	0	0	0	0	0	0	0
5	0.1.49.11.37.1	Bacteria;Proteobacteria;Gammaproteobacteria;Orbales;Orbaceae	1	1	0	0	0	0	0	0	0	0	0	0	0	0	0	0	0	0	0	0	0	0	1	0	0	0	0	0	0	0	0	0	0	0	0	0	0	0	0
5	0.1.49.11.50.9	Bacteria;Proteobacteria;Gammaproteobacteria;Thiotrichales;Thiotrichales_Incertae_Sedis	1	1	0	0	0	0	0	0	0	0	0	0	0	0	0	0	0	0	0	0	0	1	0	0	0	0	0	0	0	0	0	0	0	0	0	0	0	0	0
5	0.1.49.11.53.2	Bacteria;Proteobacteria;Gammaproteobacteria;Xanthomonadales;JTB255_marine_benthic_group	1	1	0	0	0	0	0	0	0	0	0	0	0	0	0	0	0	0	0	0	0	0	0	0	0	0	1	0	0	0	0	0	0	0	0	0	0	0	0
5	0.1.49.17.5.1	Bacteria;Proteobacteria;SK259;uncultured_bacterium;unclassified	1	1	0	0	0	0	0	0	0	0	0	0	0	0	0	0	0	0	0	0	0	0	0	0	0	0	0	0	0	1	0	0	0	0	0	0	0	0	0
5	0.1.49.17.7.1	Bacteria;Proteobacteria;SK259;uncultured_proteobacterium;unclassified	1	1	0	0	0	0	0	0	0	0	0	0	0	0	0	0	0	0	0	0	0	0	0	0	0	0	0	0	0	0	0	0	0	0	0	1	0	0	0
5	0.1.49.4.10.22	Bacteria;Proteobacteria;Alphaproteobacteria;OCS116_clade;uncultured_bacterium	1	1	0	0	0	0	0	0	0	0	0	0	0	0	0	0	0	0	0	0	0	0	0	0	0	0	1	0	0	0	0	0	0	0	0	0	0	0	0
5	0.1.49.4.12.16	Bacteria;Proteobacteria;Alphaproteobacteria;Rhizobiales;FukuN57	1	1	0	0	0	0	0	0	0	0	0	0	0	0	0	0	0	0	0	0	0	0	0	0	0	0	0	0	0	0	0	0	1	0	0	0	0	0	0
5	0.1.49.4.12.41	Bacteria;Proteobacteria;Alphaproteobacteria;Rhizobiales;uncultured_forest_soil_bacterium	1	1	0	0	1	0	0	0	0	0	0	0	0	0	0	0	0	0	0	0	0	0	0	0	0	0	0	0	0	0	0	0	0	0	0	0	0	0	0
5	0.1.49.4.14.15	Bacteria;Proteobacteria;Alphaproteobacteria;Rhodospirillales;MSB-1E8	1	1	0	0	0	0	0	0	0	0	0	0	0	0	0	0	0	0	0	0	0	0	0	0	0	0	0	0	0	0	0	0	0	0	1	0	0	0	0
5	0.1.49.4.15.11	Bacteria;Proteobacteria;Alphaproteobacteria;Rickettsiales;S25-593	1	1	0	0	0	0	0	0	0	0	0	0	0	0	0	0	0	0	0	0	1	0	0	0	0	0	0	0	0	0	0	0	0	0	0	0	0	0	0
5	0.1.49.4.15.21	Bacteria;Proteobacteria;Alphaproteobacteria;Rickettsiales;uncultured_alpha_proteobacterium	1	1	0	0	0	0	0	0	0	0	0	0	0	0	0	0	1	0	0	0	0	0	0	0	0	0	0	0	0	0	0	0	0	0	0	0	0	0	0
5	0.1.49.4.15.22	Bacteria;Proteobacteria;Alphaproteobacteria;Rickettsiales;uncultured_bacterium	1	1	0	0	0	0	0	0	0	0	0	0	0	0	0	0	0	0	0	0	0	0	0	0	0	0	0	0	0	0	1	0	0	0	0	0	0	0	0
5	0.1.49.4.17.2	Bacteria;Proteobacteria;Alphaproteobacteria;SAR11_clade;Deep_1	1	1	0	1	0	0	0	0	0	0	0	0	0	0	0	0	0	0	0	0	0	0	0	0	0	0	0	0	0	0	0	0	0	0	0	0	0	0	0
5	0.1.49.4.17.7	Bacteria;Proteobacteria;Alphaproteobacteria;SAR11_clade;Surface_4	1	1	0	0	0	0	0	0	0	0	0	0	0	0	0	0	0	0	0	0	0	0	0	0	0	0	0	0	0	0	0	0	0	0	0	0	0	0	0
5	0.1.49.4.5.19	Bacteria;Proteobacteria;Alphaproteobacteria;DB1-14;uncultured_sludge_bacterium_S43	1	1	0	0	0	0	0	0	0	0	0	0	0	0	0	0	0	1	0	0	0	0	0	0	0	0	0	0	0	0	0	0	0	0	0	0	0	0	0
5	0.1.49.6.16.21	Bacteria;Proteobacteria;Betaproteobacteria;TRA3-20;uncultured_Nitrosomonadales_bacterium	1	1	0	0	0	0	0	0	0	0	0	0	0	0	0	0	0	0	0	0	0	0	0	0	0	0	1	0	0	0	0	0	0	0	0	0	0	0	0
5	0.1.49.7.13.27	Bacteria;Proteobacteria;Deltaproteobacteria;GR-WP33-30;uncultured_organism	1	1	0	0	0	0	0	0	0	0	0	0	0	0	0	0	0	0	0	0	0	0	0	0	0	0	0	0	0	0	0	1	0	0	0	0	0	0	0
5	0.1.49.7.14.8	Bacteria;Proteobacteria;Deltaproteobacteria;Myxococcales;FFCH16767	1	1	0	0	0	0	0	0	0	0	0	0	0	0	0	0	0	0	0	0	0	0	0	0	0	0	0	0	0	0	0	0	0	0	0	0	0	0	0
5	0.1.49.7.15.15	Bacteria;Proteobacteria;Deltaproteobacteria;Oligoflexales;uncultured_delta_proteobacterium	1	1	0	0	0	0	0	1	0	0	0	0	0	0	0	0	0	0	0	0	0	0	0	0	0	0	0	0	0	0	0	0	0	0	0	0	0	0	0
5	0.1.49.7.17.16	Bacteria;Proteobacteria;Deltaproteobacteria;SAR324_clade(Marine_group_B);uncultured_bacterium_HF0500_03A04	1	1	0	0	0	0	0	0	0	0	0	0	0	0	0	0	0	0	0	0	1	0	0	0	0	0	0	0	0	0	0	0	0	0	0	0	0	0	0
5	0.1.49.7.17.2	Bacteria;Proteobacteria;Deltaproteobacteria;SAR324_clade(Marine_group_B);SAR324_cluster_bacterium_JCVI-SC_AAA005	1	1	0	0	0	0	0	0	0	0	0	0	0	0	0	1	0	0	0	0	0	0	0	0	0	0	0	0	0	0	0	0	0	0	0	0	0	0	0
5	0.1.49.7.17.9	Bacteria;Proteobacteria;Deltaproteobacteria;SAR324_clade(Marine_group_B);uncultured_SAR324_cluster_bacterium	1	1	0	0	0	0	0	0	0	0	0	0	0	0	0	0	0	0	0	0	0	0	0	0	0	0	0	0	0	0	0	0	0	0	0	0	0	0	0
5	0.1.49.7.19.11	Bacteria;Proteobacteria;Deltaproteobacteria;Sh765B-TzT-29;uncultured_Green_Bay_ferromanganous_micronodule_bacterium_MND4	1	1	0	0	0	0	0	0	0	0	0	0	0	0	0	0	1	0	0	0	0	0	0	0	0	0	0	0	0	0	0	0	0	0	0	0	0	0	0
5	0.1.49.7.19.29	Bacteria;Proteobacteria;Deltaproteobacteria;Sh765B-TzT-29;uncultured_proteobacterium	1	1	0	0	0	0	0	0	0	0	0	0	0	0	0	0	0	0	0	0	0	0	0	0	0	0	0	0	1	0	0	0	0	0	0	0	0	0	0
5	0.1.49.7.20.14	Bacteria;Proteobacteria;Deltaproteobacteria;Sva0485;uncultured_organism	1	1	0	0	0	0	0	0	0	0	0	0	0	0	0	1	0	0	0	0	0	0	0	0	0	0	0	0	0	0	0	0	0	0	0	0	0	0	0
5	0.1.49.7.5.4	Bacteria;Proteobacteria;Deltaproteobacteria;DTB120;uncultured_delta_proteobacterium	1	1	0	0	0	0	1	0	0	0	0	0	0	0	0	0	0	0	0	0	0	0	0	0	0	0	0	0	0	0	0	0	0	0	0	0	0	0	0
5	0.1.49.8.6.1	Bacteria;Proteobacteria;Elev-16S-509;uncultured_proteobacterium;unclassified	1	1	0	0	0	0	0	0	0	0	0	0	0	0	0	0	0	0	0	0	0	0	0	0	0	0	0	1	0	0	0	0	0	0	0	0	0	0	0
5	0.1.53.5.1.1	Bacteria;SHA-109;uncultured_Firmicutes_bacterium;unclassified;unclassified	1	1	0	0	0	0	0	0	0	0	0	0	0	0	0	0	0	0	0	0	0	0	0	0	0	0	0	0	0	0	0	0	0	0	0	0	0	0	0
5	0.1.54.1.1.1	Bacteria;SM2F11;unclassified;unclassified;unclassified	1	1	0	0	0	0	0	0	0	0	0	0	0	0	0	0	0	0	0	0	0	0	0	0	0	0	0	0	0	0	0	0	0	1	0	0	0	0	0
5	0.1.55.23.1.1	Bacteria;Saccharibacteria;metal-contaminated_soil_clone_K20-27;unclassified;unclassified	1	1	0	0	0	0	0	0	0	0	0	0	0	0	0	0	0	0	0	0	0	0	0	0	0	0	0	0	0	1	0	0	0	0	0	0	0	0	0
5	0.1.55.24.1.1	Bacteria;Saccharibacteria;soil_bacterium_WF55;unclassified;unclassified	1	1	1	0	0	0	0	0	0	0	0	0	0	0	0	0	0	0	0	0	0	0	0	0	0	0	0	0	0	0	0	0	0	0	0	0	0	0	0
5	0.1.55.50.1.1	Bacteria;Saccharibacteria;uncultured_soil_bacterium;unclassified;unclassified	1	1	0	0	0	0	0	0	0	0	0	0	0	0	0	0	0	0	0	0	0	0	0	0	0	0	0	0	0	0	0	0	0	0	0	0	0	1	0
5	0.1.56.1.1.9	Bacteria;Spirochaetae;Spirochaetes;Spirochaetales;unclassified	1	1	0	0	0	0	0	0	0	0	0	0	0	0	0	0	0	0	0	0	0	0	0	0	0	0	0	0	0	0	0	0	1	0	0	0	0	0	0
5	0.1.59.18.1.1	Bacteria;TM6;uncultured_deep-sea_bacterium;unclassified;unclassified	1	1	0	0	0	0	0	0	0	0	0	0	0	0	0	0	0	0	0	0	0	0	0	0	0	0	0	0	0	0	0	0	0	0	1	0	0	0	0
5	0.1.59.9.1.1	Bacteria;TM6;uncultured_Desulfobacteraceae_bacterium;unclassified;unclassified	1	1	0	0	0	0	0	0	0	0	0	0	0	0	0	0	0	0	0	0	0	0	0	0	0	0	0	0	0	0	0	0	0	0	1	0	0	0	0
5	0.1.63.3.1.1	Bacteria;Verrucomicrobia;OPB35_soil_group;Oikopleura_dioica;unclassified	1	1	0	0	0	0	0	0	0	0	0	0	0	0	0	0	0	0	0	0	0	0	0	1	0	0	0	0	0	0	0	0	0	0	0	0	0	0	0
5	0.1.63.3.18.1	Bacteria;Verrucomicrobia;OPB35_soil_group;bacterium_enrichment_culture_clone_heteroA59_4W;unclassified	1	1	0	0	0	0	0	0	0	0	0	0	0	0	0	1	0	0	0	0	0	0	0	0	0	0	0	0	0	0	0	0	0	0	0	0	0	0	0
5	0.1.63.4.12.1	Bacteria;Verrucomicrobia;Opitutae;uncultured_bacterium;unclassified	1	1	0	0	0	0	0	0	0	0	0	0	0	0	0	0	0	0	0	0	0	0	0	0	0	0	0	0	0	0	0	0	0	0	0	0	0	0	0
5	0.1.63.4.5.3	Bacteria;Verrucomicrobia;Opitutae;MB11C04_marine_group;unclassified	1	1	0	0	0	0	0	0	0	0	0	0	0	0	0	0	0	0	0	0	0	0	0	0	0	0	0	0	0	0	0	0	0	0	0	0	0	0	0
5	0.1.64.4.1.1	Bacteria;WCHB1-60;uncultured_Clostridiales_bacterium;unclassified;unclassified	1	1	1	0	0	0	0	0	0	0	0	0	0	0	0	0	0	0	0	0	0	0	0	0	0	0	0	0	0	0	0	0	0	0	0	0	0	0	0
5	0.1.64.8.1.1	Bacteria;WCHB1-60;uncultured_candidate_division_WS5_bacterium;unclassified;unclassified	1	1	0	0	0	0	0	0	0	0	0	0	0	0	0	0	0	0	0	0	0	0	0	0	0	0	0	0	0	0	0	0	0	0	0	0	0	1	0
5	0.1.7.14.1.1	Bacteria;Armatimonadetes;uncultured_Kribbella_sp.;unclassified;unclassified	1	1	0	0	0	0	0	0	0	0	0	0	0	0	1	0	0	0	0	0	0	0	0	0	0	0	0	0	0	0	0	0	0	0	0	0	0	0	0
5	0.1.7.4.1.1	Bacteria;Armatimonadetes;bacterium_LY17;unclassified;unclassified	1	1	0	0	0	0	0	0	0	0	0	0	0	0	0	0	0	0	0	0	0	1	0	0	0	0	0	0	0	0	0	0	0	0	0	0	0	0	0
5	0.1.9.10.6.1	Bacteria;Bacteroidetes;SB-5;uncultured_bacterium;unclassified	1	1	0	0	0	0	0	0	0	0	0	0	0	0	0	0	0	0	0	1	0	0	0	0	0	0	0	0	0	0	0	0	0	0	0	0	0	0	0
5	0.1.9.3.4.1	Bacteria;Bacteroidetes;Bacteroidetes_VC2.1_Bac22;unclassified;unclassified	1	1	0	0	0	0	0	0	0	0	0	0	0	0	0	0	0	0	0	0	0	0	0	0	0	0	0	0	0	0	0	0	0	0	0	0	1	0	0
5	0.1.9.4.22.1	Bacteria;Bacteroidetes;Bacteroidetes_vadinHA17;uncultured_prokaryote;unclassified	1	1	0	0	0	0	0	0	0	0	0	0	0	0	0	0	0	0	0	0	0	0	0	1	0	0	0	0	0	0	0	0	0	0	0	0	0	0	0
5	0.1.9.4.7.1	Bacteria;Bacteroidetes;Bacteroidetes_vadinHA17;uncultured_Bacteroides_sp.;unclassified	1	1	0	0	0	0	0	0	0	0	0	0	0	0	0	0	0	0	0	0	0	0	0	0	0	0	0	0	0	0	0	0	0	0	0	0	0	0	0
5	0.1.9.6.1.4	Bacteria;Bacteroidetes;Cytophagia;Cytophagales;MWH-CFBk5	1	1	0	0	0	0	0	0	0	0	0	0	0	0	0	0	0	0	0	0	0	0	0	0	0	0	0	0	0	0	0	0	0	0	0	0	1	0	0

## Sheet: Genus
					CA-AT											CA-SE													GR-PE							GR-FL			GR-SO
taxlevel	rankID	taxon	daughterlevels	total	CAATDIS1	CAATDIS3	CAATDIS4	CAATDIS7	CAATDIS8	CAATDIS9	CAATINT1	CAATINT2	CAATINT4	CAATINT6	CAATINT7	CASEDIS1	CASEDIS2	CASEDIS3	CASEDIS4	CASEDIS7	CASEDIS8	CASEINT1	CASEINT2	CASEINT3	CASEINT4	CASEINT6	CASEINT7	CASEINT9	GRDIS1	GRDIS2	GRDIS5	GRDIS7	GRINT2	GRINT4	GRINT6	GRFL2	GRFL6	GRFL9	Ground_soil_1	Ground_soil_2	Ground_soil_3
6	0.1.21.1.1108.1.1	Bacteria;Cyanobacteria;Chloroplast;unclassified;unclassified;unclassified	1	155432	3104	260	3273	14758	8308	5308	9964	400	3898	1643	6101	4922	877	3253	6032	14552	2997	7732	803	1642	15541	2225	15837	1206	78	54	1471	132	916	1154	532	138	1342	975	40	100	88
6	0.1.9.13.1.5.24	Bacteria;Bacteroidetes;Sphingobacteriia;Sphingobacteriales;Chitinophagaceae;unclassified	1	76002	2581	452	2044	3209	3152	3009	2795	478	1853	366	2130	2401	556	493	3281	1716	331	3450	621	471	2357	519	2958	426	3047	604	2796	2756	2915	3597	3198	1365	1372	2157	2528	1661	2078
6	0.1.2.1.3.1.11	Bacteria;Acidobacteria;Acidobacteria;Acidobacteriales;Acidobacteriaceae_(Subgroup_1);uncultured	16	75685	4497	1459	2791	635	3634	2448	2462	2016	3921	641	1817	1939	1038	242	2615	522	511	2674	713	45	257	181	2760	399	5047	558	1436	975	835	2802	2606	1207	1876	4766	1770	900	4166
6	0.1.63.4.7.1.3	Bacteria;Verrucomicrobia;Opitutae;Opitutales;Opitutaceae;Opitutus	12	59217	3174	831	2367	1504	1968	2328	2182	1976	1969	325	1631	2041	449	458	1613	1400	628	2674	526	740	2261	469	2121	433	1287	330	2109	4184	2722	2861	1459	776	728	523	605	699	399
6	0.1.9.13.1.5.25	Bacteria;Bacteroidetes;Sphingobacteriia;Sphingobacteriales;Chitinophagaceae;uncultured	15	48645	2109	152	1042	1194	1864	831	1768	142	629	177	1166	2474	538	742	1928	1630	323	3266	524	489	3812	1001	2447	316	1086	203	1664	1140	1539	2406	1237	862	979	760	1360	879	741
6	0.1.49.4.12.9.3	Bacteria;Proteobacteria;Alphaproteobacteria;Rhizobiales;Bradyrhizobiaceae;Bradyrhizobium	12	47839	1707	684	2139	966	1752	1291	1663	593	1286	588	1172	921	610	284	2137	705	608	1478	552	175	607	146	1304	616	2082	662	1598	1052	1288	2037	1060	1447	680	1766	2096	1572	1059
6	0.1.49.4.12.29.8	Bacteria;Proteobacteria;Alphaproteobacteria;Rhizobiales;Rhizobiales_Incertae_Sedis;Rhizomicrobium	10	47067	1783	402	1530	1735	2276	1492	1755	199	1002	488	1929	1394	355	187	1629	1115	379	1483	310	86	627	133	1780	234	2035	352	1559	2068	1645	3042	1801	660	815	2238	1366	756	1524
6	0.1.49.7.14.9.1	Bacteria;Proteobacteria;Deltaproteobacteria;Myxococcales;Haliangiaceae;Haliangium	16	40886	2421	212	371	449	1184	682	1524	190	241	73	828	1263	236	521	628	898	204	2106	471	454	1562	566	1112	159	2308	530	2113	2160	1556	1806	2688	1686	1519	524	800	671	913
6	0.1.2.1.17.8.1	Bacteria;Acidobacteria;Acidobacteria;Subgroup_3;Unknown_Family;Bryobacter	11	40753	2213	358	2152	1600	1559	1985	1169	297	1779	165	1201	1067	271	166	1243	554	141	1650	202	130	894	173	883	168	2074	270	813	926	734	1848	1260	762	1130	2828	1491	671	1754
6	0.1.2.1.17.8.2	Bacteria;Acidobacteria;Acidobacteria;Subgroup_3;Unknown_Family;Candidatus_Solibacter	14	40655	2329	315	1350	1845	1487	1673	1220	404	2593	268	1606	1194	345	166	1573	862	184	1553	222	54	694	207	1407	262	1586	290	818	1070	1033	1401	1654	714	752	2393	1149	831	1186
6	0.1.63.3.19.1.1	Bacteria;Verrucomicrobia;OPB35_soil_group;unclassified;unclassified;unclassified	1	40368	1696	364	2454	1778	1222	1550	1405	577	1518	229	1693	1182	331	100	2004	635	280	984	204	62	379	88	614	254	1847	270	1043	1246	1333	1978	1927	1046	1270	2063	1002	793	1099
6	0.1.9.13.1.18.3	Bacteria;Bacteroidetes;Sphingobacteriia;Sphingobacteriales;Sphingobacteriaceae;Mucilaginibacter	15	39394	674	254	2389	2692	2086	1917	1476	180	2696	283	1946	1535	383	82	2042	1471	386	897	203	72	697	143	2077	381	902	85	693	456	741	1658	808	310	364	2134	1079	507	591
6	0.1.49.4.12.35.1	Bacteria;Proteobacteria;Alphaproteobacteria;Rhizobiales;unclassified;unclassified	1	39347	961	555	691	888	813	603	1045	828	752	269	765	911	595	467	976	903	681	1741	781	591	1776	832	1736	671	1452	514	897	869	902	1284	1126	1270	947	680	1751	1193	1042
6	0.1.2.1.20.15.1	Bacteria;Acidobacteria;Acidobacteria;Subgroup_6;unclassified;unclassified	1	35725	1753	188	131	112	1028	60	698	186	23	97	837	699	287	468	146	395	206	856	644	375	343	499	340	136	1720	1476	1103	1212	1727	1555	1444	2598	1071	131	2658	3036	973
6	0.1.49.4.15.7.494	Bacteria;Proteobacteria;Alphaproteobacteria;Rickettsiales;Mitochondria;unclassified	1	32466	410	65	2119	875	243	1316	2475	68	2798	518	3371	2410	451	16	3175	249	183	3213	14	173	533	57	4075	753	35	11	161	69	101	259	160	66	452	126	54	18	35
6	0.1.49.6.5.5.72	Bacteria;Proteobacteria;Betaproteobacteria;Burkholderiales;Comamonadaceae;unclassified	1	31239	429	49	231	522	797	156	598	35	125	103	451	989	254	433	293	1092	185	1139	422	424	1228	609	1184	154	556	494	1549	1184	1551	1306	1068	1705	1355	210	1830	3254	673
6	0.1.3.2.8.1.1	Bacteria;Actinobacteria;Actinobacteria;Frankiales;Acidothermaceae;Acidothermus	7	30586	549	1022	3558	932	1226	1933	345	2002	3057	1250	1117	256	436	29	2603	93	54	352	74	4	5	34	109	710	304	108	45	41	26	169	334	76	248	2541	332	42	589
6	0.1.48.10.2.1.25	Bacteria;Planctomycetes;Planctomycetacia;Planctomycetales;Planctomycetaceae;uncultured	21	29790	1346	374	1936	828	1038	1124	830	534	2917	176	843	680	127	98	1230	379	100	964	132	51	200	64	667	141	1082	152	692	668	971	1192	886	757	733	772	1143	1231	1072
6	0.1.49.11.53.6.1	Bacteria;Proteobacteria;Gammaproteobacteria;Xanthomonadales;Xanthomonadales_Incertae_Sedis;Acidibacter	8	25549	739	337	1091	323	315	455	582	650	1120	253	510	404	163	73	919	229	137	403	139	75	150	162	359	161	1471	312	1801	996	665	1283	895	1431	793	1095	1086	790	1290
6	0.1.49.11.53.8.14	Bacteria;Proteobacteria;Gammaproteobacteria;Xanthomonadales;uncultured;uncultured_eubacterium_WD260	1	23594	455	353	1131	1583	1829	1631	577	1372	1966	263	1128	716	270	44	1110	451	261	300	116	10	131	37	535	239	1170	78	131	111	73	664	283	134	145	1283	325	26	852
6	0.1.63.6.1.3.9	Bacteria;Verrucomicrobia;Spartobacteria;Chthoniobacterales;DA101_soil_group;uncultured_Verrucomicrobia_bacterium	1	23186	3817	166	58	190	2762	153	918	60	35	227	985	1846	180	142	646	396	61	1719	293	44	884	99	1049	68	329	21	434	1121	491	1170	192	231	79	62	485	366	100
6	0.1.68.1.1.1.1	Bacteria;unclassified;unclassified;unclassified;unclassified;unclassified	1	22496	899	166	411	820	916	415	836	189	307	125	522	598	171	234	489	541	176	749	262	211	500	211	548	189	970	388	660	956	554	904	832	784	1037	816	653	720	772
6	0.1.48.7.17.13.1	Bacteria;Planctomycetes;Phycisphaerae;WD2101_soil_group;uncultured_bacterium;unclassified	1	21812	970	642	1826	619	754	929	744	1104	1154	295	537	705	276	138	810	362	267	516	208	139	499	164	560	340	328	94	250	320	225	702	431	160	193	1577	271	195	345
6	0.1.3.11.2.15.1	Bacteria;Actinobacteria;Thermoleophilia;Solirubrobacterales;unclassified;unclassified	1	20949	1069	536	726	347	1229	776	390	530	460	459	809	480	526	320	951	203	373	583	474	498	661	327	316	391	203	87	216	273	251	971	65	185	64	670	207	117	139
6	0.1.2.1.13.5.1	Bacteria;Acidobacteria;Acidobacteria;Subgroup_2;uncultured_Acidobacteria_bacterium;unclassified	1	20153	814	677	1235	295	646	544	803	2053	1225	371	364	385	369	89	1140	180	790	428	307	5	3	33	89	285	871	100	177	153	199	638	320	124	366	646	158	55	542
6	0.1.63.6.1.2.1	Bacteria;Verrucomicrobia;Spartobacteria;Chthoniobacterales;Chthoniobacteraceae;Chthoniobacter	10	20063	440	61	460	636	782	511	913	66	676	93	530	1076	284	117	799	1086	148	974	209	167	1000	256	804	209	363	104	693	635	840	1003	467	545	382	337	346	605	210
6	0.1.18.1.1.1.12	Bacteria;Chloroflexi;Anaerolineae;Anaerolineales;Anaerolineaceae;uncultured	11	19330	758	123	60	223	543	80	738	51	118	33	300	777	199	349	304	606	83	1213	307	251	645	348	433	105	453	362	548	1162	651	1495	1292	591	596	72	530	1006	426
6	0.1.49.6.12.2.5	Bacteria;Proteobacteria;Betaproteobacteria;Nitrosomonadales;Nitrosomonadaceae;uncultured	19	19187	883	6	3	25	30	0	147	0	0	1	112	163	3	41	6	97	5	44	19	19	3	20	41	1	1791	599	1651	865	962	482	2123	1836	1705	54	1764	1034	1920
6	0.1.2.1.3.1.7	Bacteria;Acidobacteria;Acidobacteria;Acidobacteriales;Acidobacteriaceae_(Subgroup_1);Granulicella	15	18724	438	235	808	1744	1098	854	590	45	552	335	945	680	429	57	1540	1049	326	836	197	21	256	67	1166	252	212	37	147	250	196	604	199	23	60	882	111	3	89
6	0.1.9.6.1.2.35	Bacteria;Bacteroidetes;Cytophagia;Cytophagales;Cytophagaceae;uncultured	12	18107	299	12	48	121	86	75	347	1	6	0	46	465	6	183	120	515	24	396	31	232	696	180	310	2	695	358	1751	2113	1561	1173	1345	1259	1272	25	479	550	468
6	0.1.2.1.13.4.1	Bacteria;Acidobacteria;Acidobacteria;Subgroup_2;unclassified;unclassified	1	16977	387	521	939	524	545	732	294	542	979	134	239	96	178	19	860	19	188	143	50	6	5	13	14	215	985	143	87	41	32	322	530	316	795	1665	446	406	1676
6	0.1.48.7.17.9.1	Bacteria;Planctomycetes;Phycisphaerae;WD2101_soil_group;unclassified;unclassified	1	16384	666	248	488	536	919	757	747	292	574	251	640	594	313	175	834	337	303	721	223	189	535	179	486	324	242	84	287	473	371	418	324	141	130	336	167	179	144
6	0.1.49.11.42.2.5	Bacteria;Proteobacteria;Gammaproteobacteria;Pseudomonadales;Pseudomonadaceae;Pseudomonas	8	15871	51	12	53	82	229	9	62	0	4	0	140	349	114	23	21	179	23	17	17	8	38	20	1138	4	42	121	616	125	404	326	160	440	467	35	4025	5613	306
6	0.1.49.4.12.9.12	Bacteria;Proteobacteria;Alphaproteobacteria;Rhizobiales;Bradyrhizobiaceae;unclassified	1	15617	415	504	297	250	477	253	552	145	148	118	289	626	238	169	539	470	239	715	249	201	537	157	500	311	370	194	400	416	462	548	389	570	284	440	517	408	333
6	0.1.49.7.14.3.4	Bacteria;Proteobacteria;Deltaproteobacteria;Myxococcales;BIrii41;uncultured_bacterium	1	15201	264	64	123	432	428	145	639	83	54	27	257	457	188	211	562	424	120	888	297	305	780	268	719	205	459	200	1216	459	1296	639	400	296	282	148	87	158	73
6	0.1.49.4.14.3.40	Bacteria;Proteobacteria;Alphaproteobacteria;Rhodospirillales;Acetobacteraceae;uncultured	10	15010	201	133	505	835	732	562	337	110	466	291	627	491	332	138	508	470	438	671	257	129	521	207	939	389	272	77	190	112	119	556	273	77	114	574	108	69	151
6	0.1.49.4.12.33.8	Bacteria;Proteobacteria;Alphaproteobacteria;Rhizobiales;Xanthobacteraceae;Variibacter	6	14805	504	507	448	47	184	236	167	1682	639	78	301	200	62	67	193	98	63	231	76	34	68	50	113	67	875	177	301	172	324	317	814	517	349	1167	757	641	512
6	0.1.49.4.14.3.39	Bacteria;Proteobacteria;Alphaproteobacteria;Rhodospirillales;Acetobacteraceae;unclassified	1	14257	170	172	587	799	490	492	413	96	251	644	502	246	452	149	328	466	343	430	205	153	418	232	713	280	364	104	282	163	309	442	434	182	176	622	157	74	174
6	0.1.9.13.1.5.5	Bacteria;Bacteroidetes;Sphingobacteriia;Sphingobacteriales;Chitinophagaceae;Ferruginibacter	11	13934	400	17	25	117	216	54	227	9	37	7	146	941	75	206	272	510	79	961	132	277	1001	291	525	37	126	105	1001	795	791	645	552	449	440	117	682	753	136
6	0.1.49.4.20.16.10	Bacteria;Proteobacteria;Alphaproteobacteria;Sphingomonadales;Sphingomonadaceae;Sphingomonas	25	13112	227	7	43	283	172	52	197	11	11	31	110	414	131	297	117	2014	228	311	186	610	1776	568	532	55	138	70	459	189	418	331	119	224	222	20	262	563	103
6	0.1.49.7.14.18.6	Bacteria;Proteobacteria;Deltaproteobacteria;Myxococcales;Polyangiaceae;Sorangium	8	12855	380	295	1109	357	384	599	313	529	707	268	486	264	173	81	617	210	217	477	160	53	152	55	317	204	235	78	227	217	245	412	299	164	193	341	174	142	275
6	0.1.2.1.3.1.10	Bacteria;Acidobacteria;Acidobacteria;Acidobacteriales;Acidobacteriaceae_(Subgroup_1);unclassified	1	12707	97	127	1017	1103	483	835	296	60	657	568	495	218	243	19	821	257	156	143	77	11	145	26	602	154	368	36	54	56	59	264	252	51	224	1585	74	21	258
6	0.1.2.1.3.1.2	Bacteria;Acidobacteria;Acidobacteria;Acidobacteriales;Acidobacteriaceae_(Subgroup_1);Acidobacterium	7	12647	190	204	1090	1188	640	890	348	98	961	295	633	560	188	72	958	402	144	384	53	19	179	85	599	181	118	15	78	53	94	286	133	12	14	543	9	10	17
6	0.1.49.7.14.17.1	Bacteria;Proteobacteria;Deltaproteobacteria;Myxococcales;Phaselicystidaceae;Phaselicystis	5	12530	1032	30	19	115	261	61	544	3	22	6	140	416	26	322	29	347	63	790	93	111	354	205	181	16	125	165	833	2022	685	748	813	239	152	21	44	155	44
6	0.1.3.11.2.9.1	Bacteria;Actinobacteria;Thermoleophilia;Solirubrobacterales;Patulibacteraceae;Patulibacter	9	12157	1178	88	3	34	371	9	500	1	1	36	220	550	222	468	55	225	64	608	481	997	1326	806	328	46	62	32	136	211	173	646	37	111	41	2	83	32	7
6	0.1.49.4.12.33.10	Bacteria;Proteobacteria;Alphaproteobacteria;Rhizobiales;Xanthobacteraceae;unclassified	1	11867	398	150	156	61	100	45	132	259	100	57	97	67	29	25	155	71	105	78	24	15	15	34	66	37	1150	222	336	92	203	144	729	595	800	677	1838	1005	1043
6	0.1.49.4.14.16.9	Bacteria;Proteobacteria;Alphaproteobacteria;Rhodospirillales;Rhodospirillaceae;Dongia	8	10390	231	33	4	39	149	1	152	3	0	6	104	181	63	41	14	138	12	129	91	4	7	33	37	25	725	459	1138	1160	682	629	640	775	308	80	662	559	180
6	0.1.49.11.53.8.2	Bacteria;Proteobacteria;Gammaproteobacteria;Xanthomonadales;uncultured;unclassified	1	10256	115	193	635	256	144	417	161	82	335	141	241	137	65	30	521	145	117	179	21	11	167	18	200	41	695	204	357	122	391	151	360	728	426	296	562	252	654
6	0.1.21.2.9.1.163	Bacteria;Cyanobacteria;Cyanobacteria;SubsectionIV;FamilyI;Nostoc	9	10143	0	3	29	1174	166	13	216	0	23	10	167	610	186	48	119	1194	94	485	68	238	3978	303	426	45	9	0	100	0	58	12	2	8	21	0	0	0	0
6	0.1.21.1.166.1.1	Bacteria;Cyanobacteria;Chloroplast;Cercis_gigantea;unclassified;unclassified	1	10112	1693	144	951	0	0	0	1	64	345	26	1	0	0	0	0	3	0	1	0	0	0	0	5	0	70	12	44	55	55	100	17	247	6000	2	68	47	25
6	0.1.3.2.12.1.41	Bacteria;Actinobacteria;Actinobacteria;Micromonosporales;Micromonosporaceae;unclassified	1	10066	557	61	21	140	289	79	561	9	12	39	171	352	195	231	439	377	89	905	152	160	538	177	299	114	281	80	213	157	245	520	132	401	135	108	199	262	90
6	0.1.49.7.14.26.1	Bacteria;Proteobacteria;Deltaproteobacteria;Myxococcales;unclassified;unclassified	1	10058	277	81	58	250	346	94	252	19	49	51	308	300	135	118	407	199	114	539	199	99	254	123	259	66	310	172	430	373	358	518	562	409	367	175	185	188	291
6	0.1.3.11.2.14.7	Bacteria;Actinobacteria;Thermoleophilia;Solirubrobacterales;YNPFFP1;uncultured_bacterium	1	10034	213	453	763	227	287	640	105	761	706	694	490	147	204	12	651	51	94	100	90	9	11	24	45	374	60	2	10	6	9	72	31	7	9	315	18	0	34
6	0.1.49.6.15.11.1	Bacteria;Proteobacteria;Betaproteobacteria;SC-I-84;unclassified;unclassified	1	10014	472	39	30	154	231	33	291	1	13	13	174	317	86	108	90	172	49	483	173	56	331	107	325	34	391	188	537	220	606	450	424	412	417	181	801	558	300
6	0.1.49.6.5.2.1	Bacteria;Proteobacteria;Betaproteobacteria;Burkholderiales;Burkholderiaceae;Burkholderia	7	9982	93	75	478	105	125	127	80	103	594	143	152	40	118	6	313	102	87	94	14	6	31	11	160	69	176	46	82	133	120	334	252	66	44	722	1601	446	2076
6	0.1.49.4.12.17.6	Bacteria;Proteobacteria;Alphaproteobacteria;Rhizobiales;Hyphomicrobiaceae;Devosia	10	9857	233	46	100	134	178	49	242	25	32	42	307	328	104	169	265	294	173	344	148	403	636	207	325	99	213	177	538	784	353	437	205	301	141	143	161	243	132
6	0.1.31.1.3.1.1	Bacteria;Gemmatimonadetes;Gemmatimonadetes;Gemmatimonadales;Gemmatimonadaceae;Gemmatimonas	13	9715	619	16	5	71	257	10	255	1	0	13	239	399	135	89	169	336	52	716	172	109	408	167	259	79	290	112	258	470	363	208	631	370	271	107	521	444	260
6	0.1.49.11.53.5.19	Bacteria;Proteobacteria;Gammaproteobacteria;Xanthomonadales;Xanthomonadaceae;Rhodanobacter	7	9465	353	105	26	258	247	155	303	53	26	20	584	407	105	249	456	245	50	531	98	13	77	54	188	65	207	63	526	480	558	745	165	43	144	412	159	106	365
6	0.1.3.2.10.1.3	Bacteria;Actinobacteria;Actinobacteria;Kineosporiales;Kineosporiaceae;Kineosporia	5	9290	175	5	31	59	115	7	193	1	5	9	153	445	162	312	62	458	76	738	174	344	1015	439	707	43	25	45	445	724	369	504	0	159	63	3	14	63	8
6	0.1.49.6.21.1.1	Bacteria;Proteobacteria;Betaproteobacteria;unclassified;unclassified;unclassified	1	9171	375	24	127	150	109	27	167	16	33	27	161	273	62	52	75	198	73	218	140	79	210	64	193	20	538	218	552	311	376	558	721	479	455	106	407	471	438
6	0.1.48.10.2.1.24	Bacteria;Planctomycetes;Planctomycetacia;Planctomycetales;Planctomycetaceae;unclassified	1	9109	748	47	140	169	299	284	308	41	173	27	333	237	40	37	232	145	21	293	56	14	70	33	175	46	470	77	339	382	407	367	365	381	277	300	496	526	308
6	0.1.49.4.12.34.8	Bacteria;Proteobacteria;Alphaproteobacteria;Rhizobiales;alphaI_cluster;unclassified	1	8993	131	330	587	332	289	414	325	421	626	209	248	106	159	58	492	91	215	280	104	12	10	30	180	327	172	24	73	102	70	242	95	36	32	527	58	41	134
6	0.1.49.4.12.17.17	Bacteria;Proteobacteria;Alphaproteobacteria;Rhizobiales;Hyphomicrobiaceae;Rhodoplanes	5	8981	1228	388	28	42	433	37	498	273	107	34	581	178	83	100	168	55	65	166	107	22	19	32	57	58	248	120	161	115	207	474	178	353	99	191	282	264	253
6	0.1.9.6.1.2.34	Bacteria;Bacteroidetes;Cytophagia;Cytophagales;Cytophagaceae;unclassified	1	8749	199	4	4	64	74	4	206	0	1	1	56	205	10	146	89	176	87	266	55	24	199	77	206	3	125	113	607	2848	786	495	261	336	218	7	59	350	51
6	0.1.63.6.1.3.3	Bacteria;Verrucomicrobia;Spartobacteria;Chthoniobacterales;DA101_soil_group;unclassified	1	8385	636	13	7	30	292	11	119	1	0	21	63	463	114	84	64	149	37	340	109	88	779	149	640	10	444	54	271	313	189	371	278	206	189	3	702	316	198
6	0.1.49.4.14.17.4	Bacteria;Proteobacteria;Alphaproteobacteria;Rhodospirillales;Rhodospirillales_Incertae_Sedis;Reyranella	9	8245	193	127	206	113	168	122	157	155	156	78	155	129	141	73	146	104	70	198	75	38	43	51	44	66	568	215	406	251	383	420	272	512	240	128	414	404	308
6	0.1.65.6.1.1.1	Bacteria;WD272;uncultured_bacterium;unclassified;unclassified;unclassified	1	7467	32	231	572	430	471	309	124	409	434	461	320	92	124	38	494	73	132	107	56	5	21	33	347	255	59	17	19	14	11	98	34	2	12	234	14	7	44
6	0.1.9.13.1.18.15	Bacteria;Bacteroidetes;Sphingobacteriia;Sphingobacteriales;Sphingobacteriaceae;unclassified	1	7311	214	26	123	180	148	172	120	33	26	30	622	303	38	40	132	453	82	290	50	59	281	62	518	21	199	22	289	385	324	434	171	192	137	203	277	234	143
6	0.1.3.2.15.1.9	Bacteria;Actinobacteria;Actinobacteria;Pseudonocardiales;Pseudonocardiaceae;Crossiella	4	7261	660	66	77	187	762	46	66	37	103	120	1058	302	187	289	450	12	29	213	63	19	0	8	30	95	41	8	125	12	322	482	30	13	14	162	9	0	10
6	0.1.3.2.8.3.2	Bacteria;Actinobacteria;Actinobacteria;Frankiales;Frankiaceae;Jatrophihabitans	7	7239	202	65	246	303	444	306	250	56	192	129	391	292	145	154	387	271	180	414	91	93	277	90	514	156	68	11	70	34	74	201	33	23	8	289	28	3	29
6	0.1.48.10.2.1.13	Bacteria;Planctomycetes;Planctomycetacia;Planctomycetales;Planctomycetaceae;Planctomyces	10	7206	304	37	134	156	242	87	247	28	154	21	248	157	36	37	130	140	22	171	17	26	197	34	175	27	529	69	308	312	411	312	441	372	178	246	247	372	212
6	0.1.49.4.4.1.6	Bacteria;Proteobacteria;Alphaproteobacteria;Caulobacterales;Caulobacteraceae;Phenylobacterium	10	7201	157	39	138	121	209	174	202	20	134	82	133	99	111	68	112	133	61	208	73	37	68	61	200	82	278	155	311	234	254	212	356	341	167	223	361	415	245
6	0.1.49.4.4.1.8	Bacteria;Proteobacteria;Alphaproteobacteria;Caulobacterales;Caulobacteraceae;uncultured	9	7186	167	117	186	310	231	281	175	45	130	160	211	115	150	78	226	231	90	182	146	28	133	76	346	133	171	54	135	181	236	426	131	37	68	326	113	43	126
6	0.1.49.4.23.1.1	Bacteria;Proteobacteria;Alphaproteobacteria;unclassified;unclassified;unclassified	1	6967	191	141	102	85	227	63	238	52	21	45	100	148	96	84	121	100	39	242	89	56	89	63	121	28	322	83	180	157	214	357	249	169	217	912	141	228	333
6	0.1.49.11.30.1.1	Bacteria;Proteobacteria;Gammaproteobacteria;Legionellales;Coxiellaceae;Aquicella	15	6675	715	57	281	143	206	173	321	55	84	34	272	190	92	30	155	80	50	130	59	18	56	23	64	42	253	39	253	263	302	399	211	155	177	253	138	165	244
6	0.1.3.2.20.1.1	Bacteria;Actinobacteria;Actinobacteria;unclassified;unclassified;unclassified	1	6673	230	124	144	111	253	176	172	234	289	228	386	420	150	116	580	97	127	282	101	70	144	84	136	174	65	26	64	54	99	164	42	45	21	155	32	63	37
6	0.1.21.4.3.7.1	Bacteria;Cyanobacteria;Melainabacteria;Obscuribacterales;uncultured_bacterium;unclassified	1	6506	248	119	490	288	273	563	268	83	420	106	341	125	62	18	304	79	16	128	49	3	39	8	127	27	194	20	155	212	173	374	63	125	62	132	89	111	170
6	0.1.3.11.2.13.4	Bacteria;Actinobacteria;Thermoleophilia;Solirubrobacterales;TM146;unclassified	1	6495	63	104	67	277	253	278	260	71	188	142	421	369	220	69	461	125	297	183	182	0	31	34	76	589	17	14	25	5	104	197	29	19	7	184	36	34	67
6	0.1.3.2.11.13.69	Bacteria;Actinobacteria;Actinobacteria;Micrococcales;Microbacteriaceae;unclassified	1	6478	46	26	152	277	270	156	213	9	92	83	236	180	88	30	127	259	149	321	55	64	72	34	305	103	85	32	375	126	346	448	43	274	89	385	165	186	69
6	0.1.49.23.1.1.1	Bacteria;Proteobacteria;unclassified;unclassified;unclassified;unclassified	1	6449	213	116	117	180	155	151	181	37	78	54	157	246	52	87	155	186	46	214	84	56	213	90	173	36	265	81	224	243	229	327	321	239	221	154	202	161	173
6	0.1.3.2.8.7.1	Bacteria;Actinobacteria;Actinobacteria;Frankiales;unclassified;unclassified	1	6412	163	74	228	195	272	199	249	88	272	144	282	213	162	94	239	168	140	385	110	125	181	147	312	115	75	37	117	78	113	164	74	56	37	89	52	93	67
6	0.1.49.4.15.7.164	Bacteria;Proteobacteria;Alphaproteobacteria;Rickettsiales;Mitochondria;Funaria_hygrometrica	1	6297	0	1	142	1265	184	86	147	2	21	63	189	147	14	11	111	1257	731	145	29	45	263	40	582	41	0	0	166	3	34	75	12	3	67	20	0	0	0
6	0.1.31.1.3.1.3	Bacteria;Gemmatimonadetes;Gemmatimonadetes;Gemmatimonadales;Gemmatimonadaceae;uncultured	12	6178	290	23	22	19	84	81	104	43	10	8	100	166	35	36	148	54	24	178	59	59	96	35	88	34	398	164	172	166	97	145	584	461	468	421	231	282	334
6	0.1.3.11.1.3.9	Bacteria;Actinobacteria;Thermoleophilia;Gaiellales;uncultured;unclassified	1	6137	440	82	24	50	179	55	107	29	9	55	133	69	87	34	85	19	81	132	79	6	11	9	55	72	343	188	193	136	131	157	228	214	238	113	734	297	276
6	0.1.7.7.1.1.1	Bacteria;Armatimonadetes;unclassified;unclassified;unclassified;unclassified	1	5880	244	23	109	229	276	83	174	23	266	20	192	391	83	57	219	158	28	309	57	45	232	80	217	26	151	24	174	176	210	303	124	126	81	169	99	124	192
6	0.1.49.7.14.3.1	Bacteria;Proteobacteria;Deltaproteobacteria;Myxococcales;BIrii41;unclassified	1	5828	51	7	7	31	158	12	153	9	4	2	270	101	25	64	113	86	29	237	75	243	216	110	76	46	285	142	449	284	350	308	375	383	247	20	49	141	78
6	0.1.9.13.1.5.18	Bacteria;Bacteroidetes;Sphingobacteriia;Sphingobacteriales;Chitinophagaceae;Sediminibacterium	6	5662	155	11	215	225	342	523	274	90	284	14	283	273	46	23	264	104	76	339	66	4	64	26	308	15	97	12	160	101	153	155	30	123	53	176	101	43	82
6	0.1.49.4.4.1.7	Bacteria;Proteobacteria;Alphaproteobacteria;Caulobacterales;Caulobacteraceae;unclassified	1	5607	81	68	135	243	226	115	145	28	117	82	173	168	148	42	145	212	119	174	133	21	174	43	303	98	127	75	135	94	115	173	81	184	95	208	81	177	148
6	0.1.2.1.18.4.3	Bacteria;Acidobacteria;Acidobacteria;Subgroup_4;RB41;unclassified	1	5559	2835	5	1	19	74	2	50	0	0	2	100	191	130	101	10	319	14	99	43	264	51	153	15	6	35	12	16	78	340	114	73	65	9	4	53	45	7
6	0.1.2.1.17.8.3	Bacteria;Acidobacteria;Acidobacteria;Subgroup_3;Unknown_Family;unclassified	1	5502	298	96	115	223	226	241	116	39	341	40	125	139	43	18	375	48	15	210	37	3	60	19	118	53	219	42	122	161	147	237	261	82	100	319	182	70	175
6	0.1.48.10.2.1.6	Bacteria;Planctomycetes;Planctomycetacia;Planctomycetales;Planctomycetaceae;Gemmata	15	5498	110	23	222	124	97	204	283	14	108	14	145	253	41	36	205	227	18	271	38	42	186	64	189	28	118	28	311	285	285	243	167	168	111	72	208	218	108
6	0.1.3.11.2.12.1	Bacteria;Actinobacteria;Thermoleophilia;Solirubrobacterales;Solirubrobacteraceae;Solirubrobacter	5	5493	547	5	17	25	98	0	96	0	0	2	164	211	71	155	27	133	102	349	163	480	356	260	185	40	47	66	100	199	172	224	40	100	27	10	80	52	27
6	0.1.49.11.53.5.33	Bacteria;Proteobacteria;Gammaproteobacteria;Xanthomonadales;Xanthomonadaceae;unclassified	1	5376	71	36	149	197	308	324	214	53	334	125	240	167	154	29	162	23	39	144	126	20	113	6	110	31	136	22	138	49	48	200	112	79	171	119	130	206	244
6	0.1.63.6.1.7.1	Bacteria;Verrucomicrobia;Spartobacteria;Chthoniobacterales;unclassified;unclassified	1	5303	88	91	406	400	273	289	327	57	294	57	209	240	67	30	196	156	75	181	44	14	195	15	301	90	36	9	88	111	80	126	30	39	84	77	35	140	33
6	0.1.3.1.1.7.8	Bacteria;Actinobacteria;Acidimicrobiia;Acidimicrobiales;uncultured;unclassified	1	5076	285	23	179	81	244	244	163	31	290	35	238	146	62	52	697	51	14	141	23	13	27	9	132	35	128	20	167	154	103	138	81	127	63	206	162	125	102
6	0.1.2.1.18.7.10	Bacteria;Acidobacteria;Acidobacteria;Subgroup_4;uncultured;unclassified	1	4999	134	2	5	41	17	6	16	2	0	0	22	151	11	53	46	74	373	395	65	36	170	61	171	1	159	83	405	320	459	258	228	292	126	0	142	390	78
6	0.1.49.4.4.2.16	Bacteria;Proteobacteria;Alphaproteobacteria;Caulobacterales;Hyphomonadaceae;Woodsholea	6	4903	81	0	0	3	20	1	59	0	0	0	40	90	19	29	13	35	11	85	12	2	51	16	420	0	376	133	367	297	198	76	530	379	289	7	433	514	143
6	0.1.49.4.14.9.6	Bacteria;Proteobacteria;Alphaproteobacteria;Rhodospirillales;JG37-AG-20;uncultured_bacterium	1	4833	192	33	8	86	432	44	230	9	64	10	59	190	54	36	152	27	10	282	44	1	0	3	60	28	339	48	132	118	106	285	211	114	152	245	205	158	217
6	0.1.3.11.2.3.10	Bacteria;Actinobacteria;Thermoleophilia;Solirubrobacterales;480-2;uncultured_bacterium	1	4809	159	10	39	101	61	12	128	5	19	58	68	184	80	93	35	244	113	216	91	135	206	106	486	52	86	18	118	101	340	342	12	232	17	23	142	28	51
6	0.1.49.4.14.7.4	Bacteria;Proteobacteria;Alphaproteobacteria;Rhodospirillales;DA111;unclassified	1	4781	89	64	78	54	92	55	129	65	104	101	98	71	99	12	83	56	35	37	76	6	20	24	82	85	383	103	84	36	48	256	230	116	230	485	129	57	489
6	0.1.49.4.20.20.1	Bacteria;Proteobacteria;Alphaproteobacteria;Sphingomonadales;unclassified;unclassified	1	4770	300	3	12	90	273	9	91	1	1	6	159	243	35	225	39	307	57	217	127	143	420	184	161	9	53	8	124	113	136	231	24	106	40	0	65	89	12
6	0.1.49.4.12.28.4	Bacteria;Proteobacteria;Alphaproteobacteria;Rhizobiales;Rhizobiaceae;Rhizobium	8	4749	93	8	33	114	39	10	56	8	10	21	90	134	88	23	67	382	87	123	22	40	114	38	431	45	109	33	288	147	157	297	42	150	221	24	218	492	127
6	0.1.63.3.30.1.1	Bacteria;Verrucomicrobia;OPB35_soil_group;uncultured_bacterium;unclassified;unclassified	1	4687	258	27	86	113	142	195	63	24	197	11	124	111	11	7	248	15	14	50	7	12	136	4	16	16	432	32	74	57	58	101	365	230	161	614	148	111	261
6	0.1.49.11.55.1.1	Bacteria;Proteobacteria;Gammaproteobacteria;unclassified;unclassified;unclassified	1	4491	140	18	112	67	58	87	100	45	48	20	83	81	24	22	75	31	13	56	20	14	52	19	73	8	308	62	254	158	101	209	399	278	306	183	264	216	253
6	0.1.3.2.6.5.2	Bacteria;Actinobacteria;Actinobacteria;Corynebacteriales;Mycobacteriaceae;Mycobacterium	11	4436	77	41	194	124	137	97	83	57	130	91	138	154	47	36	209	166	134	134	41	45	69	28	173	74	106	17	110	87	135	128	48	144	48	138	200	182	47
6	0.1.49.7.13.6.1	Bacteria;Proteobacteria;Deltaproteobacteria;GR-WP33-30;unclassified;unclassified	1	4436	98	23	51	81	34	77	35	51	78	11	25	49	5	29	43	23	7	29	9	3	22	4	20	14	408	116	137	161	101	109	303	303	408	366	325	393	272
6	0.1.3.2.14.1.7	Bacteria;Actinobacteria;Actinobacteria;Propionibacteriales;Nocardioidaceae;Nocardioides	13	4405	243	23	16	48	178	27	117	5	13	32	108	163	137	105	50	132	69	266	123	170	235	123	293	45	46	32	121	59	125	134	78	100	60	51	186	121	44
6	0.1.3.2.17.1.3	Bacteria;Actinobacteria;Actinobacteria;Streptomycetales;Streptomycetaceae;Streptomyces	7	4307	474	14	46	6	19	3	42	8	7	9	88	14	6	9	15	44	10	25	10	12	63	10	9	7	123	96	234	251	136	193	56	117	28	213	857	548	230
6	0.1.49.4.15.15.2	Bacteria;Proteobacteria;Alphaproteobacteria;Rickettsiales;SM2D12;unclassified	1	4275	106	38	127	103	136	121	125	81	153	22	85	197	50	35	213	111	40	168	46	20	108	26	180	28	106	25	131	215	177	236	124	85	148	78	121	65	122
6	0.1.18.20.4.1.1	Bacteria;Chloroflexi;TK10;unclassified;unclassified;unclassified	1	4241	155	46	43	40	98	27	138	37	36	57	98	122	163	140	192	83	49	266	107	36	56	74	144	122	89	59	91	156	82	279	122	95	82	39	66	49	59
6	0.1.3.11.2.13.7	Bacteria;Actinobacteria;Thermoleophilia;Solirubrobacterales;TM146;uncultured_Conexibacteraceae_bacterium	1	4218	151	146	100	44	31	165	179	412	118	50	47	47	194	11	153	19	64	36	119	7	4	24	19	166	358	38	34	5	22	33	59	27	63	172	231	40	101
6	0.1.2.2.9.3.1	Bacteria;Acidobacteria;Holophagae;Subgroup_7;unclassified;unclassified	1	4212	854	12	0	12	54	0	171	0	0	11	39	108	37	117	2	24	9	189	79	13	7	118	36	18	108	121	71	113	120	107	70	144	87	0	193	275	76
6	0.1.2.2.7.1.6	Bacteria;Acidobacteria;Holophagae;Subgroup_10;ABS-19;unclassified	1	4162	180	7	0	0	14	1	21	1	0	0	0	17	8	29	24	25	9	19	3	745	415	120	87	3	298	120	9	36	39	12	286	312	143	27	182	267	339
6	0.1.2.1.3.1.5	Bacteria;Acidobacteria;Acidobacteria;Acidobacteriales;Acidobacteriaceae_(Subgroup_1);Candidatus_Koribacter	4	4157	187	67	79	146	245	205	177	4	120	16	105	65	20	9	189	6	13	61	4	0	2	4	59	16	379	75	72	83	104	185	223	107	141	259	129	120	244
6	0.1.3.2.17.1.5	Bacteria;Actinobacteria;Actinobacteria;Streptomycetales;Streptomycetaceae;unclassified	1	4131	18	30	126	36	80	31	119	105	51	23	62	41	29	42	87	141	34	111	107	9	2	26	112	20	298	16	119	72	57	408	23	20	22	431	303	82	510
6	0.1.9.13.1.5.22	Bacteria;Bacteroidetes;Sphingobacteriia;Sphingobacteriales;Chitinophagaceae;Terrimonas	4	4099	1054	0	1	2	3	0	0	0	0	0	6	87	0	34	2	10	6	17	2	38	84	144	0	0	253	60	198	74	64	46	523	425	119	0	335	315	47
6	0.1.3.11.1.2.1	Bacteria;Actinobacteria;Thermoleophilia;Gaiellales;unclassified;unclassified	1	4060	174	96	69	22	140	122	68	84	37	47	137	44	78	24	80	10	116	86	34	3	7	18	15	79	187	101	36	49	43	241	104	130	99	187	290	137	161
6	0.1.25.1.5.3.1	Bacteria;Elusimicrobia;Elusimicrobia;Lineage_IIa;unclassified;unclassified	1	4057	178	43	117	76	162	142	191	25	32	20	89	123	41	13	70	73	35	100	31	12	35	22	110	33	167	47	108	109	242	127	208	160	188	162	180	66	227
6	0.1.9.13.1.5.16	Bacteria;Bacteroidetes;Sphingobacteriia;Sphingobacteriales;Chitinophagaceae;Parafilimonas	5	4056	279	11	6	75	90	11	247	3	2	6	55	220	77	35	76	146	15	343	19	32	360	63	209	6	24	41	239	60	307	106	147	100	93	9	167	50	66
6	0.1.49.7.4.2.1	Bacteria;Proteobacteria;Deltaproteobacteria;Bdellovibrionales;Bdellovibrionaceae;Bdellovibrio	13	4039	134	14	102	140	95	75	89	21	117	15	89	149	26	20	145	101	12	156	25	19	96	16	148	13	160	19	171	196	198	268	155	148	138	174	144	113	171
6	0.1.63.8.1.1.1	Bacteria;Verrucomicrobia;Verrucomicrobia_Incertae_Sedis;Unknown_Order;Unknown_Family;Candidatus_Methylacidiphilum	3	3987	52	32	399	291	158	238	230	45	184	38	197	210	54	24	292	153	75	98	34	9	36	10	193	60	16	5	69	30	73	226	15	21	24	123	7	15	16
6	0.1.18.13.6.9.3	Bacteria;Chloroflexi;Ktedonobacteria;Ktedonobacterales;Thermosporotrichaceae;uncultured	3	3970	57	28	1	8	127	173	844	76	63	90	257	18	147	4	221	13	85	9	14	1	0	2	33	18	133	8	35	37	52	225	39	14	5	92	19	76	64
6	0.1.7.2.1.2.1	Bacteria;Armatimonadetes;Chthonomonadetes;Chthonomonadales;Chthonomonadaceae;Chthonomonas	4	3949	130	50	72	166	136	83	164	53	151	82	109	140	139	44	69	152	81	200	69	12	123	66	132	70	55	31	95	65	52	171	89	30	21	132	22	63	54
6	0.1.2.1.13.18.1	Bacteria;Acidobacteria;Acidobacteria;Subgroup_2;uncultured_forest_soil_bacterium;unclassified	1	3659	29	129	198	18	36	85	8	268	118	28	39	3	98	0	141	0	8	0	0	0	0	0	2	36	108	14	1	6	0	20	70	36	143	1441	29	22	237
6	0.1.49.4.12.17.16	Bacteria;Proteobacteria;Alphaproteobacteria;Rhizobiales;Hyphomicrobiaceae;Rhodomicrobium	5	3657	292	1	0	0	11	3	1	0	0	3	6	230	70	96	5	146	4	8	29	148	324	316	32	4	70	22	190	424	253	145	19	100	57	0	97	141	62
6	0.1.49.7.15.6.1	Bacteria;Proteobacteria;Deltaproteobacteria;Oligoflexales;unclassified;unclassified	1	3641	107	25	112	125	79	97	117	28	71	31	72	122	29	41	120	88	36	127	46	17	45	31	100	33	113	51	157	129	136	152	216	119	104	156	125	91	67
6	0.1.48.14.4.1.1	Bacteria;Planctomycetes;vadinHA49;unclassified;unclassified;unclassified	1	3624	81	22	110	167	100	117	127	36	93	18	92	135	25	37	57	111	15	173	57	19	53	18	98	35	73	38	211	232	168	256	135	47	75	21	44	27	27
6	0.1.7.1.1.2.1	Bacteria;Armatimonadetes;Armatimonadia;Armatimonadales;unclassified;unclassified	1	3586	55	51	483	244	112	100	90	139	177	21	127	109	53	10	128	102	39	83	39	4	56	26	211	26	84	19	40	71	55	127	130	12	26	211	5	35	36
6	0.1.3.2.12.1.2	Bacteria;Actinobacteria;Actinobacteria;Micromonosporales;Micromonosporaceae;Actinoplanes	8	3511	94	8	2	27	123	14	264	0	10	15	99	106	75	26	62	144	33	347	31	45	93	31	68	77	11	19	113	50	73	145	7	240	154	28	72	395	32
6	0.1.3.2.15.1.30	Bacteria;Actinobacteria;Actinobacteria;Pseudonocardiales;Pseudonocardiaceae;unclassified	1	3473	168	76	120	28	179	177	107	94	534	155	116	104	29	25	249	21	63	118	16	16	132	13	75	23	32	3	21	29	50	75	22	7	1	40	13	3	0
6	0.1.49.7.14.19.3	Bacteria;Proteobacteria;Deltaproteobacteria;Myxococcales;Sandaracinaceae;uncultured	6	3437	58	1	1	21	179	9	75	3	3	0	67	86	12	36	66	80	9	81	14	28	121	16	57	7	11	64	322	110	215	96	213	726	138	4	43	253	32
6	0.1.49.7.14.18.1	Bacteria;Proteobacteria;Deltaproteobacteria;Myxococcales;Polyangiaceae;Byssovorax	4	3259	99	19	45	46	64	79	82	11	37	8	102	91	19	17	90	38	27	47	20	5	59	21	118	10	139	70	207	98	145	163	181	222	179	87	95	142	84
6	0.1.49.7.22.1.1	Bacteria;Proteobacteria;Deltaproteobacteria;unclassified;unclassified;unclassified	1	3243	80	4	19	114	61	32	48	5	29	9	61	138	11	29	44	36	13	73	30	36	128	33	87	8	115	47	164	191	150	89	253	250	172	14	99	203	152
6	0.1.3.11.4.1.1	Bacteria;Actinobacteria;Thermoleophilia;unclassified;unclassified;unclassified	1	3239	90	53	67	58	75	56	84	3	35	54	57	78	109	66	131	87	92	164	93	43	54	81	104	75	32	59	83	94	124	128	42	93	26	15	108	69	8
6	0.1.3.2.15.1.20	Bacteria;Actinobacteria;Actinobacteria;Pseudonocardiales;Pseudonocardiaceae;Pseudonocardia	10	3239	308	3	47	59	167	22	116	0	93	6	127	138	34	30	87	280	19	312	27	39	352	30	205	8	17	1	88	112	96	208	13	10	24	55	16	3	12
6	0.1.49.4.14.16.13	Bacteria;Proteobacteria;Alphaproteobacteria;Rhodospirillales;Rhodospirillaceae;Inquilinus	6	3238	38	48	138	222	82	156	100	28	63	76	149	96	116	29	145	112	73	97	53	6	34	21	204	71	68	8	42	27	39	118	35	9	19	120	60	7	22
6	0.1.49.6.16.12.1	Bacteria;Proteobacteria;Betaproteobacteria;TRA3-20;unclassified;unclassified	1	3205	162	9	17	13	83	8	63	1	6	11	64	154	12	28	57	41	6	66	34	20	57	32	47	13	136	53	114	155	101	275	308	257	207	8	176	118	86
6	0.1.49.11.53.7.1	Bacteria;Proteobacteria;Gammaproteobacteria;Xanthomonadales;unclassified;unclassified	1	3154	66	30	199	43	48	98	182	59	33	29	36	34	14	20	42	22	25	23	25	11	32	13	15	15	504	63	50	21	25	74	161	97	90	395	57	76	95
6	0.1.49.7.14.5.1	Bacteria;Proteobacteria;Deltaproteobacteria;Myxococcales;Cystobacteraceae;Anaeromyxobacter	7	3088	39	12	36	45	59	60	91	17	47	30	155	62	41	22	60	80	53	402	48	1	0	9	202	233	71	30	105	101	40	102	66	57	148	22	42	12	92
6	0.1.63.3.17.1.1	Bacteria;Verrucomicrobia;OPB35_soil_group;bacterium_enrichment_culture_clone_auto67_4W;unclassified;unclassified	1	3083	781	436	187	45	6	449	193	96	57	9	40	3	8	1	72	4	18	0	13	0	0	0	1	4	105	6	9	13	61	38	98	12	4	56	0	4	8
6	0.1.49.4.14.16.37	Bacteria;Proteobacteria;Alphaproteobacteria;Rhodospirillales;Rhodospirillaceae;Skermanella	4	3053	83	25	108	101	99	108	81	16	67	32	124	50	29	5	119	23	79	43	27	0	10	2	26	28	220	28	46	81	94	331	76	63	103	205	96	47	144
6	0.1.49.4.12.20.6	Bacteria;Proteobacteria;Alphaproteobacteria;Rhizobiales;KF-JG30-B3;uncultured_bacterium	1	3037	425	3	13	30	115	15	85	0	1	0	116	119	20	9	38	42	18	110	47	3	28	13	72	7	209	32	48	45	52	129	344	114	129	20	147	53	258
6	0.1.21.2.10.1.25	Bacteria;Cyanobacteria;Cyanobacteria;SubsectionV;FamilyI;Stigonema	3	3035	0	0	6	1065	411	30	0	0	1	7	939	3	0	3	4	93	141	58	0	0	0	3	147	13	0	0	0	0	8	0	0	0	0	0	0	0	0
6	0.1.26.2.1.6.2	Bacteria;Fibrobacteres;Fibrobacteria;Fibrobacterales;Fibrobacteraceae;possible_genus_04	2	3005	26	5	0	29	8	2	50	1	0	0	8	92	7	260	82	132	5	119	54	618	311	73	50	3	21	35	83	124	228	66	39	95	61	0	72	51	29
6	0.1.49.4.12.34.15	Bacteria;Proteobacteria;Alphaproteobacteria;Rhizobiales;alphaI_cluster;uncultured_bacterium	1	2974	31	121	429	102	105	123	41	123	221	86	66	26	56	8	94	54	41	28	24	2	19	15	47	41	17	11	31	34	39	61	24	0	20	315	16	26	29
6	0.1.18.13.6.10.1	Bacteria;Chloroflexi;Ktedonobacteria;Ktedonobacterales;unclassified;unclassified	1	2972	2	230	1606	37	39	171	44	246	74	34	169	0	20	0	80	1	7	0	1	0	0	0	0	42	1	3	1	0	1	1	21	5	18	3	2	0	18
6	0.1.49.6.5.6.9	Bacteria;Proteobacteria;Betaproteobacteria;Burkholderiales;Oxalobacteraceae;Massilia	8	2970	13	4	36	45	10	4	25	0	0	0	26	95	24	23	4	496	8	62	143	9	60	22	79	2	31	14	31	28	79	24	610	66	50	2	514	183	20
6	0.1.49.11.53.8.17	Bacteria;Proteobacteria;Gammaproteobacteria;Xanthomonadales;uncultured;uncultured_proteobacterium	1	2949	91	8	0	69	20	0	89	1	0	0	25	44	10	18	3	41	8	101	17	9	0	6	60	1	292	90	97	115	89	91	288	194	268	84	276	130	202
6	0.1.49.11.53.6.4	Bacteria;Proteobacteria;Gammaproteobacteria;Xanthomonadales;Xanthomonadales_Incertae_Sedis;Steroidobacter	7	2930	32	0	18	4	18	2	14	2	2	5	9	33	0	1	33	31	0	3	2	3	2	0	6	2	1457	41	68	65	18	64	73	276	249	5	113	149	34
6	0.1.49.4.14.3.5	Bacteria;Proteobacteria;Alphaproteobacteria;Rhodospirillales;Acetobacteraceae;Acidisoma	3	2914	17	87	164	169	156	177	78	91	266	127	193	34	118	16	178	16	95	21	18	0	2	5	68	129	25	2	20	12	4	64	26	3	6	49	0	7	13
6	0.1.2.1.17.9.1	Bacteria;Acidobacteria;Acidobacteria;Subgroup_3;unclassified;unclassified	1	2861	201	22	39	61	120	71	97	9	70	19	82	124	23	15	101	69	9	161	27	4	33	9	143	11	110	20	64	89	81	341	105	62	75	58	65	44	79
6	0.1.49.4.12.1.8	Bacteria;Proteobacteria;Alphaproteobacteria;Rhizobiales;1174-901-12;unclassified	1	2766	36	18	36	140	92	50	72	8	40	32	71	44	64	44	145	216	202	136	43	50	209	50	194	116	15	2	22	6	37	25	3	1	5	21	0	0	7
6	0.1.63.6.1.6.1	Bacteria;Verrucomicrobia;Spartobacteria;Chthoniobacterales;Xiphinematobacteraceae;Candidatus_Xiphinematobacter	4	2724	73	28	106	144	119	103	126	13	149	13	73	118	45	13	202	76	31	139	19	4	84	14	37	48	57	3	61	45	81	142	69	40	52	113	10	21	83
6	0.1.43.1.1.7.4	Bacteria;Nitrospirae;Nitrospira;Nitrospirales;Nitrospiraceae;Nitrospira	7	2714	96	0	0	0	0	1	0	0	0	0	5	1	0	9	0	2	0	7	0	6	4	2	0	0	494	115	48	1	7	1	476	317	563	25	164	144	174
6	0.1.21.2.16.1.1	Bacteria;Cyanobacteria;Cyanobacteria;unclassified;unclassified;unclassified	1	2713	6	0	20	1285	326	14	15	0	26	22	211	93	2	4	33	158	81	184	3	2	5	4	62	33	0	0	1	0	0	0	0	0	0	0	1	0	0
6	0.1.9.13.1.23.1	Bacteria;Bacteroidetes;Sphingobacteriia;Sphingobacteriales;unclassified;unclassified	1	2651	154	6	53	76	104	31	92	9	36	10	87	126	9	16	79	29	9	91	10	4	17	16	78	10	124	27	80	123	85	160	164	100	107	89	120	95	110
6	0.1.49.4.12.17.10	Bacteria;Proteobacteria;Alphaproteobacteria;Rhizobiales;Hyphomicrobiaceae;Hyphomicrobium	4	2645	82	6	20	9	42	12	116	1	3	4	64	35	9	17	26	45	25	29	8	3	4	10	15	8	249	33	156	82	119	203	57	180	117	155	290	163	80
6	0.1.9.13.1.18.7	Bacteria;Bacteroidetes;Sphingobacteriia;Sphingobacteriales;Sphingobacteriaceae;Pedobacter	10	2594	1	3	3	27	333	8	5	1	7	1	124	36	173	5	7	72	1	7	2	10	200	9	236	2	30	3	141	13	57	90	13	57	491	50	14	252	19
6	0.1.16.1.1.3.7	Bacteria;Chlamydiae;Chlamydiae;Chlamydiales;Parachlamydiaceae;unclassified	1	2576	218	12	68	75	59	61	72	11	105	18	84	58	10	19	108	23	21	46	13	6	49	3	34	17	162	31	104	127	121	113	60	90	57	51	54	147	71
6	0.1.49.6.5.8.1	Bacteria;Proteobacteria;Betaproteobacteria;Burkholderiales;unclassified;unclassified	1	2567	18	5	22	158	114	15	69	0	4	9	59	133	58	39	43	212	104	205	56	24	329	85	282	13	3	2	20	2	28	45	7	21	20	13	18	39	17
6	0.1.49.4.12.29.3	Bacteria;Proteobacteria;Alphaproteobacteria;Rhizobiales;Rhizobiales_Incertae_Sedis;Bauldia	6	2560	377	38	12	13	124	44	113	33	3	18	43	33	9	39	11	19	23	46	9	6	4	7	61	0	96	21	80	53	148	184	95	86	26	19	69	115	45
6	0.1.3.11.2.14.3	Bacteria;Actinobacteria;Thermoleophilia;Solirubrobacterales;YNPFFP1;unclassified	1	2553	38	215	146	35	33	94	24	224	106	181	67	15	42	2	126	5	13	8	23	4	0	5	19	55	2	5	4	6	0	12	14	2	0	48	10	0	3
6	0.1.49.6.5.5.12	Bacteria;Proteobacteria;Betaproteobacteria;Burkholderiales;Comamonadaceae;Aquincola	2	2521	71	9	62	46	121	65	84	0	23	14	112	63	33	8	21	235	7	53	17	1	22	0	213	15	167	39	62	35	34	121	55	71	100	50	183	94	73
6	0.1.2.1.18.6.1	Bacteria;Acidobacteria;Acidobacteria;Subgroup_4;unclassified;unclassified	1	2515	68	1	0	2	174	5	2	0	1	1	32	104	2	168	5	1004	44	53	9	56	97	34	161	0	42	18	26	49	20	49	13	75	7	0	9	24	5
6	0.1.49.4.12.34.18	Bacteria;Proteobacteria;Alphaproteobacteria;Rhizobiales;alphaI_cluster;uncultured_forest_soil_bacterium	1	2498	29	47	179	136	147	217	28	16	11	34	143	61	42	2	135	52	8	32	6	0	39	6	130	29	27	19	37	3	75	25	65	46	44	233	96	54	12
6	0.1.3.11.2.3.3	Bacteria;Actinobacteria;Thermoleophilia;Solirubrobacterales;480-2;unclassified	1	2492	194	15	24	20	76	5	29	2	5	15	54	45	30	45	34	46	67	54	40	124	85	38	55	86	63	37	62	137	108	107	28	105	11	36	98	134	30
6	0.1.3.2.10.1.6	Bacteria;Actinobacteria;Actinobacteria;Kineosporiales;Kineosporiaceae;unclassified	1	2476	106	9	3	27	44	2	150	0	0	1	30	153	73	65	8	157	31	288	70	71	142	74	167	23	24	22	66	95	36	109	7	29	16	5	27	3	7
6	0.1.9.7.1.3.50	Bacteria;Bacteroidetes;Flavobacteriia;Flavobacteriales;Flavobacteriaceae;Flavobacterium	19	2457	8	0	1	0	31	5	13	0	9	0	9	110	8	17	5	52	7	11	8	15	92	8	60	1	28	18	449	93	206	60	146	185	309	8	128	239	40
6	0.1.21.1.1137.1.1	Bacteria;Cyanobacteria;Chloroplast;uncultured_eubacterium_WD215;unclassified;unclassified	1	2398	0	0	4	111	42	25	4	0	13	1	36	230	9	1	25	268	30	420	12	59	407	82	340	11	1	0	4	11	25	10	1	4	6	21	0	0	0
6	0.1.9.13.1.5.2	Bacteria;Bacteroidetes;Sphingobacteriia;Sphingobacteriales;Chitinophagaceae;Chitinophaga	9	2382	7	0	15	14	3	0	11	1	0	0	2	324	2	3	14	61	2	20	3	6	72	19	34	8	35	51	216	87	198	97	44	246	179	1	147	199	20
6	0.1.9.15.1.1.1	Bacteria;Bacteroidetes;unclassified;unclassified;unclassified;unclassified	1	2369	95	8	45	56	44	65	68	18	72	6	65	65	4	16	47	77	2	97	7	12	72	19	67	8	103	5	122	88	118	86	94	85	100	81	76	145	147
6	0.1.2.1.18.5.2	Bacteria;Acidobacteria;Acidobacteria;Subgroup_4;Unknown_Family;Blastocatella	5	2368	21	0	0	8	29	9	39	0	0	0	13	132	27	17	17	80	23	313	29	307	671	169	85	3	5	6	14	61	23	21	8	9	18	0	0	12	0
6	0.1.49.4.14.9.3	Bacteria;Proteobacteria;Alphaproteobacteria;Rhodospirillales;JG37-AG-20;unclassified	1	2334	91	10	10	9	56	1	59	7	2	18	32	18	23	10	19	24	9	43	18	1	1	5	46	9	460	35	52	101	57	72	279	52	93	176	49	36	139
6	0.1.9.13.1.21.3	Bacteria;Bacteroidetes;Sphingobacteriia;Sphingobacteriales;env.OPS_17;unclassified	1	2302	74	5	4	66	22	17	45	6	18	1	43	76	14	19	68	87	12	164	16	22	104	16	56	10	128	25	123	143	155	135	111	113	108	13	82	48	52
6	0.1.18.24.4.1.1	Bacteria;Chloroflexi;uncultured;unclassified;unclassified;unclassified	1	2290	348	3	3	27	84	1	33	0	0	1	326	53	20	40	2	34	6	124	13	51	129	16	85	0	36	13	66	39	40	86	59	66	38	5	74	148	53
6	0.1.49.4.4.2.7	Bacteria;Proteobacteria;Alphaproteobacteria;Caulobacterales;Hyphomonadaceae;Hirschia	5	2289	78	0	0	15	75	0	43	3	0	0	13	60	4	29	9	41	1	95	18	32	47	36	38	2	52	71	120	140	120	83	194	253	73	7	157	200	31
6	0.1.18.11.5.1.1	Bacteria;Chloroflexi;KD4-96;uncultured_Chloroflexi_bacterium;unclassified;unclassified	1	2246	204	13	0	2	495	0	27	0	0	2	14	16	7	25	0	10	11	51	20	17	5	22	43	5	89	54	65	99	79	63	94	108	90	22	144	73	61
6	0.1.49.6.5.5.55	Bacteria;Proteobacteria;Betaproteobacteria;Burkholderiales;Comamonadaceae;Roseateles	2	2243	10	7	14	57	91	42	60	0	0	0	144	101	5	7	11	277	0	55	11	0	6	0	69	1	0	16	174	116	279	129	38	7	68	15	213	13	103
6	0.1.49.4.14.3.4	Bacteria;Proteobacteria;Alphaproteobacteria;Rhodospirillales;Acetobacteraceae;Acidiphilium	5	2224	1	1	28	236	73	16	62	3	16	13	65	64	73	48	31	326	157	100	42	38	138	101	251	38	0	0	5	0	7	9	2	0	2	6	0	0	0
6	0.1.9.13.1.5.8	Bacteria;Bacteroidetes;Sphingobacteriia;Sphingobacteriales;Chitinophagaceae;Flavisolibacter	4	2207	176	30	585	9	2	31	151	121	7	12	2	22	1	4	42	165	0	21	5	5	1	8	19	5	34	13	10	6	2	316	3	24	4	23	63	10	6
6	0.1.3.2.11.14.2	Bacteria;Actinobacteria;Actinobacteria;Micrococcales;Micrococcaceae;Arthrobacter	6	2201	9	0	12	0	0	0	0	0	0	0	4	0	10	2	8	1	0	0	3	0	0	0	0	0	11	13	19	0	1	2	74	24	29	0	596	457	902
6	0.1.49.4.12.31.11	Bacteria;Proteobacteria;Alphaproteobacteria;Rhizobiales;Rhodobiaceae;uncultured	5	2181	34	0	0	4	4	0	11	0	0	1	2	18	0	6	3	8	4	12	7	12	7	6	44	2	207	79	32	4	13	39	76	225	198	3	397	489	134
6	0.1.49.7.14.3.5	Bacteria;Proteobacteria;Deltaproteobacteria;Myxococcales;BIrii41;uncultured_delta_proteobacterium	1	2147	71	1	0	1	21	0	7	0	0	0	77	34	0	34	13	10	13	14	6	24	89	14	2	0	34	54	256	209	186	146	16	473	25	0	51	79	22
6	0.1.49.11.24.1.144	Bacteria;Proteobacteria;Gammaproteobacteria;Enterobacteriales;Enterobacteriaceae;unclassified	1	2133	14	2	10	2	31	0	3	2	3	3	35	8	3	3	1	1	5	3	0	0	5	68	357	1	18	84	87	36	18	23	15	371	37	5	19	442	285
6	0.1.3.1.1.6.1	Bacteria;Actinobacteria;Acidimicrobiia;Acidimicrobiales;unclassified;unclassified	1	2068	104	4	12	23	41	5	36	5	4	1	21	49	20	27	20	29	10	95	20	20	41	19	43	13	40	41	77	75	89	83	137	174	68	31	155	182	71
6	0.1.63.10.1.1.1	Bacteria;Verrucomicrobia;unclassified;unclassified;unclassified;unclassified	1	2067	53	4	22	59	64	55	96	1	20	3	32	93	13	24	29	96	13	83	16	27	133	39	44	6	46	8	96	85	113	111	64	50	49	21	144	70	46
6	0.1.18.11.2.1.1	Bacteria;Chloroflexi;KD4-96;unclassified;unclassified;unclassified	1	2064	99	6	6	2	99	8	32	4	7	7	90	36	12	28	6	17	14	37	20	14	13	21	26	7	77	95	107	109	96	100	89	136	48	10	176	147	33
6	0.1.49.7.14.18.7	Bacteria;Proteobacteria;Deltaproteobacteria;Myxococcales;Polyangiaceae;unclassified	1	2062	77	7	54	77	53	25	43	10	5	9	51	33	34	21	51	57	26	94	43	1	22	16	72	17	108	49	78	47	46	83	52	97	106	89	51	41	62
6	0.1.49.4.14.18.1	Bacteria;Proteobacteria;Alphaproteobacteria;Rhodospirillales;unclassified;unclassified	1	2047	75	30	44	56	58	45	31	34	33	20	20	15	28	15	55	21	18	34	15	26	20	17	29	15	149	35	40	93	56	68	101	42	91	215	54	43	80
6	0.1.48.10.2.1.11	Bacteria;Planctomycetes;Planctomycetacia;Planctomycetales;Planctomycetaceae;Pir4_lineage	7	2039	245	0	1	8	32	0	69	1	1	0	23	11	0	1	3	18	6	20	2	0	25	0	15	1	279	12	75	73	97	53	220	117	100	14	194	225	63
6	0.1.2.1.20.66.1	Bacteria;Acidobacteria;Acidobacteria;Subgroup_6;uncultured_forest_soil_bacterium;unclassified	1	1994	254	33	7	2	8	0	3	5	1	10	0	2	1	27	1	8	1	0	29	0	7	3	20	3	434	165	6	5	1	25	4	25	117	19	311	39	199
6	0.1.65.9.1.1.1	Bacteria;WD272;uncultured_forest_soil_bacterium;unclassified;unclassified;unclassified	1	1956	31	182	153	1	23	26	40	268	187	68	30	4	55	0	41	0	3	0	1	0	0	0	0	9	44	11	0	0	0	11	9	4	0	207	10	7	21
6	0.1.9.6.1.2.3	Bacteria;Bacteroidetes;Cytophagia;Cytophagales;Cytophagaceae;Chryseolinea	6	1932	29	0	3	0	1	0	5	0	0	0	0	94	0	36	1	44	5	1	0	48	66	47	26	0	5	22	308	363	279	29	17	151	59	0	57	148	17
6	0.1.59.5.1.1.1	Bacteria;TM6;unclassified;unclassified;unclassified;unclassified	1	1908	89	6	49	21	17	23	45	11	71	7	36	20	8	4	28	7	12	16	7	4	7	0	5	8	143	16	149	86	71	78	59	64	124	165	100	119	126
6	0.1.49.4.12.17.13	Bacteria;Proteobacteria;Alphaproteobacteria;Rhizobiales;Hyphomicrobiaceae;Pedomicrobium	6	1872	93	4	5	16	15	8	54	19	8	9	22	54	3	17	2	18	10	35	3	6	1	4	52	5	131	80	69	27	39	92	83	128	62	5	251	232	53
6	0.1.49.4.12.17.20	Bacteria;Proteobacteria;Alphaproteobacteria;Rhizobiales;Hyphomicrobiaceae;unclassified	1	1864	40	4	12	39	13	28	28	3	10	10	17	31	17	37	24	21	5	27	10	97	122	72	17	5	78	22	121	84	89	34	30	89	73	49	129	143	91
6	0.1.49.4.4.1.2	Bacteria;Proteobacteria;Alphaproteobacteria;Caulobacterales;Caulobacteraceae;Asticcacaulis	4	1852	28	11	23	79	24	20	157	1	3	12	30	86	31	22	79	113	32	89	47	9	17	22	154	29	19	11	50	114	65	145	14	37	20	4	24	36	30
6	0.1.49.6.5.6.19	Bacteria;Proteobacteria;Betaproteobacteria;Burkholderiales;Oxalobacteraceae;unclassified	1	1826	13	5	18	49	37	24	41	3	35	8	24	60	69	11	16	217	9	112	44	6	16	13	52	10	22	3	51	87	33	115	19	80	34	21	107	111	109
6	0.1.2.1.10.1.1	Bacteria;Acidobacteria;Acidobacteria;Subgroup_17;unclassified;unclassified	1	1823	61	0	0	0	10	0	0	0	1	0	23	49	0	2	1	9	0	0	2	12	0	15	0	0	52	103	126	133	85	24	141	202	112	22	142	278	60
6	0.1.49.4.12.18.1	Bacteria;Proteobacteria;Alphaproteobacteria;Rhizobiales;JG34-KF-361;unclassified	1	1820	559	0	2	12	84	0	49	0	0	0	30	50	28	84	6	41	7	43	38	57	69	32	75	2	8	4	62	46	32	97	1	15	1	0	23	2	16
6	0.1.48.10.2.1.12	Bacteria;Planctomycetes;Planctomycetacia;Planctomycetales;Planctomycetaceae;Pirellula	10	1815	166	0	1	2	31	0	7	0	0	0	2	35	0	3	0	40	0	15	6	3	55	8	11	0	110	12	110	84	147	38	146	159	87	5	162	272	64
6	0.1.2.1.3.1.6	Bacteria;Acidobacteria;Acidobacteria;Acidobacteriales;Acidobacteriaceae_(Subgroup_1);Edaphobacter	6	1807	22	9	18	28	30	16	18	9	7	9	20	31	13	14	7	126	20	38	7	4	97	16	51	13	54	27	164	82	198	66	75	39	59	132	118	12	37
6	0.1.3.2.15.1.8	Bacteria;Actinobacteria;Actinobacteria;Pseudonocardiales;Pseudonocardiaceae;Amycolatopsis	3	1782	820	3	0	14	48	3	11	4	0	6	183	38	12	6	4	18	4	64	16	7	4	2	32	16	81	9	28	101	17	105	3	31	2	0	9	1	0
6	0.1.18.10.2.1.1	Bacteria;Chloroflexi;JG37-AG-4;uncultured_Chloroflexi_bacterium;unclassified;unclassified	1	1744	31	106	70	0	10	57	50	189	470	70	28	0	26	0	101	0	2	0	4	1	0	0	0	19	3	0	0	0	0	15	2	0	0	95	0	0	37
6	0.1.49.4.12.20.1	Bacteria;Proteobacteria;Alphaproteobacteria;Rhizobiales;KF-JG30-B3;unclassified	1	1740	94	10	2	15	94	3	65	1	0	2	66	76	7	8	15	20	13	60	27	0	9	5	29	6	126	32	39	40	66	115	173	101	22	0	111	104	45
6	0.1.9.13.1.21.8	Bacteria;Bacteroidetes;Sphingobacteriia;Sphingobacteriales;env.OPS_17;uncultured_bacterium	1	1735	66	5	1	36	57	4	98	0	0	0	27	115	5	28	15	51	13	131	35	17	115	21	79	10	38	10	94	98	73	106	36	63	97	9	49	37	15
6	0.1.3.11.2.3.6	Bacteria;Actinobacteria;Thermoleophilia;Solirubrobacterales;480-2;uncultured_Rubrobacteraceae_bacterium	1	1718	124	9	3	14	28	0	20	3	0	5	23	55	16	47	2	23	38	18	10	9	17	17	11	11	33	81	69	208	243	39	8	60	8	1	98	184	23
6	0.1.25.1.6.6.1	Bacteria;Elusimicrobia;Elusimicrobia;Lineage_IIb;uncultured_bacterium;unclassified	1	1715	44	6	15	21	72	0	57	1	1	1	10	75	5	15	22	42	8	116	30	2	35	10	38	12	123	40	102	35	52	29	112	106	112	29	118	63	60
6	0.1.49.4.20.16.18	Bacteria;Proteobacteria;Alphaproteobacteria;Sphingomonadales;Sphingomonadaceae;unclassified	1	1698	0	2	45	130	8	11	18	1	77	2	2	40	48	37	5	105	14	66	19	39	163	70	71	4	11	27	32	31	48	51	32	59	34	0	20	81	27
6	0.1.49.11.30.2.1	Bacteria;Proteobacteria;Gammaproteobacteria;Legionellales;Legionellaceae;Legionella	7	1683	94	29	78	73	54	42	55	12	44	10	57	35	16	12	105	36	17	21	16	9	16	8	32	7	50	12	59	45	67	124	37	64	24	40	73	32	24
6	0.1.25.1.5.8.1	Bacteria;Elusimicrobia;Elusimicrobia;Lineage_IIa;uncultured_bacterium;unclassified	1	1682	179	8	45	8	55	32	51	41	1	4	15	37	9	7	2	17	14	45	9	2	19	9	11	3	69	38	61	66	36	80	75	88	130	12	133	57	107
6	0.1.49.4.12.33.5	Bacteria;Proteobacteria;Alphaproteobacteria;Rhizobiales;Xanthobacteraceae;Pseudolabrys	4	1666	0	0	0	5	3	0	4	0	0	0	0	6	0	6	27	18	0	25	2	5	107	4	10	0	145	60	26	6	7	5	288	167	141	13	114	73	360
6	0.1.49.4.12.21.1	Bacteria;Proteobacteria;Alphaproteobacteria;Rhizobiales;MNG7;unclassified	1	1659	300	0	2	0	2	1	0	0	0	0	79	49	0	23	0	36	1	72	0	3	19	29	12	0	41	17	194	162	37	34	107	96	3	0	24	232	14
6	0.1.49.4.4.1.4	Bacteria;Proteobacteria;Alphaproteobacteria;Caulobacterales;Caulobacteraceae;Caulobacter	7	1633	15	1	28	39	20	9	19	0	0	3	24	80	22	31	27	80	15	31	25	37	72	14	42	23	11	13	113	27	94	87	16	90	87	26	9	141	30
6	0.1.16.1.1.8.1	Bacteria;Chlamydiae;Chlamydiae;Chlamydiales;unclassified;unclassified	1	1591	93	10	41	34	52	25	25	10	36	1	50	23	7	8	34	16	6	19	9	5	11	2	11	6	60	19	58	97	61	87	109	55	109	50	93	89	104
6	0.1.18.23.1.1.1	Bacteria;Chloroflexi;unclassified;unclassified;unclassified;unclassified	1	1558	92	16	4	7	22	0	25	5	9	4	49	45	21	18	24	11	16	78	24	65	14	31	5	13	45	25	15	48	32	91	171	71	77	15	86	80	67
6	0.1.49.11.53.5.10	Bacteria;Proteobacteria;Gammaproteobacteria;Xanthomonadales;Xanthomonadaceae;Luteibacter	2	1554	19	0	30	3	8	0	9	0	1	7	4	34	25	4	24	216	16	10	10	11	36	30	326	5	3	40	61	46	44	209	0	42	8	7	39	24	11
6	0.1.2.1.3.1.1	Bacteria;Acidobacteria;Acidobacteria;Acidobacteriales;Acidobacteriaceae_(Subgroup_1);Acidicapsa	5	1533	52	11	28	168	97	68	29	8	118	15	96	37	51	10	49	32	54	38	8	1	20	8	87	31	1	5	35	14	29	64	9	0	2	80	1	6	31
6	0.1.16.1.1.3.3	Bacteria;Chlamydiae;Chlamydiae;Chlamydiales;Parachlamydiaceae;Candidatus_Protochlamydia	7	1530	112	4	44	110	88	43	45	4	93	3	37	37	11	8	66	22	16	133	7	4	64	12	25	12	19	5	57	57	68	52	18	23	28	29	8	31	21
6	0.1.3.2.8.6.2	Bacteria;Actinobacteria;Actinobacteria;Frankiales;Sporichthyaceae;Sporichthya	3	1500	4	8	49	50	59	93	70	9	63	67	65	37	60	12	112	12	15	30	12	4	7	11	29	28	29	13	13	59	25	200	8	17	4	35	20	5	13
6	0.1.2.1.19.1.1	Bacteria;Acidobacteria;Acidobacteria;Subgroup_5;unclassified;unclassified	1	1494	89	16	12	7	18	18	0	4	10	2	18	0	1	1	7	0	2	2	0	0	0	3	2	2	144	70	38	10	23	23	91	173	140	19	191	178	113
6	0.1.49.4.12.27.14	Bacteria;Proteobacteria;Alphaproteobacteria;Rhizobiales;Phyllobacteriaceae;unclassified	1	1491	60	1	20	5	13	5	9	3	0	5	24	55	18	28	21	35	21	22	21	139	139	29	39	6	13	19	117	64	95	89	10	52	13	8	50	69	15
6	0.1.27.1.2.2.14	Bacteria;Firmicutes;Bacilli;Bacillales;Bacillaceae;Bacillus	7	1483	11	0	13	1	8	3	6	1	6	0	0	3	0	0	5	0	0	1	0	0	1	0	6	0	60	31	35	2	47	0	65	425	87	5	193	268	138
6	0.1.49.11.53.6.7	Bacteria;Proteobacteria;Gammaproteobacteria;Xanthomonadales;Xanthomonadales_Incertae_Sedis;uncultured	3	1468	0	0	1	0	1	0	0	0	0	0	0	0	0	0	0	0	0	0	0	0	0	0	0	0	208	63	45	0	11	0	232	259	243	21	65	81	197
6	0.1.3.2.11.13.39	Bacteria;Actinobacteria;Actinobacteria;Micrococcales;Microbacteriaceae;Lysinimonas	3	1447	3	3	3	0	14	9	20	0	2	0	8	21	4	13	14	62	23	30	6	7	20	8	75	4	50	76	88	116	117	114	13	100	59	8	91	93	58
6	0.1.3.11.2.4.1	Bacteria;Actinobacteria;Thermoleophilia;Solirubrobacterales;Conexibacteraceae;Conexibacter	3	1439	86	21	40	5	6	29	1	97	209	13	156	0	8	7	8	7	8	93	0	54	2	0	0	5	16	9	100	58	13	15	10	10	1	8	4	25	6
6	0.1.18.13.6.2.3	Bacteria;Chloroflexi;Ktedonobacteria;Ktedonobacterales;1959-1;uncultured_bacterium	1	1427	18	3	28	2	0	6	41	2	22	8	4	7	24	0	819	0	0	0	241	0	0	0	0	0	17	13	9	0	3	0	9	7	20	8	13	7	16
6	0.1.49.6.5.5.62	Bacteria;Proteobacteria;Betaproteobacteria;Burkholderiales;Comamonadaceae;Variovorax	2	1425	0	0	0	0	0	0	0	0	0	0	0	1	0	0	0	0	0	0	0	14	0	2	0	0	20	4	159	0	15	8	124	108	51	0	456	306	135
6	0.1.63.3.2.1.1	Bacteria;Verrucomicrobia;OPB35_soil_group;Unknown_Order;Unknown_Family;Pedosphaera	4	1389	43	3	40	5	3	6	17	1	3	0	5	9	0	0	34	4	1	13	1	0	0	2	7	0	230	10	53	177	25	60	312	32	100	50	30	10	71
6	0.1.3.2.8.6.5	Bacteria;Actinobacteria;Actinobacteria;Frankiales;Sporichthyaceae;uncultured	2	1387	107	0	0	0	32	1	34	0	0	1	29	85	15	35	5	72	7	73	31	55	43	37	37	2	16	13	78	78	83	98	23	36	17	7	36	23	6
6	0.1.47.20.1.1.1	Bacteria;Parcubacteria;uncultured_bacterium;unclassified;unclassified;unclassified	1	1384	92	4	76	5	16	38	57	27	56	1	22	22	2	1	41	18	5	15	1	2	20	3	17	1	101	9	33	100	36	110	64	43	101	96	42	26	51
6	0.1.48.2.5.1.1	Bacteria;Planctomycetes;BD7-11;uncultured_bacterium;unclassified;unclassified	1	1374	69	83	121	33	24	96	46	105	119	14	9	21	3	13	4	4	11	46	12	0	0	3	8	14	14	22	38	30	13	52	32	39	50	15	26	10	13
6	0.1.48.7.12.4.8	Bacteria;Planctomycetes;Phycisphaerae;Phycisphaerales;Phycisphaeraceae;SM1A02	6	1374	1	2	0	13	7	0	11	2	0	1	6	28	5	9	8	9	3	42	12	13	37	12	37	0	86	35	149	113	79	65	184	144	49	0	89	48	24
6	0.1.31.1.3.1.2	Bacteria;Gemmatimonadetes;Gemmatimonadetes;Gemmatimonadales;Gemmatimonadaceae;unclassified	1	1345	285	0	0	0	4	0	16	0	1	0	3	12	6	5	3	7	1	15	2	11	40	26	3	0	57	25	37	20	42	23	154	71	116	84	82	41	82
6	0.1.49.4.14.7.15	Bacteria;Proteobacteria;Alphaproteobacteria;Rhodospirillales;DA111;uncultured_bacterium	1	1335	29	28	4	1	0	0	0	9	0	0	9	0	0	3	4	5	3	0	4	4	0	1	2	0	181	43	10	0	0	1	108	67	162	210	78	70	166
6	0.1.59.12.1.1.1	Bacteria;TM6;uncultured_bacterium;unclassified;unclassified;unclassified	1	1323	80	8	40	7	20	61	31	2	17	9	11	3	2	0	20	7	1	1	4	0	1	1	7	0	118	8	113	108	23	45	65	63	53	71	71	111	99
6	0.1.2.1.20.26.1	Bacteria;Acidobacteria;Acidobacteria;Subgroup_6;uncultured_Anaeromyxobacter_sp.;unclassified	1	1307	1	0	0	0	0	0	0	0	0	0	0	1	0	0	0	0	0	0	0	0	0	0	0	0	49	168	5	3	5	0	38	279	36	0	86	397	210
6	0.1.16.1.1.4.6	Bacteria;Chlamydiae;Chlamydiae;Chlamydiales;Simkaniaceae;uncultured	3	1304	74	30	12	9	6	121	26	12	0	0	99	5	6	0	16	2	3	1	2	0	4	0	4	3	67	14	52	26	32	64	66	33	90	106	128	63	66
6	0.1.18.11.9.1.1	Bacteria;Chloroflexi;KD4-96;uncultured_bacterium;unclassified;unclassified	1	1274	54	8	1	0	24	0	25	0	0	0	98	27	12	33	2	32	9	89	32	18	14	18	57	2	21	43	75	61	128	25	28	64	7	0	39	46	4
6	0.1.7.1.1.4.1	Bacteria;Armatimonadetes;Armatimonadia;Armatimonadales;uncultured_Chloroflexi_bacterium;unclassified	1	1244	34	51	67	6	18	118	19	56	112	59	5	18	11	0	74	11	1	6	2	0	2	0	3	2	101	6	11	17	2	9	64	10	10	132	0	11	47
6	0.1.49.4.14.16.10	Bacteria;Proteobacteria;Alphaproteobacteria;Rhodospirillales;Rhodospirillaceae;Elstera	5	1239	6	7	15	6	4	0	14	0	0	0	0	9	1	0	5	0	9	0	0	0	0	0	0	0	169	55	35	76	49	76	81	92	101	76	68	112	63
6	0.1.16.1.1.7.6	Bacteria;Chlamydiae;Chlamydiae;Chlamydiales;cvE6;unclassified	1	1235	131	5	0	8	3	21	24	3	25	0	12	8	1	1	0	1	3	7	2	1	20	4	3	2	123	23	113	30	21	28	74	50	51	21	220	51	60
6	0.1.49.7.15.3.8	Bacteria;Proteobacteria;Deltaproteobacteria;Oligoflexales;Oligoflexaceae;unclassified	1	1217	11	7	117	19	32	30	22	9	21	6	21	42	3	20	16	33	7	54	9	9	60	11	31	9	50	8	47	27	64	66	59	52	37	32	22	38	30
6	0.1.49.7.13.13.1	Bacteria;Proteobacteria;Deltaproteobacteria;GR-WP33-30;uncultured_Firmicutes_bacterium;unclassified	1	1196	20	13	149	26	72	59	73	26	187	13	28	15	11	1	38	11	5	33	0	0	0	0	21	4	46	4	4	4	7	67	17	6	20	46	10	20	32
6	0.1.3.2.17.1.1	Bacteria;Actinobacteria;Actinobacteria;Streptomycetales;Streptomycetaceae;Kitasatospora	1	1187	0	0	0	5	4	7	0	0	2	0	16	0	3	0	0	1	0	15	0	0	0	0	2	13	8	7	14	0	1	1	15	18	22	0	500	364	152
6	0.1.49.7.14.19.2	Bacteria;Proteobacteria;Deltaproteobacteria;Myxococcales;Sandaracinaceae;unclassified	1	1185	17	2	0	18	53	0	79	0	0	1	44	49	6	12	17	11	4	62	10	10	11	6	27	0	31	25	95	44	71	78	122	73	32	3	1	39	9
6	0.1.2.1.19.2.1	Bacteria;Acidobacteria;Acidobacteria;Subgroup_5;uncultured_Acidobacteria_bacterium;unclassified	1	1182	21	0	0	1	12	0	1	0	0	0	48	2	0	2	6	9	0	42	3	1	0	1	1	0	113	45	70	6	19	5	148	157	75	0	158	125	55
6	0.1.9.13.1.1.3	Bacteria;Bacteroidetes;Sphingobacteriia;Sphingobacteriales;AKYH767;uncultured_bacterium	1	1180	57	0	0	1	7	3	7	0	1	0	1	63	0	0	6	25	2	44	1	0	2	0	6	0	85	7	79	38	44	32	218	102	121	0	103	69	46
6	0.1.49.11.53.5.4	Bacteria;Proteobacteria;Gammaproteobacteria;Xanthomonadales;Xanthomonadaceae;Dokdonella	4	1178	7	0	0	4	9	0	5	0	0	0	3	8	2	5	0	11	6	14	3	5	23	2	12	2	69	107	117	60	69	106	38	74	124	23	85	57	43
6	0.1.3.11.2.1.1	Bacteria;Actinobacteria;Thermoleophilia;Solirubrobacterales;0319-6M6;unclassified	1	1154	218	0	0	0	44	0	9	0	0	2	23	25	14	42	6	35	22	58	40	96	61	46	51	7	6	0	1	22	26	18	0	12	1	2	2	0	0
6	0.1.21.1.1110.1.1	Bacteria;Cyanobacteria;Chloroplast;uncultured_Chlorophyta;unclassified;unclassified	1	1147	12	5	27	29	43	28	21	9	173	30	74	48	29	4	59	28	3	112	19	1	8	13	125	28	8	0	17	41	17	9	9	0	0	35	2	0	0
6	0.1.2.1.18.2.1	Bacteria;Acidobacteria;Acidobacteria;Subgroup_4;DS-100;unclassified	1	1117	37	1	0	3	0	0	12	0	0	0	0	14	15	74	4	47	5	149	3	68	56	82	30	0	4	13	49	173	6	23	0	17	16	0	1	11	0
6	0.1.27.1.2.8.11	Bacteria;Firmicutes;Bacilli;Bacillales;Paenibacillaceae;Paenibacillus	27	1112	59	3	16	13	10	13	39	3	70	2	13	36	3	4	28	80	3	36	1	0	10	1	19	3	37	1	37	42	63	67	21	24	22	30	107	158	19
6	0.1.9.13.1.5.10	Bacteria;Bacteroidetes;Sphingobacteriia;Sphingobacteriales;Chitinophagaceae;Flavitalea	3	1111	75	0	0	4	27	1	8	1	0	0	9	72	2	33	4	35	1	76	9	77	285	30	44	0	0	1	24	56	43	19	0	37	19	0	0	24	3
6	0.1.49.11.34.4.1	Bacteria;Proteobacteria;Gammaproteobacteria;NKB5;unclassified;unclassified	1	1095	110	5	41	26	15	30	25	10	100	0	25	23	4	1	4	12	2	15	4	0	55	2	13	1	42	8	105	16	31	29	30	44	56	25	42	24	42
6	0.1.49.6.5.6.4	Bacteria;Proteobacteria;Betaproteobacteria;Burkholderiales;Oxalobacteraceae;Duganella	2	1091	0	2	4	7	45	4	10	0	1	0	2	0	13	0	0	102	0	0	0	0	0	0	210	0	13	4	14	0	16	34	3	11	42	0	192	245	4
6	0.1.49.11.30.1.2	Bacteria;Proteobacteria;Gammaproteobacteria;Legionellales;Coxiellaceae;Coxiella	4	1088	33	4	50	32	8	134	25	38	126	24	37	15	12	5	30	17	5	4	1	0	3	2	1	2	39	2	66	24	14	46	75	7	37	47	9	24	26
6	0.1.21.1.1124.1.1	Bacteria;Cyanobacteria;Chloroplast;uncultured_Streptophyta;unclassified;unclassified	1	1086	0	1	482	14	81	11	412	3	27	14	0	5	0	0	5	26	0	0	2	0	0	0	2	0	0	0	0	0	0	1	0	0	0	0	0	0	0
6	0.1.64.7.1.1.1	Bacteria;WCHB1-60;uncultured_bacterium;unclassified;unclassified;unclassified	1	1076	17	2	6	31	42	36	28	1	22	7	22	96	13	29	12	11	10	62	17	2	10	8	42	3	23	0	64	63	23	121	20	28	36	25	26	31	41
6	0.1.63.3.9.1.1	Bacteria;Verrucomicrobia;OPB35_soil_group;bacterium_Ellin516;unclassified;unclassified	1	1066	174	0	0	0	17	0	13	0	0	0	37	0	0	0	0	0	0	1	1	0	0	0	0	1	228	9	21	35	12	56	164	41	44	65	63	2	69
6	0.1.2.1.18.7.12	Bacteria;Acidobacteria;Acidobacteria;Subgroup_4;uncultured;uncultured_Acidobacteria_bacterium	1	1063	7	1	0	34	14	2	12	0	0	0	6	18	0	30	6	0	0	22	0	4	26	2	61	0	29	13	53	158	40	106	54	60	91	0	136	61	5
6	0.1.49.6.10.1.9	Bacteria;Proteobacteria;Betaproteobacteria;Methylophilales;Methylophilaceae;uncultured	4	1047	0	0	0	0	0	0	0	0	0	0	0	0	0	0	0	5	0	0	0	0	0	0	0	0	48	19	161	77	285	0	44	136	100	22	49	58	25
6	0.1.49.4.20.16.3	Bacteria;Proteobacteria;Alphaproteobacteria;Sphingomonadales;Sphingomonadaceae;Novosphingobium	8	1024	66	4	16	37	5	19	14	2	22	4	19	32	21	8	12	28	5	64	4	10	3	5	7	6	10	11	35	10	62	26	17	57	70	0	14	113	115
6	0.1.49.4.12.9.11	Bacteria;Proteobacteria;Alphaproteobacteria;Rhizobiales;Bradyrhizobiaceae;Tardiphaga	2	1023	1	1	13	6	1	0	6	3	0	2	1	61	3	5	1	47	29	1	4	5	12	10	88	7	29	8	62	6	40	148	9	132	55	0	20	113	33
6	0.1.49.4.12.33.4	Bacteria;Proteobacteria;Alphaproteobacteria;Rhizobiales;Xanthobacteraceae;Labrys	5	1009	29	7	7	11	9	6	40	2	6	2	9	9	7	14	12	28	14	31	19	5	27	12	18	11	34	19	54	45	49	105	32	32	25	24	57	64	23
6	0.1.56.1.1.6.5	Bacteria;Spirochaetae;Spirochaetes;Spirochaetales;Spirochaetaceae;Spirochaeta_2	6	1008	0	0	0	0	0	0	0	1	0	0	0	0	0	0	1	0	0	0	0	0	0	0	0	0	107	27	124	99	37	0	117	72	224	16	46	4	37
6	0.1.9.13.1.17.10	Bacteria;Bacteroidetes;Sphingobacteriia;Sphingobacteriales;Saprospiraceae;uncultured	8	1003	62	0	0	1	1	4	1	0	0	0	3	108	0	3	35	46	2	56	0	7	59	1	1	0	4	7	84	28	67	54	79	83	27	0	60	102	11
6	0.1.9.13.1.5.15	Bacteria;Bacteroidetes;Sphingobacteriia;Sphingobacteriales;Chitinophagaceae;Niastella	4	1001	0	0	0	0	0	0	0	0	0	0	0	0	0	0	0	0	0	0	0	0	1	0	0	0	35	27	29	0	32	0	22	206	93	0	197	245	88
6	0.1.48.6.3.1.1	Bacteria;Planctomycetes;OM190;unclassified;unclassified;unclassified	1	993	125	1	0	0	15	0	10	0	0	0	13	8	3	4	0	1	0	3	0	3	10	7	0	0	31	52	42	45	73	18	142	116	76	0	66	50	11
6	0.1.25.1.5.9.1	Bacteria;Elusimicrobia;Elusimicrobia;Lineage_IIa;uncultured_soil_bacterium;unclassified	1	992	118	34	14	22	39	3	41	2	25	10	32	26	2	1	17	10	0	40	7	0	0	3	14	3	45	11	25	15	35	21	43	48	40	3	76	16	88
6	0.1.49.11.53.8.8	Bacteria;Proteobacteria;Gammaproteobacteria;Xanthomonadales;uncultured;uncultured_bacterium	1	985	13	8	109	22	15	45	23	8	65	20	27	22	8	1	33	23	21	19	7	1	13	5	35	11	24	7	42	7	29	38	28	57	22	79	13	22	12
6	0.1.3.11.1.3.5	Bacteria;Actinobacteria;Thermoleophilia;Gaiellales;uncultured;bacterium_Ellin6517	1	977	68	20	25	1	32	29	27	75	37	23	4	12	10	0	31	0	0	7	0	0	0	0	0	24	56	10	5	1	0	9	14	19	12	140	66	30	22
6	0.1.63.3.40.1.1	Bacteria;Verrucomicrobia;OPB35_soil_group;uncultured_verrucomicrobium_DEV059;unclassified;unclassified	1	973	4	1	0	10	11	2	48	0	0	0	1	8	0	14	5	5	0	18	2	2	16	4	44	0	6	11	109	101	213	37	46	47	24	0	57	59	4
6	0.1.18.5.1.5.1	Bacteria;Chloroflexi;Chloroflexia;Chloroflexales;Roseiflexaceae;Roseiflexus	5	972	27	0	0	2	4	1	10	0	8	0	3	52	6	4	0	51	1	150	8	22	98	67	85	0	5	6	54	34	35	59	33	24	10	0	24	58	2
6	0.1.65.1.1.1.1	Bacteria;WD272;unclassified;unclassified;unclassified;unclassified	1	969	13	61	62	52	48	39	17	47	64	58	51	13	14	2	43	14	16	6	7	2	21	5	23	17	2	3	0	0	6	11	4	0	0	71	0	0	3
6	0.1.3.11.1.1.1	Bacteria;Actinobacteria;Thermoleophilia;Gaiellales;Gaiellaceae;Gaiella	7	966	39	0	0	3	9	0	0	0	0	0	4	4	2	15	0	2	0	9	4	5	6	1	3	0	71	47	44	9	12	7	47	65	84	2	259	97	40
6	0.1.49.4.14.16.44	Bacteria;Proteobacteria;Alphaproteobacteria;Rhodospirillales;Rhodospirillaceae;unclassified	1	965	16	14	25	54	30	19	29	6	17	10	24	11	13	6	30	15	18	7	3	4	5	2	31	4	52	17	14	57	19	79	27	51	34	22	24	32	35
6	0.1.48.10.2.1.7	Bacteria;Planctomycetes;Planctomycetacia;Planctomycetales;Planctomycetaceae;Isosphaera	5	955	17	8	35	34	46	38	18	2	28	5	40	28	4	5	34	17	2	30	5	0	6	3	27	3	49	6	27	14	8	15	44	30	20	84	70	46	77
6	0.1.63.6.1.3.7	Bacteria;Verrucomicrobia;Spartobacteria;Chthoniobacterales;DA101_soil_group;uncultured_Prosthecobacter_sp.	1	951	0	0	0	0	0	0	0	0	0	0	0	0	0	0	0	0	0	0	0	0	0	0	2	0	113	6	52	0	4	0	106	67	106	1	216	152	116
6	0.1.3.2.14.1.5	Bacteria;Actinobacteria;Actinobacteria;Propionibacteriales;Nocardioidaceae;Marmoricola	4	946	61	0	0	1	25	0	37	0	0	2	33	52	14	9	24	22	19	47	14	32	49	14	47	5	9	8	57	25	49	28	30	36	11	6	39	27	26
6	0.1.49.4.14.7.14	Bacteria;Proteobacteria;Alphaproteobacteria;Rhodospirillales;DA111;uncultured_alpha_proteobacterium	1	925	3	18	8	0	0	3	3	29	12	15	0	0	0	0	13	0	0	0	0	0	0	0	1	4	63	22	2	0	2	0	49	49	144	258	40	22	87
6	0.1.2.1.13.9.1	Bacteria;Acidobacteria;Acidobacteria;Subgroup_2;uncultured_Holophaga_sp.;unclassified	1	924	8	2	22	1	2	5	0	5	14	2	4	0	2	0	2	0	0	0	0	0	0	0	0	2	35	5	2	0	0	0	50	25	310	16	62	2	299
6	0.1.21.1.220.1.1	Bacteria;Cyanobacteria;Chloroplast;Coccomyxa_solorinae-saccatae;unclassified;unclassified	1	919	0	1	16	102	24	35	18	1	21	1	57	48	9	5	22	53	8	57	1	17	104	12	167	9	0	1	17	10	14	19	1	1	0	3	9	3	0
6	0.1.49.4.4.2.17	Bacteria;Proteobacteria;Alphaproteobacteria;Caulobacterales;Hyphomonadaceae;unclassified	1	916	101	1	0	5	1	0	10	0	0	0	0	37	1	25	2	24	5	53	11	17	27	31	10	0	18	3	98	37	82	45	33	22	45	0	16	57	17
6	0.1.63.3.28.1.1	Bacteria;Verrucomicrobia;OPB35_soil_group;uncultured_Verrucomicrobia_subdivision_3_bacterium;unclassified;unclassified	1	916	1	0	0	2	0	0	2	0	0	0	9	6	0	1	1	0	1	0	0	0	0	0	10	0	187	14	27	10	16	41	177	52	118	3	114	14	106
6	0.1.7.1.1.6.1	Bacteria;Armatimonadetes;Armatimonadia;Armatimonadales;uncultured_bacterium;unclassified	1	908	17	11	40	55	65	46	36	3	47	9	58	40	10	4	67	31	10	29	3	2	24	7	21	8	14	1	20	12	39	10	12	4	13	84	7	7	9
6	0.1.39.5.1.1.1	Bacteria;Latescibacteria;unclassified;unclassified;unclassified;unclassified	1	906	10	0	0	0	1	0	0	0	0	0	0	1	0	0	0	0	0	0	0	0	0	0	0	0	90	81	25	0	2	0	158	84	212	0	79	68	64
6	0.1.63.6.1.5.6	Bacteria;Verrucomicrobia;Spartobacteria;Chthoniobacterales;LD29;uncultured_bacterium	1	902	0	0	4	159	28	7	19	0	7	4	53	27	11	4	15	127	22	29	3	4	176	2	171	3	0	0	0	0	0	0	0	0	0	0	0	0	0
6	0.1.21.2.8.1.25	Bacteria;Cyanobacteria;Cyanobacteria;SubsectionIII;FamilyI;Leptolyngbya	5	893	2	1	0	3	7	0	0	0	0	0	4	5	0	0	1	24	4	15	7	69	632	16	15	2	0	0	0	0	4	0	0	0	0	0	0	0	0
6	0.1.49.4.12.28.7	Bacteria;Proteobacteria;Alphaproteobacteria;Rhizobiales;Rhizobiaceae;unclassified	1	889	3	0	0	2	8	1	4	0	7	2	3	44	5	4	1	26	3	16	2	10	40	7	60	2	9	12	86	31	41	95	6	49	17	0	39	105	9
6	0.1.2.1.10.2.1	Bacteria;Acidobacteria;Acidobacteria;Subgroup_17;uncultured_Acidobacteria_bacterium;unclassified	1	884	0	0	0	0	0	0	0	0	0	0	0	13	0	0	0	0	2	0	0	0	0	4	0	0	61	94	54	15	9	0	91	114	36	0	105	180	0
6	0.1.49.4.14.10.5	Bacteria;Proteobacteria;Alphaproteobacteria;Rhodospirillales;KCM-B-15;uncultured_bacterium	1	881	53	3	0	11	16	1	28	0	3	0	14	22	7	9	4	21	0	67	12	0	7	2	64	1	107	22	17	32	20	32	114	50	27	0	19	20	39
6	0.1.49.7.14.10.1	Bacteria;Proteobacteria;Deltaproteobacteria;Myxococcales;KD3-10;unclassified	1	881	9	21	43	25	72	28	24	15	2	2	34	23	6	5	28	13	3	93	9	0	6	1	22	5	30	3	14	37	25	52	27	34	30	16	25	10	18
6	0.1.9.13.1.9.3	Bacteria;Bacteroidetes;Sphingobacteriia;Sphingobacteriales;KD3-93;uncultured_bacterium	1	880	35	3	0	3	25	3	50	0	0	0	4	39	0	4	53	47	5	29	7	2	6	1	25	4	36	6	15	46	95	122	44	22	47	0	31	25	25
6	0.1.49.7.14.27.1	Bacteria;Proteobacteria;Deltaproteobacteria;Myxococcales;uncultured;unclassified	1	873	17	17	28	24	34	21	19	9	26	35	54	65	11	2	37	7	0	43	7	1	5	0	11	16	49	14	37	6	8	8	23	47	35	19	45	15	10
6	0.1.17.1.1.3.7	Bacteria;Chlorobi;Chlorobia;Chlorobiales;SJA-28;uncultured_bacterium	1	863	36	0	0	0	14	2	2	0	0	0	3	36	0	0	2	0	0	3	7	0	0	0	0	0	6	0	0	52	17	636	1	14	1	0	16	3	4
6	0.1.63.9.1.5.11	Bacteria;Verrucomicrobia;Verrucomicrobiae;Verrucomicrobiales;Verrucomicrobiaceae;uncultured	7	856	51	0	0	0	12	0	10	0	0	0	2	16	1	9	13	15	0	39	5	14	47	14	21	2	36	9	102	38	92	23	34	90	23	0	36	58	4
6	0.1.3.2.14.1.9	Bacteria;Actinobacteria;Actinobacteria;Propionibacteriales;Nocardioidaceae;unclassified	1	854	48	1	2	6	20	4	33	0	0	0	38	68	28	25	5	47	6	28	48	66	64	16	49	11	8	5	27	16	18	33	1	5	0	0	9	5	4
6	0.1.49.7.14.10.4	Bacteria;Proteobacteria;Deltaproteobacteria;Myxococcales;KD3-10;uncultured_delta_proteobacterium	1	848	8	1	18	44	13	8	19	4	36	1	6	38	20	12	19	23	5	43	13	7	69	14	40	7	16	5	17	102	20	36	32	35	1	5	8	23	21
6	0.1.18.20.7.1.1	Bacteria;Chloroflexi;TK10;uncultured_Chloroflexus_sp.;unclassified;unclassified	1	846	41	1	2	1	8	0	10	0	0	0	20	25	7	39	0	22	5	16	15	30	21	65	8	0	18	35	21	42	35	88	53	41	25	0	12	27	4
6	0.1.49.4.13.1.149	Bacteria;Proteobacteria;Alphaproteobacteria;Rhodobacterales;Rhodobacteraceae;unclassified	1	846	8	0	1	0	0	0	0	0	10	0	0	17	0	4	0	16	3	3	5	15	10	10	3	0	1	6	148	110	202	9	34	47	43	0	17	86	11
6	0.1.21.2.9.1.234	Bacteria;Cyanobacteria;Cyanobacteria;SubsectionIV;FamilyI;unclassified	1	842	3	0	13	36	0	0	3	0	0	0	0	10	3	6	19	64	3	48	4	48	417	63	5	5	0	0	6	0	13	8	0	0	31	0	0	0	0
6	0.1.3.1.1.2.2	Bacteria;Actinobacteria;Acidimicrobiia;Acidimicrobiales;Acidimicrobiales_Incertae_Sedis;Candidatus_Microthrix	6	832	10	4	9	4	36	9	22	1	4	3	25	23	10	8	25	23	15	34	13	19	36	11	25	8	7	21	70	23	26	40	34	38	8	15	29	38	9
6	0.1.65.2.1.1.1	Bacteria;WD272;uncultured_Acidobacteria_bacterium;unclassified;unclassified;unclassified	1	832	0	4	30	148	66	117	15	10	32	10	54	8	6	2	40	40	13	6	3	0	4	4	27	3	0	0	2	3	1	9	0	0	0	125	0	0	6
6	0.1.7.9.1.1.1	Bacteria;Armatimonadetes;uncultured_Armatimonadetes_bacterium;unclassified;unclassified;unclassified	1	810	58	2	65	35	13	11	22	1	29	2	60	29	5	0	63	14	2	1	4	0	0	0	16	3	21	4	20	47	23	26	19	26	9	63	25	22	31
6	0.1.49.11.18.3.8	Bacteria;Proteobacteria;Gammaproteobacteria;Cellvibrionales;Halieaceae;unclassified	1	808	0	0	0	0	0	0	0	0	1	0	0	0	0	0	0	1	0	0	0	0	0	0	2	0	7	17	178	42	133	1	43	122	33	0	42	130	13
6	0.1.9.13.1.5.20	Bacteria;Bacteroidetes;Sphingobacteriia;Sphingobacteriales;Chitinophagaceae;Segetibacter	2	792	7	0	0	40	12	3	4	0	0	0	32	81	4	7	0	41	8	87	11	52	255	60	6	0	0	1	2	7	0	8	1	10	0	0	0	12	0
6	0.1.2.1.3.1.8	Bacteria;Acidobacteria;Acidobacteria;Acidobacteriales;Acidobacteriaceae_(Subgroup_1);Telmatobacter	3	791	13	2	13	0	0	36	15	12	47	2	0	17	8	0	49	0	0	0	1	0	0	0	0	5	91	11	15	0	0	34	160	1	33	69	25	1	90
6	0.1.49.4.12.1.1	Bacteria;Proteobacteria;Alphaproteobacteria;Rhizobiales;1174-901-12;Beijerinckia_sp._Lor46	1	789	4	1	0	44	20	1	46	1	0	7	9	45	51	29	8	63	70	104	22	1	45	32	77	8	0	0	2	0	0	4	0	1	0	1	0	0	0
6	0.1.49.7.14.25.2	Bacteria;Proteobacteria;Deltaproteobacteria;Myxococcales;mle1-27;unclassified	1	785	14	1	20	30	16	22	13	8	45	7	10	69	10	15	49	35	5	95	6	21	7	15	44	8	13	7	11	32	21	13	18	6	3	4	9	8	4
6	0.1.63.5.1.1.1	Bacteria;Verrucomicrobia;S-BQ2-57_soil_group;unclassified;unclassified;unclassified	1	782	122	3	92	0	5	2	15	18	84	1	0	4	2	0	5	0	0	18	2	0	0	0	2	3	71	8	9	12	1	7	33	26	57	39	23	14	43
6	0.1.3.11.1.3.4	Bacteria;Actinobacteria;Thermoleophilia;Gaiellales;uncultured;bacterium_Ellin6515	1	779	19	5	6	9	11	7	18	2	0	3	11	20	25	29	14	19	15	80	54	13	12	14	59	20	12	6	17	45	45	40	2	2	0	1	11	0	14
6	0.1.49.11.53.5.23	Bacteria;Proteobacteria;Gammaproteobacteria;Xanthomonadales;Xanthomonadaceae;Stenotrophomonas	6	775	0	0	1	0	17	0	3	0	0	0	356	3	0	1	0	0	0	0	0	0	10	0	63	0	3	2	36	15	11	9	3	45	84	7	6	65	0
6	0.1.2.1.3.1.9	Bacteria;Acidobacteria;Acidobacteria;Acidobacteriales;Acidobacteriaceae_(Subgroup_1);Terriglobus	4	774	0	0	8	98	49	26	7	1	3	2	70	15	7	4	11	101	19	26	2	2	42	7	95	2	0	2	10	6	14	64	0	8	3	0	0	0	1
6	0.1.3.1.1.3.1	Bacteria;Actinobacteria;Acidimicrobiia;Acidimicrobiales;Iamiaceae;Iamia	7	766	24	4	6	6	45	11	31	0	0	2	30	5	8	12	11	5	5	15	2	12	36	12	5	1	8	13	53	39	41	22	18	62	20	13	29	49	7
6	0.1.2.2.9.15.1	Bacteria;Acidobacteria;Holophagae;Subgroup_7;uncultured_candidate_division_OS-K_bacterium;unclassified	1	758	106	2	0	0	0	0	2	0	0	0	0	0	0	0	0	4	0	0	1	0	0	0	0	0	47	12	0	0	2	4	67	11	3	0	5	24	41
6	0.1.2.1.18.1.8	Bacteria;Acidobacteria;Acidobacteria;Subgroup_4;11-24;uncultured_bacterium	1	725	72	0	0	4	14	0	0	0	0	0	7	41	2	51	2	12	2	29	12	73	26	46	46	0	0	2	12	11	11	31	8	29	16	0	21	48	0
6	0.1.49.11.53.6.6	Bacteria;Proteobacteria;Gammaproteobacteria;Xanthomonadales;Xanthomonadales_Incertae_Sedis;unclassified	1	721	12	0	2	3	3	0	3	0	0	1	5	15	1	5	0	10	1	12	1	1	2	1	13	0	34	14	131	61	104	2	54	84	68	7	22	16	8
6	0.1.49.4.20.13.2	Bacteria;Proteobacteria;Alphaproteobacteria;Sphingomonadales;Plot4-2H12;uncultured_Sphingomonadaceae_bacterium	1	719	0	11	2	19	36	7	40	0	4	2	31	35	25	6	22	20	12	37	26	5	0	18	13	19	11	11	15	7	16	32	16	4	10	25	16	0	6
6	0.1.9.13.1.1.1	Bacteria;Bacteroidetes;Sphingobacteriia;Sphingobacteriales;AKYH767;unclassified	1	714	1	0	0	10	81	7	35	0	0	0	21	54	3	2	7	40	0	121	5	1	51	10	19	1	2	1	20	11	12	29	58	39	9	0	16	31	11
6	0.1.49.4.12.27.8	Bacteria;Proteobacteria;Alphaproteobacteria;Rhizobiales;Phyllobacteriaceae;Mesorhizobium	3	709	12	4	30	4	6	0	5	0	0	1	4	13	0	15	1	16	5	7	1	40	30	14	6	1	4	9	78	23	88	21	7	56	1	0	63	65	11
6	0.1.63.3.27.1.1	Bacteria;Verrucomicrobia;OPB35_soil_group;uncultured_Verrucomicrobia_bacterium;unclassified;unclassified	1	705	109	0	0	3	3	23	2	0	1	1	2	9	0	6	63	11	1	27	0	0	0	0	1	2	45	7	33	58	37	16	56	56	14	16	54	35	5
6	0.1.48.10.2.1.19	Bacteria;Planctomycetes;Planctomycetacia;Planctomycetales;Planctomycetaceae;Singulisphaera	10	703	19	2	53	25	51	36	34	5	20	0	34	13	4	5	43	20	3	18	5	0	16	2	28	1	34	1	22	22	30	35	19	7	13	20	20	10	11
6	0.1.9.13.1.12.1	Bacteria;Bacteroidetes;Sphingobacteriia;Sphingobacteriales;PHOS-HE51;unclassified	1	703	62	0	0	0	6	0	0	0	1	0	53	63	0	1	4	18	0	44	0	2	96	4	20	0	10	0	42	45	20	14	40	17	16	0	57	64	0
6	0.1.49.4.15.15.10	Bacteria;Proteobacteria;Alphaproteobacteria;Rickettsiales;SM2D12;uncultured_bacterium	1	694	50	1	18	41	12	13	14	2	31	3	5	33	5	5	31	16	5	19	11	4	34	2	16	1	32	8	18	33	13	51	19	20	32	13	5	10	22
6	0.1.47.10.1.1.1	Bacteria;Parcubacteria;unclassified;unclassified;unclassified;unclassified	1	693	51	2	11	12	32	7	20	4	2	0	12	28	1	0	29	7	2	11	2	0	8	2	11	1	34	3	19	57	37	57	34	22	43	26	26	26	41
6	0.1.18.13.3.2.1	Bacteria;Chloroflexi;Ktedonobacteria;C0119;uncultured_Chloroflexi_bacterium;unclassified	1	689	19	0	0	7	16	1	40	0	0	0	10	89	3	12	11	59	6	87	6	8	78	14	47	0	8	0	8	6	30	32	0	20	1	1	11	8	3
6	0.1.26.2.1.6.6	Bacteria;Fibrobacteres;Fibrobacteria;Fibrobacterales;Fibrobacteraceae;uncultured	3	678	68	3	4	0	18	7	6	4	0	0	15	15	0	2	11	0	0	2	2	0	7	0	0	3	103	20	12	18	10	24	32	40	47	93	14	23	14
6	0.1.9.6.1.2.5	Bacteria;Bacteroidetes;Cytophagia;Cytophagales;Cytophagaceae;Dyadobacter	3	678	0	0	0	2	0	0	0	0	0	0	0	50	0	4	2	104	2	11	0	6	39	2	14	0	2	0	43	1	19	54	5	72	116	1	2	101	0
6	0.1.48.7.17.11.1	Bacteria;Planctomycetes;Phycisphaerae;WD2101_soil_group;uncultured_Planctomycetales_bacterium;unclassified	1	665	35	2	0	16	127	0	33	0	0	2	43	15	2	3	0	3	1	3	5	0	1	0	4	0	17	5	7	38	25	55	75	22	19	3	31	7	32
6	0.1.49.4.15.4.7	Bacteria;Proteobacteria;Alphaproteobacteria;Rickettsiales;Holosporaceae;uncultured	3	661	66	8	72	9	12	3	9	25	22	15	6	15	2	2	19	5	2	3	6	1	2	0	2	1	33	10	10	12	33	15	20	24	9	52	8	29	18
6	0.1.2.1.18.5.1	Bacteria;Acidobacteria;Acidobacteria;Subgroup_4;Unknown_Family;Aridibacter	2	659	6	0	0	2	1	0	0	0	0	0	0	69	6	9	5	17	7	50	13	40	185	105	29	0	0	0	3	31	11	0	0	3	0	0	0	0	0
6	0.1.13.3.1.1.1	Bacteria;Candidate_division_OP3;unclassified;unclassified;unclassified;unclassified	1	657	8	1	1	0	2	3	0	0	1	0	0	9	0	2	0	0	1	1	0	1	3	0	0	0	155	21	13	23	17	38	92	44	60	2	46	26	61
6	0.1.3.12.1.1.1	Bacteria;Actinobacteria;unclassified;unclassified;unclassified;unclassified	1	655	7	6	4	9	3	2	15	7	1	9	7	10	11	7	22	29	3	16	15	9	20	8	9	3	21	9	29	25	31	17	8	13	31	8	132	11	11
6	0.1.18.16.1.1.1	Bacteria;Chloroflexi;S085;unclassified;unclassified;unclassified	1	652	27	2	0	2	13	0	11	0	0	1	7	23	4	18	4	8	4	29	13	2	1	7	10	4	26	19	28	23	26	68	32	42	34	2	44	18	23
6	0.1.2.1.19.8.1	Bacteria;Acidobacteria;Acidobacteria;Subgroup_5;uncultured_bacterium;unclassified	1	644	72	2	0	0	4	0	1	0	0	0	6	5	0	2	1	14	0	0	2	5	6	0	10	0	81	14	8	3	21	12	64	70	42	15	61	44	56
6	0.1.49.4.14.3.29	Bacteria;Proteobacteria;Alphaproteobacteria;Rhodospirillales;Acetobacteraceae;Rhodovastum	3	643	0	4	15	23	31	8	12	0	5	11	22	9	4	3	8	22	39	21	16	12	71	11	60	11	3	5	10	11	23	24	24	6	13	3	7	19	3
6	0.1.3.1.1.1.7	Bacteria;Actinobacteria;Acidimicrobiia;Acidimicrobiales;Acidimicrobiaceae;uncultured	5	640	46	1	36	17	44	5	25	2	7	3	6	35	2	5	30	16	3	54	2	1	17	3	13	1	10	4	21	8	18	23	10	26	8	9	63	37	15
6	0.1.9.6.1.7.1	Bacteria;Bacteroidetes;Cytophagia;Cytophagales;unclassified;unclassified	1	640	0	2	18	21	2	6	17	0	8	0	9	76	2	19	55	52	2	74	5	5	29	7	29	6	1	1	24	7	50	28	8	9	4	6	0	2	3
6	0.1.2.2.7.1.14	Bacteria;Acidobacteria;Holophagae;Subgroup_10;ABS-19;uncultured_bacterium	1	634	20	0	0	2	0	0	3	0	0	1	0	14	0	0	0	0	0	0	0	5	9	0	0	0	69	55	1	0	2	2	25	194	24	56	23	50	58
6	0.1.49.4.12.2.3	Bacteria;Proteobacteria;Alphaproteobacteria;Rhizobiales;A0839;unclassified	1	631	7	0	0	0	0	1	3	0	0	0	0	52	1	3	0	17	1	11	2	11	28	10	6	0	91	14	52	21	10	34	90	56	17	0	14	41	2
6	0.1.3.2.8.5.1	Bacteria;Actinobacteria;Actinobacteria;Frankiales;Nakamurellaceae;Nakamurella	6	629	1	4	0	13	12	6	14	0	0	4	11	14	13	4	13	22	21	37	9	25	16	8	45	13	0	8	31	5	29	18	26	17	25	31	29	21	16
6	0.1.49.4.20.18.3	Bacteria;Proteobacteria;Alphaproteobacteria;Sphingomonadales;WW2-159;uncultured_bacterium	1	628	151	0	0	0	0	0	3	0	0	0	0	37	0	55	3	6	0	0	1	25	20	1	7	0	9	4	55	82	35	10	0	50	6	0	6	25	2
6	0.1.49.4.15.7.366	Bacteria;Proteobacteria;Alphaproteobacteria;Rickettsiales;Mitochondria;Pleurozia_purpurea	1	625	2	0	0	31	1	2	8	0	0	0	9	6	0	17	6	32	0	16	1	0	303	7	174	0	0	0	0	0	0	0	0	0	0	0	0	0	0
6	0.1.49.7.14.3.3	Bacteria;Proteobacteria;Deltaproteobacteria;Myxococcales;BIrii41;uncultured_Sorangiineae_bacterium	1	619	52	2	0	1	3	0	2	0	0	0	5	35	0	11	2	8	2	64	12	13	45	18	11	0	23	8	41	69	37	32	5	26	22	0	12	11	0
6	0.1.49.7.14.4.2	Bacteria;Proteobacteria;Deltaproteobacteria;Myxococcales;Blfdi19;unclassified	1	619	30	2	5	0	2	3	0	0	1	0	0	29	1	3	2	24	2	49	7	16	19	14	7	9	56	16	25	11	6	1	44	69	41	0	33	43	18
6	0.1.2.1.18.4.7	Bacteria;Acidobacteria;Acidobacteria;Subgroup_4;RB41;uncultured_Acidobacteria_bacterium	1	618	247	1	3	0	20	0	2	0	0	1	60	9	5	2	0	14	1	1	5	0	0	3	1	0	13	2	3	0	0	50	10	35	12	0	23	31	4
6	0.1.49.4.12.6.5	Bacteria;Proteobacteria;Alphaproteobacteria;Rhizobiales;BCf3-20;uncultured_bacterium	1	613	6	0	26	60	0	17	25	0	9	9	1	44	5	4	81	20	0	45	15	0	2	5	43	13	2	0	20	29	50	19	0	17	2	5	10	3	0
6	0.1.49.4.15.9.7	Bacteria;Proteobacteria;Alphaproteobacteria;Rickettsiales;Rickettsiaceae;uncultured	7	609	9	4	2	17	10	1	7	3	4	2	3	16	4	8	28	292	2	21	10	0	0	1	5	4	6	1	14	10	28	26	15	0	6	1	1	13	2
6	0.1.9.13.1.5.21	Bacteria;Bacteroidetes;Sphingobacteriia;Sphingobacteriales;Chitinophagaceae;Taibaiella	5	605	0	0	16	0	3	0	2	0	0	0	82	8	3	3	5	3	1	0	0	4	23	8	7	0	9	7	49	53	38	47	4	36	13	3	2	147	10
6	0.1.49.11.42.1.10	Bacteria;Proteobacteria;Gammaproteobacteria;Pseudomonadales;Moraxellaceae;uncultured	3	603	6	0	0	0	0	0	1	0	0	1	2	0	0	0	0	2	0	0	0	2	9	0	0	0	24	19	85	3	29	17	70	63	37	2	40	121	43
6	0.1.7.34.1.1.1	Bacteria;Armatimonadetes;uncultured_soil_bacterium;unclassified;unclassified;unclassified	1	603	14	10	52	6	34	33	33	40	10	29	17	16	21	0	22	9	22	9	7	1	2	2	1	8	14	0	5	12	11	74	3	4	0	15	5	0	9
6	0.1.17.1.1.2.7	Bacteria;Chlorobi;Chlorobia;Chlorobiales;OPB56;unclassified	1	600	70	1	1	1	2	0	0	0	0	0	0	21	1	14	8	19	3	97	3	6	56	11	11	0	12	4	18	77	19	22	26	27	21	0	2	18	13
6	0.1.2.1.18.1.1	Bacteria;Acidobacteria;Acidobacteria;Subgroup_4;11-24;Acidobacteria_bacterium_Ellin7246	1	597	7	1	0	24	1	0	7	0	0	0	169	2	0	0	4	5	0	3	5	0	0	2	0	0	74	20	5	27	10	26	50	26	11	2	19	34	16
6	0.1.49.6.12.2.6	Bacteria;Proteobacteria;Betaproteobacteria;Nitrosomonadales;Nitrosomonadaceae;uncultured_alpha_proteobacterium	1	595	0	0	0	0	0	0	0	0	0	0	0	0	0	0	0	0	0	0	0	0	0	0	0	0	138	19	0	0	0	0	133	46	136	0	9	32	79
6	0.1.48.6.9.1.1	Bacteria;Planctomycetes;OM190;uncultured_bacterium;unclassified;unclassified	1	592	13	0	0	0	0	0	1	0	0	0	0	7	0	3	0	0	0	15	1	4	8	6	0	0	19	42	59	33	44	2	102	59	57	0	25	30	2
6	0.1.2.1.18.7.17	Bacteria;Acidobacteria;Acidobacteria;Subgroup_4;uncultured;uncultured_bacterium	1	587	286	0	0	0	0	0	0	0	0	0	0	55	0	0	0	7	5	5	1	2	1	64	2	0	0	3	7	8	13	27	0	20	13	0	13	42	0
6	0.1.49.6.9.1.1	Bacteria;Proteobacteria;Betaproteobacteria;Hydrogenophilales;Hydrogenophilaceae;Ferritrophicum	2	586	8	0	0	6	1	0	14	0	0	3	0	5	1	1	2	3	0	9	0	0	0	0	1	0	0	12	11	12	11	176	6	45	157	0	4	56	7
6	0.1.49.4.12.23.2	Bacteria;Proteobacteria;Alphaproteobacteria;Rhizobiales;Methylobacteriaceae;Methylobacterium	6	585	0	1	0	30	2	5	20	0	0	7	8	8	14	7	4	60	54	14	16	57	55	29	33	2	1	2	3	0	3	11	0	14	24	2	3	10	2
6	0.1.9.13.1.21.5	Bacteria;Bacteroidetes;Sphingobacteriia;Sphingobacteriales;env.OPS_17;uncultured_Bacteroidetes_bacterium	1	583	20	1	0	11	28	0	12	0	5	0	25	9	0	13	4	18	2	22	5	11	53	5	11	0	31	6	21	18	21	42	49	46	33	0	22	9	1
6	0.1.16.1.1.4.5	Bacteria;Chlamydiae;Chlamydiae;Chlamydiales;Simkaniaceae;unclassified	1	582	31	4	26	1	13	6	5	9	8	1	8	3	1	0	7	3	3	0	0	0	0	1	2	0	49	7	23	5	14	17	39	31	50	85	52	14	32
6	0.1.49.11.28.3.1	Bacteria;Proteobacteria;Gammaproteobacteria;KI89A_clade;unclassified;unclassified	1	579	1	0	0	0	0	0	0	0	0	0	0	0	0	0	0	0	0	0	0	0	0	0	0	0	31	15	53	1	20	0	96	121	33	0	84	84	22
6	0.1.49.7.15.3.10	Bacteria;Proteobacteria;Deltaproteobacteria;Oligoflexales;Oligoflexaceae;uncultured_bacterium	1	577	9	1	11	11	6	8	6	0	8	0	1	21	3	7	6	31	3	24	4	7	186	6	18	0	9	1	11	47	7	49	3	17	10	2	11	6	3
6	0.1.21.1.218.1.1	Bacteria;Cyanobacteria;Chloroplast;Climacium_dendroides;unclassified;unclassified	1	576	0	0	10	135	14	7	2	0	6	9	30	27	1	0	27	82	7	26	7	13	15	8	41	10	0	0	3	0	3	12	4	2	4	3	0	0	0
6	0.1.49.11.53.5.5	Bacteria;Proteobacteria;Gammaproteobacteria;Xanthomonadales;Xanthomonadaceae;Dyella	2	574	0	0	0	0	0	5	0	0	0	0	0	0	0	0	0	0	0	0	0	0	0	0	0	0	208	14	56	5	5	12	51	0	6	49	65	3	45
6	0.1.2.1.20.21.1	Bacteria;Acidobacteria;Acidobacteria;Subgroup_6;uncultured_Acidobacteria_bacterium;unclassified	1	570	31	0	0	0	0	0	16	0	0	0	0	1	0	1	0	0	0	0	0	0	0	2	0	2	43	39	17	0	18	1	105	48	34	0	89	47	32
6	0.1.49.7.14.19.1	Bacteria;Proteobacteria;Deltaproteobacteria;Myxococcales;Sandaracinaceae;Sandaracinus	3	569	16	0	0	2	2	0	0	0	0	0	7	19	0	13	13	11	4	31	10	3	59	8	14	3	23	8	21	66	50	72	16	19	13	0	5	8	4
6	0.1.49.7.14.3.7	Bacteria;Proteobacteria;Deltaproteobacteria;Myxococcales;BIrii41;uncultured_proteobacterium	1	568	31	0	0	0	1	0	0	0	0	0	0	0	0	8	0	3	2	2	1	2	11	1	0	0	42	83	85	5	16	29	0	129	30	0	8	34	8
6	0.1.9.6.1.2.31	Bacteria;Bacteroidetes;Cytophagia;Cytophagales;Cytophagaceae;Spirosoma	3	568	0	0	0	28	4	0	15	0	0	1	3	22	5	15	11	53	5	55	5	20	120	51	32	0	2	1	13	4	8	20	0	8	9	4	2	16	4
6	0.1.63.6.1.4.4	Bacteria;Verrucomicrobia;Spartobacteria;Chthoniobacterales;FukuN18_freshwater_group;unclassified	1	563	11	0	5	8	10	2	31	0	31	1	3	49	1	3	5	18	4	12	2	3	39	12	22	2	9	2	100	53	29	37	3	9	2	0	11	6	2
6	0.1.27.1.2.1.4	Bacteria;Firmicutes;Bacilli;Bacillales;Alicyclobacillaceae;Tumebacillus	4	558	0	0	2	0	0	0	0	0	0	0	0	0	0	0	0	0	0	0	0	0	0	0	0	0	4	0	0	0	0	0	5	0	0	0	491	37	19
6	0.1.63.9.1.5.10	Bacteria;Verrucomicrobia;Verrucomicrobiae;Verrucomicrobiales;Verrucomicrobiaceae;unclassified	1	556	83	5	10	11	15	10	13	1	7	0	6	25	5	0	19	16	6	19	1	1	15	1	9	6	12	2	35	4	32	10	18	29	16	0	40	32	9
6	0.1.49.7.14.25.8	Bacteria;Proteobacteria;Deltaproteobacteria;Myxococcales;mle1-27;uncultured_delta_proteobacterium	1	553	9	2	34	14	26	0	13	0	0	1	14	51	6	11	29	18	6	48	15	17	23	6	29	5	6	0	24	7	13	25	15	6	8	14	5	2	2
6	0.1.49.4.14.17.1	Bacteria;Proteobacteria;Alphaproteobacteria;Rhodospirillales;Rhodospirillales_Incertae_Sedis;Candidatus_Alysiosphaera	3	552	7	0	0	2	1	0	11	0	0	1	2	30	20	23	6	25	19	53	40	37	51	28	43	3	0	13	13	7	5	16	4	7	1	0	3	15	3
6	0.1.21.4.3.2.1	Bacteria;Cyanobacteria;Melainabacteria;Obscuribacterales;unclassified;unclassified	1	549	1	10	70	25	1	35	16	4	45	3	25	1	1	2	10	7	0	0	0	0	7	2	2	2	39	9	13	11	30	22	1	14	0	11	58	10	17
6	0.1.21.4.4.4.1	Bacteria;Cyanobacteria;Melainabacteria;Vampirovibrionales;uncultured_bacterium;unclassified	1	548	59	1	0	8	4	1	6	0	4	0	7	71	15	3	7	23	5	5	2	0	7	3	8	0	4	25	25	26	25	5	0	14	67	3	16	63	9
6	0.1.49.6.14.1.19	Bacteria;Proteobacteria;Betaproteobacteria;Rhodocyclales;Rhodocyclaceae;Uliginosibacterium	2	547	2	1	0	0	1	1	9	0	0	0	6	16	0	1	5	17	4	2	4	1	3	0	17	1	8	5	92	40	116	40	46	32	17	9	5	17	8
6	0.1.49.4.20.8.1	Bacteria;Proteobacteria;Alphaproteobacteria;Sphingomonadales;Erythrobacteraceae;Altererythrobacter	2	542	1	0	0	0	0	0	0	0	0	0	0	0	0	0	0	1	0	0	0	1	1	1	0	0	0	4	396	0	53	0	0	17	1	0	35	16	0
6	0.1.49.4.5.6.1	Bacteria;Proteobacteria;Alphaproteobacteria;DB1-14;unclassified;unclassified	1	540	1	1	0	26	28	4	3	0	2	1	11	23	16	7	21	15	7	25	5	12	57	7	48	4	20	2	33	24	22	44	4	12	5	1	13	5	5
6	0.1.49.4.12.9.9	Bacteria;Proteobacteria;Alphaproteobacteria;Rhizobiales;Bradyrhizobiaceae;Rhodopseudomonas	4	536	1	0	0	3	7	4	2	0	0	2	2	31	8	10	29	32	5	39	7	5	45	21	46	4	0	2	10	0	0	39	0	7	92	3	0	34	4
6	0.1.49.4.20.16.8	Bacteria;Proteobacteria;Alphaproteobacteria;Sphingomonadales;Sphingomonadaceae;Sphingobium	7	536	0	1	1	1	10	0	9	11	0	0	0	17	0	7	1	0	0	3	4	1	11	2	0	0	38	8	63	14	42	107	3	31	31	0	1	43	15
6	0.1.49.7.13.17.1	Bacteria;Proteobacteria;Deltaproteobacteria;GR-WP33-30;uncultured_Syntrophobacteraceae_bacterium;unclassified	1	535	37	0	0	0	0	0	13	0	0	0	0	0	2	0	0	0	0	0	0	0	0	1	2	0	47	24	7	0	0	135	15	33	15	2	44	71	38
6	0.1.49.11.53.8.20	Bacteria;Proteobacteria;Gammaproteobacteria;Xanthomonadales;uncultured;uncultured_soil_bacterium	1	533	18	0	0	0	0	0	10	0	0	0	5	6	0	6	1	4	1	4	0	1	2	1	2	0	36	5	57	24	92	9	8	56	69	13	15	50	32
6	0.1.63.4.11.1.1	Bacteria;Verrucomicrobia;Opitutae;unclassified;unclassified;unclassified	1	532	65	31	45	6	3	1	36	4	0	0	3	6	0	0	0	1	1	0	1	1	1	1	4	0	76	3	21	22	25	36	46	5	3	5	6	8	6
6	0.1.21.1.723.1.1	Bacteria;Cyanobacteria;Chloroplast;Oryza_sativa_Japonica_Group;unclassified;unclassified	1	528	0	0	0	0	0	2	0	0	0	0	0	0	0	0	0	0	0	0	0	0	0	0	2	0	65	0	3	0	323	0	0	2	83	0	9	17	0
6	0.1.3.1.1.7.18	Bacteria;Actinobacteria;Acidimicrobiia;Acidimicrobiales;uncultured;uncultured_Ferrimicrobium_sp.	1	528	69	0	1	1	1	0	11	0	0	0	4	11	1	9	1	7	0	27	2	7	33	6	21	0	16	11	21	21	46	10	16	32	27	1	51	31	9
6	0.1.17.1.1.3.3	Bacteria;Chlorobi;Chlorobia;Chlorobiales;SJA-28;unclassified	1	526	20	0	0	0	0	0	15	0	0	0	22	35	1	7	12	8	1	57	10	4	44	41	10	0	0	2	22	16	45	12	8	44	16	0	20	19	0
6	0.1.49.4.14.13.8	Bacteria;Proteobacteria;Alphaproteobacteria;Rhodospirillales;MNC12;uncultured_bacterium	1	521	27	0	0	0	3	0	0	0	0	0	29	31	1	19	0	12	2	6	5	1	0	15	8	0	8	3	12	25	43	173	10	14	0	0	5	15	9
6	0.1.3.2.11.5.2	Bacteria;Actinobacteria;Actinobacteria;Micrococcales;Cellulomonadaceae;Cellulomonas	5	520	9	0	0	3	0	0	10	0	0	0	0	18	2	6	1	6	6	4	0	5	16	1	14	0	2	16	64	59	108	37	14	31	10	4	24	21	2
6	0.1.9.6.1.2.4	Bacteria;Bacteroidetes;Cytophagia;Cytophagales;Cytophagaceae;Cytophaga	4	518	3	1	5	2	10	0	13	0	10	0	8	40	0	4	7	52	1	3	3	5	31	0	12	4	0	4	38	40	103	41	1	20	17	9	2	0	2
6	0.1.34.3.1.1.1	Bacteria;Hydrogenedentes;unclassified;unclassified;unclassified;unclassified	1	517	20	3	0	5	15	0	9	1	0	1	23	27	3	3	4	23	5	36	10	6	26	7	22	2	24	5	26	16	22	30	23	7	24	1	17	23	25
6	0.1.49.4.12.18.4	Bacteria;Proteobacteria;Alphaproteobacteria;Rhizobiales;JG34-KF-361;uncultured_bacterium	1	514	28	0	0	0	33	0	17	0	0	0	15	33	13	13	3	11	4	63	17	44	46	23	23	1	0	0	20	9	5	14	0	0	0	0	0	0	0
6	0.1.49.6.5.1.27	Bacteria;Proteobacteria;Betaproteobacteria;Burkholderiales;Alcaligenaceae;uncultured	3	512	1	0	1	0	0	0	0	0	5	0	0	0	0	0	0	0	0	0	0	3	0	1	0	0	76	8	0	0	0	0	88	21	139	0	36	11	121
6	0.1.63.9.1.5.4	Bacteria;Verrucomicrobia;Verrucomicrobiae;Verrucomicrobiales;Verrucomicrobiaceae;Luteolibacter	3	512	0	0	0	0	1	0	1	0	32	0	0	18	0	4	6	11	0	13	2	4	25	3	16	0	6	0	126	8	57	6	1	52	18	0	12	67	3
6	0.1.64.1.1.1.1	Bacteria;WCHB1-60;unclassified;unclassified;unclassified;unclassified	1	512	7	1	2	11	23	1	13	2	6	0	20	45	2	3	12	10	1	18	10	0	19	2	17	0	6	4	32	26	66	16	39	19	7	0	26	12	12
6	0.1.16.1.1.7.9	Bacteria;Chlamydiae;Chlamydiae;Chlamydiales;cvE6;uncultured_bacterium	1	511	21	2	0	4	12	0	0	5	0	0	6	0	1	0	0	0	1	0	0	1	2	0	8	1	36	7	16	25	40	90	38	17	21	6	49	48	31
6	0.1.3.2.15.1.3	Bacteria;Actinobacteria;Actinobacteria;Pseudonocardiales;Pseudonocardiaceae;Actinomycetospora	2	504	9	0	1	23	14	10	23	0	1	1	8	40	2	3	34	58	2	36	3	10	111	3	65	2	0	0	3	3	5	18	0	0	2	0	0	0	0
6	0.1.9.13.1.12.4	Bacteria;Bacteroidetes;Sphingobacteriia;Sphingobacteriales;PHOS-HE51;uncultured_bacterium	1	500	13	0	0	0	0	2	3	0	0	0	0	143	0	0	0	14	0	3	0	0	1	0	1	0	20	3	16	27	31	72	28	37	13	0	22	40	4
6	0.1.21.1.738.1.1	Bacteria;Cyanobacteria;Chloroplast;Paradoxia_multiseta;unclassified;unclassified	1	497	0	0	0	20	14	4	2	1	21	0	3	6	6	1	6	65	17	17	5	4	22	4	170	17	0	0	7	6	17	6	0	2	14	14	0	0	0
6	0.1.3.11.2.16.3	Bacteria;Actinobacteria;Thermoleophilia;Solirubrobacterales;uncultured;uncultured_bacterium	1	493	9	4	9	4	5	0	24	15	4	0	14	11	6	20	1	15	7	41	20	10	5	13	20	5	3	2	3	6	11	39	4	5	0	24	6	0	6
6	0.1.49.4.15.10.8	Bacteria;Proteobacteria;Alphaproteobacteria;Rickettsiales;Rickettsiales_Incertae_Sedis;Candidatus_Odyssella	5	493	12	2	3	11	3	6	26	5	21	1	4	16	4	2	4	3	0	8	1	2	6	2	4	1	13	5	22	33	20	36	57	31	41	7	3	46	12
6	0.1.49.6.5.6.8	Bacteria;Proteobacteria;Betaproteobacteria;Burkholderiales;Oxalobacteraceae;Janthinobacterium	3	492	0	0	0	10	129	0	1	0	1	1	17	0	0	0	0	2	0	0	0	0	0	0	233	0	0	0	4	0	19	0	0	1	0	0	0	5	1
6	0.1.48.7.17.17.1	Bacteria;Planctomycetes;Phycisphaerae;WD2101_soil_group;uncultured_planctomycete;unclassified	1	481	1	0	63	26	24	3	22	0	6	2	16	23	12	8	30	20	4	29	11	13	30	13	4	11	1	1	1	13	14	9	6	2	3	8	2	0	1
6	0.1.49.11.18.3.3	Bacteria;Proteobacteria;Gammaproteobacteria;Cellvibrionales;Halieaceae;Haliea	3	479	0	0	0	0	0	0	0	0	0	0	0	0	0	0	0	0	0	0	0	0	0	0	0	0	0	7	77	0	104	0	71	50	33	0	36	58	20
6	0.1.3.2.12.1.18	Bacteria;Actinobacteria;Actinobacteria;Micromonosporales;Micromonosporaceae;Luedemannella	2	476	8	1	0	0	0	0	7	0	0	0	0	3	0	0	0	17	0	7	1	0	9	1	6	0	36	9	15	97	15	13	12	38	18	1	66	69	17
6	0.1.2.1.18.4.14	Bacteria;Acidobacteria;Acidobacteria;Subgroup_4;RB41;uncultured_bacterium	1	475	17	0	0	0	0	0	0	0	0	0	0	20	0	20	0	0	4	18	186	46	26	0	4	0	21	1	9	4	35	10	1	1	2	0	0	7	0
6	0.1.4.8.1.1.1	Bacteria;Aerophobetes;uncultured_Geobacillus_sp.;unclassified;unclassified;unclassified	1	475	20	8	21	5	38	43	35	6	48	3	4	10	1	5	10	7	6	6	9	0	0	0	11	11	8	0	15	10	9	5	13	13	0	0	0	2	1
6	0.1.18.22.2.3.1	Bacteria;Chloroflexi;Thermomicrobia;JG30-KF-CM45;unclassified;unclassified	1	473	28	1	0	3	16	0	13	0	0	3	11	21	9	19	9	11	8	23	8	33	21	23	28	11	5	1	11	14	10	21	2	13	3	0	9	13	9
6	0.1.53.3.1.1.1	Bacteria;SHA-109;unclassified;unclassified;unclassified;unclassified	1	473	35	3	4	19	32	20	17	0	13	1	28	0	6	6	13	8	6	14	4	7	6	3	13	2	29	2	11	7	26	34	18	16	7	3	3	19	5
6	0.1.16.1.1.4.3	Bacteria;Chlamydiae;Chlamydiae;Chlamydiales;Simkaniaceae;Candidatus_Rhabdochlamydia	2	469	0	0	0	0	0	1	1	0	0	0	0	0	0	0	0	0	0	0	0	0	2	0	0	0	11	31	73	9	14	16	16	33	23	8	25	38	142
6	0.1.49.6.11.1.41	Bacteria;Proteobacteria;Betaproteobacteria;Neisseriales;Neisseriaceae;uncultured	4	466	0	0	9	1	1	8	1	0	0	0	6	1	0	0	1	5	0	16	0	1	2	0	7	0	27	1	12	68	36	9	77	14	32	26	4	0	90
6	0.1.49.4.5.10.1	Bacteria;Proteobacteria;Alphaproteobacteria;DB1-14;uncultured_alpha_proteobacterium;unclassified	1	464	0	1	80	46	25	6	21	0	9	2	20	14	7	1	23	21	12	8	3	3	32	2	66	5	0	1	0	4	0	20	0	0	0	7	0	0	0
6	0.1.49.4.20.16.5	Bacteria;Proteobacteria;Alphaproteobacteria;Sphingomonadales;Sphingomonadaceae;Polymorphobacter	5	461	0	0	0	21	6	0	3	0	0	0	5	28	5	8	3	67	10	2	2	9	150	36	21	0	0	0	16	1	10	0	0	6	3	2	0	2	0
6	0.1.49.11.34.16.1	Bacteria;Proteobacteria;Gammaproteobacteria;NKB5;uncultured_soil_bacterium;unclassified	1	457	17	4	7	18	13	3	9	1	9	1	5	11	2	3	30	3	1	16	1	0	2	4	4	1	18	5	28	16	25	72	5	44	19	0	37	1	5
6	0.1.3.2.5.1.1	Bacteria;Actinobacteria;Actinobacteria;Catenulisporales;Actinospicaceae;Actinospica	3	454	3	13	145	3	0	51	0	57	34	0	0	3	2	0	0	1	0	3	0	0	0	0	0	1	5	0	4	0	2	1	2	3	0	86	6	0	22
6	0.1.2.1.7.3.1	Bacteria;Acidobacteria;Acidobacteria;Subgroup_12;uncultured_bacterium;unclassified	1	453	47	51	19	9	0	13	13	34	0	2	0	1	0	0	3	0	0	0	0	0	0	0	0	0	32	2	52	9	30	17	12	5	15	9	11	7	24
6	0.1.3.2.8.2.1	Bacteria;Actinobacteria;Actinobacteria;Frankiales;Cryptosporangiaceae;Cryptosporangium	2	451	19	1	4	7	0	0	42	0	0	3	3	22	4	4	5	5	4	73	10	5	13	3	5	8	3	4	0	2	7	62	1	27	17	1	1	27	5
6	0.1.48.13.1.1.1	Bacteria;Planctomycetes;unclassified;unclassified;unclassified;unclassified	1	447	14	5	1	9	20	0	3	1	1	1	29	13	4	6	8	8	2	4	9	1	2	2	8	1	30	21	8	17	7	7	51	48	36	0	11	32	4
6	0.1.49.7.4.2.2	Bacteria;Proteobacteria;Deltaproteobacteria;Bdellovibrionales;Bdellovibrionaceae;OM27_clade	5	443	12	0	0	1	0	0	0	0	0	0	1	27	0	7	0	17	2	36	2	5	17	8	4	0	11	11	48	14	26	38	40	45	13	0	18	22	0
6	0.1.2.1.20.31.1	Bacteria;Acidobacteria;Acidobacteria;Subgroup_6;uncultured_Holophaga_sp.;unclassified	1	441	84	0	0	0	24	0	0	0	0	0	9	6	0	19	0	0	0	2	0	1	0	8	1	0	25	19	3	9	8	12	45	26	28	0	44	33	21
6	0.1.3.2.15.1.10	Bacteria;Actinobacteria;Actinobacteria;Pseudonocardiales;Pseudonocardiaceae;Goodfellowiella	1	440	0	3	58	0	0	0	0	154	169	10	0	0	0	0	0	0	0	0	0	0	0	0	1	0	0	0	0	0	0	2	0	0	0	0	0	0	0
6	0.1.7.1.1.9.1	Bacteria;Armatimonadetes;Armatimonadia;Armatimonadales;uncultured_soil_bacterium;unclassified	1	439	0	55	32	44	29	6	15	9	19	6	20	16	15	2	10	19	5	15	4	0	28	5	18	9	0	0	2	0	3	11	1	1	1	1	0	0	0
6	0.1.3.11.1.3.24	Bacteria;Actinobacteria;Thermoleophilia;Gaiellales;uncultured;uncultured_bacterium	1	437	23	6	2	0	5	0	7	0	0	0	13	3	6	20	0	2	11	9	18	8	10	9	6	0	8	21	17	19	17	16	13	7	9	5	23	32	7
6	0.1.49.6.10.1.4	Bacteria;Proteobacteria;Betaproteobacteria;Methylophilales;Methylophilaceae;Methylotenera	4	436	2	0	0	0	0	0	0	0	0	0	0	1	0	0	0	0	0	0	0	0	2	0	0	0	5	4	11	0	0	0	7	66	150	0	29	141	14
6	0.1.63.9.1.5.14	Bacteria;Verrucomicrobia;Verrucomicrobiae;Verrucomicrobiales;Verrucomicrobiaceae;uncultured_bacterium	1	433	1	0	17	12	15	3	8	0	0	3	20	30	4	5	24	30	3	40	5	2	6	3	116	8	12	1	0	17	1	6	2	2	5	3	0	5	1
6	0.1.49.4.12.8.9	Bacteria;Proteobacteria;Alphaproteobacteria;Rhizobiales;Beijerinckiaceae;unclassified	1	430	0	6	4	34	4	21	8	3	7	0	3	0	7	11	21	77	12	7	8	0	13	5	11	32	7	1	5	1	3	14	5	0	1	10	10	2	0
[truncated: 1,588 more rows]
